# Supplementary material for: Genome Wide Identification of Mutational Hotspots in the Apicomplexan Parasite Neospora caninum and the Implications for Virulence
Source: Genome Biol Evol. 2018 Aug 25;10(9):2417–31. doi: 10.1093/gbe/evy188 (PMC6147731; doi:10.1093/gbe/evy188)
Supplement: Supplementary Data [file evy188_supp.zip]

Archive with 4 entries (3 files):
- evy188_Supp/
- evy188_Supp/Calarco et al - Supplementary File 3 - VarScan SNP calling output.xls
- evy188_Supp/Supplementary File 1 -  Methods & Results.docx
- evy188_Supp/Supplementary File 2 - LV Transcriptome.fasta
