# Supplementary material for: Genome Wide Identification of Mutational Hotspots in the Apicomplexan Parasite Neospora caninum and the Implications for Virulence
Source: Genome Biol Evol. 2018 Aug 25;10(9):2417–31. doi: 10.1093/gbe/evy188 (PMC6147731; doi:10.1093/gbe/evy188)
Supplement: Supplementary Data [file evy188_supp.zip › evy188_Supp/Calarco et al - Supplementary File 3 - VarScan SNP calling output.xls]

## Sheet: Calarco et al - Supplementary F
NC-Liverpool transcriptome contig ID	SNP Position	Reference base	Alternate base
TRINITY_DN10024_c0_g1_i1	569	T	C
TRINITY_DN10033_c0_g1_i1	347	G	T
TRINITY_DN10046_c0_g1_i1	228	G	C
TRINITY_DN10054_c0_g1_i1	193	C	T
TRINITY_DN1009_c0_g2_i1	762	T	C
TRINITY_DN100_c0_g1_i1	1154	A	C
TRINITY_DN10227_c0_g1_i1	56	T	C
TRINITY_DN1022_c0_g1_i1	1540	T	G
TRINITY_DN1022_c0_g1_i1	509	C	T
TRINITY_DN1026_c0_g2_i1	93	T	C
TRINITY_DN10296_c0_g1_i1	119	C	G
TRINITY_DN10316_c0_g1_i1	57	A	G
TRINITY_DN10411_c0_g1_i1	123	G	A
TRINITY_DN10411_c0_g1_i1	91	T	A
TRINITY_DN10482_c0_g1_i1	173	T	C
TRINITY_DN10571_c0_g1_i1	265	C	T
TRINITY_DN10572_c0_g1_i1	125	C	G
TRINITY_DN10577_c0_g1_i1	117	G	A
TRINITY_DN10615_c0_g1_i1	210	T	C
TRINITY_DN1062_c0_g1_i1	139	G	C
TRINITY_DN10688_c0_g1_i1	80	C	T
TRINITY_DN1068_c0_g1_i1	2492	G	A
TRINITY_DN10757_c0_g1_i1	102	G	A
TRINITY_DN10808_c0_g1_i1	37	C	A
TRINITY_DN10810_c0_g1_i1	341	T	C
TRINITY_DN1083_c0_g1_i1	112	A	G
TRINITY_DN1083_c0_g1_i1	540	G	C
TRINITY_DN1083_c0_g1_i1	653	C	A
TRINITY_DN1083_c0_g2_i1	140	G	T
TRINITY_DN1083_c0_g2_i1	144	T	C
TRINITY_DN10885_c0_g1_i1	729	T	C
TRINITY_DN10885_c0_g1_i1	962	C	T
TRINITY_DN10885_c0_g1_i1	995	C	T
TRINITY_DN10945_c0_g1_i1	373	A	G
TRINITY_DN1097_c0_g1_i1	181	G	T
TRINITY_DN1097_c0_g1_i1	216	C	A
TRINITY_DN1097_c0_g1_i1	250	C	T
TRINITY_DN1097_c0_g1_i1	34	G	T
TRINITY_DN1097_c0_g1_i1	40	T	C
TRINITY_DN1099_c0_g2_i1	607	T	C
TRINITY_DN1101_c0_g1_i1	362	T	C
TRINITY_DN11047_c0_g1_i1	216	A	T
TRINITY_DN11113_c0_g1_i1	120	C	T
TRINITY_DN11131_c0_g1_i1	396	T	C
TRINITY_DN11159_c0_g1_i1	90	T	G
TRINITY_DN11246_c0_g1_i1	299	C	G
TRINITY_DN11266_c0_g1_i1	214	C	T
TRINITY_DN11335_c0_g1_i1	145	A	G
TRINITY_DN11362_c0_g1_i1	159	G	T
TRINITY_DN11385_c0_g1_i1	147	T	C
TRINITY_DN1138_c0_g2_i1	3666	T	C
TRINITY_DN1139_c0_g2_i1	297	A	G
TRINITY_DN11652_c0_g1_i1	140	G	A
TRINITY_DN11728_c0_g1_i1	116	A	T
TRINITY_DN1172_c0_g1_i1	777	G	C
TRINITY_DN11731_c0_g1_i1	187	T	C
TRINITY_DN1176_c0_g1_i1	306	G	A
TRINITY_DN1176_c0_g2_i1	246	G	A
TRINITY_DN11811_c0_g1_i1	261	A	G
TRINITY_DN11862_c0_g1_i1	135	G	A
TRINITY_DN11862_c0_g1_i1	35	G	A
TRINITY_DN11974_c0_g1_i1	67	T	G
TRINITY_DN11986_c0_g1_i1	388	A	G
TRINITY_DN12006_c0_g1_i1	173	A	G
TRINITY_DN12018_c0_g1_i1	303	C	T
TRINITY_DN12084_c0_g1_i1	69	A	G
TRINITY_DN12084_c0_g1_i1	767	G	T
TRINITY_DN12107_c0_g1_i1	831	C	G
TRINITY_DN12133_c0_g1_i1	116	A	G
TRINITY_DN1213_c0_g1_i1	614	C	T
TRINITY_DN12140_c0_g1_i1	401	C	T
TRINITY_DN12151_c0_g1_i1	556	G	A
TRINITY_DN12152_c0_g1_i1	800	G	T
TRINITY_DN1217_c0_g1_i1	3738	A	G
TRINITY_DN1220_c0_g1_i1	615	C	A
TRINITY_DN12226_c0_g1_i1	1052	T	C
TRINITY_DN12226_c0_g1_i1	40	A	C
TRINITY_DN12226_c0_g1_i1	518	A	T
TRINITY_DN12226_c0_g1_i1	924	A	C
TRINITY_DN12226_c0_g1_i1	925	T	C
TRINITY_DN12263_c0_g1_i1	331	A	G
TRINITY_DN12263_c0_g1_i1	502	G	A
TRINITY_DN12264_c0_g1_i1	168	C	A
TRINITY_DN12272_c0_g1_i1	1671	A	G
TRINITY_DN12273_c0_g1_i1	739	T	G
TRINITY_DN1227_c0_g1_i1	507	T	C
TRINITY_DN1227_c0_g1_i1	55	A	C
TRINITY_DN1227_c0_g1_i2	459	C	T
TRINITY_DN12287_c0_g1_i1	705	A	G
TRINITY_DN12308_c0_g1_i1	636	C	T
TRINITY_DN12328_c0_g1_i1	306	C	G
TRINITY_DN12358_c0_g1_i1	435	C	T
TRINITY_DN1238_c0_g1_i1	188	T	A
TRINITY_DN1238_c0_g1_i1	219	T	A
TRINITY_DN12390_c0_g1_i1	172	G	A
TRINITY_DN1239_c0_g1_i1	46	T	G
TRINITY_DN1239_c0_g1_i1	48	T	G
TRINITY_DN12404_c0_g1_i1	3047	C	T
TRINITY_DN12407_c0_g1_i1	126	A	G
TRINITY_DN12407_c0_g1_i1	298	A	G
TRINITY_DN1244_c0_g2_i1	678	A	C
TRINITY_DN1249_c0_g2_i1	789	C	T
TRINITY_DN1249_c1_g3_i1	2241	A	G
TRINITY_DN12522_c0_g1_i1	333	T	A
TRINITY_DN12526_c0_g1_i1	1361	T	C
TRINITY_DN12539_c0_g1_i1	592	C	G
TRINITY_DN12579_c0_g1_i1	1946	T	G
TRINITY_DN12600_c0_g1_i1	83	T	C
TRINITY_DN12619_c0_g1_i1	849	T	C
TRINITY_DN1267_c0_g1_i1	418	T	C
TRINITY_DN1267_c0_g1_i1	435	T	C
TRINITY_DN1267_c0_g1_i1	527	T	C
TRINITY_DN12693_c0_g1_i1	1390	A	C
TRINITY_DN12734_c0_g1_i1	498	A	G
TRINITY_DN12734_c0_g1_i1	499	T	G
TRINITY_DN12752_c0_g1_i1	336	G	A
TRINITY_DN12784_c0_g1_i1	168	G	C
TRINITY_DN12798_c0_g1_i1	186	T	C
TRINITY_DN12806_c0_g1_i1	261	T	G
TRINITY_DN12806_c0_g1_i1	262	T	A
TRINITY_DN12828_c0_g1_i1	808	C	G
TRINITY_DN12833_c0_g1_i1	232	C	G
TRINITY_DN12839_c0_g1_i1	659	G	A
TRINITY_DN12840_c0_g1_i1	536	G	C
TRINITY_DN12847_c0_g1_i1	469	T	C
TRINITY_DN12855_c0_g1_i1	515	T	C
TRINITY_DN12914_c0_g1_i1	766	G	T
TRINITY_DN12921_c0_g1_i1	536	G	T
TRINITY_DN12923_c0_g1_i1	731	T	G
TRINITY_DN12924_c0_g1_i1	299	G	A
TRINITY_DN1294_c0_g1_i1	439	C	T
TRINITY_DN12955_c0_g1_i1	1442	T	C
TRINITY_DN12975_c0_g1_i1	165	G	A
TRINITY_DN12975_c0_g1_i1	166	G	C
TRINITY_DN12978_c0_g1_i1	1315	T	G
TRINITY_DN12_c0_g1_i1	107	T	C
TRINITY_DN13003_c0_g1_i1	211	T	G
TRINITY_DN13003_c0_g1_i1	59	C	T
TRINITY_DN13008_c0_g1_i1	1022	A	G
TRINITY_DN13008_c0_g1_i1	1157	T	A
TRINITY_DN13008_c0_g1_i1	1159	T	C
TRINITY_DN13008_c0_g1_i1	1477	T	C
TRINITY_DN13008_c0_g1_i1	562	A	G
TRINITY_DN13008_c0_g1_i1	696	G	C
TRINITY_DN1301_c0_g2_i1	490	G	A
TRINITY_DN1303_c0_g1_i1	584	T	C
TRINITY_DN13068_c0_g1_i1	389	A	G
TRINITY_DN13068_c0_g1_i1	496	G	C
TRINITY_DN13076_c0_g1_i1	1448	C	T
TRINITY_DN13086_c0_g1_i1	1070	G	A
TRINITY_DN13086_c0_g1_i1	1146	G	A
TRINITY_DN13086_c0_g1_i1	1630	C	G
TRINITY_DN13113_c0_g1_i1	2431	A	C
TRINITY_DN13114_c0_g1_i1	3162	G	T
TRINITY_DN13122_c0_g1_i1	318	T	C
TRINITY_DN13122_c0_g1_i1	420	A	G
TRINITY_DN13131_c0_g1_i1	339	T	C
TRINITY_DN13151_c0_g1_i1	642	T	A
TRINITY_DN13151_c0_g1_i1	643	T	G
TRINITY_DN13151_c0_g1_i1	644	G	C
TRINITY_DN13182_c0_g1_i1	423	A	T
TRINITY_DN13202_c0_g1_i1	296	C	T
TRINITY_DN13242_c0_g1_i1	893	G	T
TRINITY_DN13247_c0_g1_i1	185	C	T
TRINITY_DN13249_c0_g1_i1	570	C	G
TRINITY_DN13258_c0_g1_i1	502	G	A
TRINITY_DN13285_c0_g1_i1	220	G	A
TRINITY_DN13288_c0_g1_i1	113	C	T
TRINITY_DN1329_c0_g1_i1	25	G	T
TRINITY_DN1329_c0_g1_i1	29	T	C
TRINITY_DN13303_c0_g2_i1	215	G	T
TRINITY_DN13303_c0_g2_i1	289	T	G
TRINITY_DN13335_c0_g1_i1	257	T	C
TRINITY_DN13408_c0_g1_i1	269	A	C
TRINITY_DN13444_c0_g1_i1	112	T	C
TRINITY_DN13444_c0_g1_i1	129	A	G
TRINITY_DN13451_c0_g1_i1	144	T	C
TRINITY_DN13460_c0_g1_i1	470	A	C
TRINITY_DN13462_c0_g1_i1	1024	A	C
TRINITY_DN13476_c0_g1_i1	292	A	G
TRINITY_DN13484_c0_g1_i1	247	T	C
TRINITY_DN1349_c0_g1_i1	141	T	C
TRINITY_DN1349_c0_g1_i1	492	T	G
TRINITY_DN13524_c0_g1_i1	1145	T	C
TRINITY_DN13581_c0_g1_i1	539	G	A
TRINITY_DN1360_c0_g1_i1	2000	G	A
TRINITY_DN13615_c0_g1_i1	310	G	T
TRINITY_DN13626_c0_g1_i1	485	C	G
TRINITY_DN1362_c0_g1_i1	847	A	G
TRINITY_DN13631_c0_g1_i1	109	C	G
TRINITY_DN13654_c0_g1_i1	431	G	A
TRINITY_DN13654_c0_g1_i1	516	G	C
TRINITY_DN13654_c0_g1_i1	587	C	T
TRINITY_DN1365_c0_g1_i1	1600	G	A
TRINITY_DN13660_c0_g1_i1	337	T	C
TRINITY_DN13663_c0_g1_i1	644	T	C
TRINITY_DN13666_c0_g1_i1	235	G	C
TRINITY_DN13666_c0_g1_i1	255	G	C
TRINITY_DN13666_c0_g1_i1	302	T	C
TRINITY_DN13666_c0_g1_i1	35	C	G
TRINITY_DN13666_c0_g1_i1	39	A	C
TRINITY_DN13666_c0_g1_i1	439	G	T
TRINITY_DN1366_c0_g1_i1	478	C	A
TRINITY_DN13672_c0_g1_i1	776	C	T
TRINITY_DN1372_c0_g1_i1	801	C	G
TRINITY_DN13796_c0_g1_i1	157	A	G
TRINITY_DN1380_c0_g1_i1	162	G	C
TRINITY_DN13812_c0_g1_i1	98	G	C
TRINITY_DN13850_c0_g1_i1	342	G	A
TRINITY_DN13866_c0_g1_i1	56	A	G
TRINITY_DN1389_c0_g1_i1	16	A	T
TRINITY_DN1389_c0_g1_i1	66	T	C
TRINITY_DN13912_c0_g1_i1	834	C	A
TRINITY_DN13939_c0_g1_i1	723	G	C
TRINITY_DN13948_c0_g1_i1	173	G	A
TRINITY_DN13965_c0_g1_i1	828	A	G
TRINITY_DN13965_c0_g1_i1	829	G	A
TRINITY_DN13965_c0_g1_i1	864	A	G
TRINITY_DN13965_c0_g1_i1	882	A	G
TRINITY_DN13965_c0_g1_i1	883	G	A
TRINITY_DN13967_c0_g1_i1	266	G	A
TRINITY_DN13969_c0_g1_i1	193	A	G
TRINITY_DN13981_c0_g1_i1	799	T	C
TRINITY_DN13990_c0_g1_i1	94	T	G
TRINITY_DN1401_c0_g1_i1	130	A	G
TRINITY_DN14060_c0_g1_i1	213	A	G
TRINITY_DN1409_c0_g2_i1	236	A	C
TRINITY_DN140_c0_g1_i1	452	C	T
TRINITY_DN14138_c0_g1_i1	50	C	A
TRINITY_DN14148_c0_g1_i1	899	G	C
TRINITY_DN1415_c0_g2_i1	270	C	T
TRINITY_DN1415_c0_g2_i1	413	C	T
TRINITY_DN14172_c0_g1_i1	63	G	A
TRINITY_DN14174_c0_g1_i1	305	C	G
TRINITY_DN1417_c0_g2_i1	110	A	C
TRINITY_DN14196_c0_g1_i1	587	C	A
TRINITY_DN1419_c0_g1_i1	2104	G	A
TRINITY_DN1422_c0_g1_i1	296	C	G
TRINITY_DN14245_c0_g1_i1	560	G	A
TRINITY_DN1427_c0_g2_i2	50	T	C
TRINITY_DN14320_c0_g1_i1	73	G	A
TRINITY_DN14339_c0_g1_i1	1234	C	G
TRINITY_DN1438_c0_g2_i1	1193	C	T
TRINITY_DN14417_c0_g1_i1	433	A	G
TRINITY_DN14443_c0_g1_i1	376	T	G
TRINITY_DN14443_c0_g1_i1	61	T	C
TRINITY_DN1448_c0_g1_i1	105	C	T
TRINITY_DN1448_c0_g1_i1	242	T	C
TRINITY_DN1449_c0_g1_i1	226	G	A
TRINITY_DN14512_c0_g1_i1	296	A	G
TRINITY_DN14512_c0_g1_i1	336	G	T
TRINITY_DN14526_c0_g1_i1	264	T	G
TRINITY_DN14526_c0_g1_i1	478	C	A
TRINITY_DN14573_c0_g1_i1	119	C	G
TRINITY_DN14580_c0_g1_i1	911	A	C
TRINITY_DN145_c0_g1_i1	914	T	G
TRINITY_DN145_c0_g2_i1	836	T	G
TRINITY_DN14607_c0_g1_i1	155	G	A
TRINITY_DN14654_c0_g1_i1	218	G	T
TRINITY_DN14664_c0_g1_i1	306	T	C
TRINITY_DN14675_c0_g1_i1	52	A	C
TRINITY_DN14684_c0_g1_i1	32	A	G
TRINITY_DN14708_c0_g1_i1	317	G	A
TRINITY_DN14760_c0_g1_i1	1234	G	T
TRINITY_DN1477_c0_g1_i1	976	C	A
TRINITY_DN14847_c0_g1_i1	1260	A	T
TRINITY_DN14860_c0_g1_i1	213	T	C
TRINITY_DN14873_c0_g1_i1	156	G	T
TRINITY_DN14896_c0_g1_i1	20	G	A
TRINITY_DN14896_c0_g1_i1	21	T	G
TRINITY_DN1490_c0_g2_i1	235	T	C
TRINITY_DN14913_c0_g1_i1	262	G	A
TRINITY_DN14930_c0_g1_i1	581	T	C
TRINITY_DN14942_c0_g1_i1	1522	G	C
TRINITY_DN14954_c0_g2_i1	146	G	C
TRINITY_DN14963_c0_g1_i1	116	A	G
TRINITY_DN14980_c0_g1_i1	215	C	T
TRINITY_DN1498_c0_g1_i1	83	T	C
TRINITY_DN15018_c0_g1_i1	594	A	G
TRINITY_DN1502_c0_g1_i1	223	G	C
TRINITY_DN15051_c0_g1_i1	190	C	G
TRINITY_DN15058_c0_g1_i1	507	G	C
TRINITY_DN15064_c0_g1_i1	536	C	T
TRINITY_DN15102_c0_g1_i1	31	G	A
TRINITY_DN15125_c0_g1_i1	791	T	C
TRINITY_DN15131_c0_g1_i1	44	T	G
TRINITY_DN15134_c0_g1_i1	156	C	A
TRINITY_DN15150_c0_g1_i1	290	A	G
TRINITY_DN1517_c0_g1_i1	196	A	G
TRINITY_DN15199_c0_g1_i1	251	G	T
TRINITY_DN1522_c0_g2_i1	423	C	G
TRINITY_DN15254_c0_g1_i1	68	T	C
TRINITY_DN15261_c0_g1_i1	251	C	T
TRINITY_DN15333_c0_g1_i1	416	C	T
TRINITY_DN15336_c0_g1_i1	292	C	T
TRINITY_DN15375_c0_g1_i1	167	A	C
TRINITY_DN15389_c0_g1_i1	351	T	C
TRINITY_DN15411_c0_g1_i1	374	G	T
TRINITY_DN15419_c0_g1_i1	86	A	T
TRINITY_DN15485_c0_g1_i1	345	T	C
TRINITY_DN15485_c0_g1_i1	569	G	T
TRINITY_DN15489_c0_g1_i1	445	G	A
TRINITY_DN15502_c0_g1_i1	504	G	A
TRINITY_DN15505_c0_g1_i1	688	T	C
TRINITY_DN15509_c0_g1_i1	20	A	G
TRINITY_DN1551_c0_g2_i1	150	G	C
TRINITY_DN15586_c0_g1_i1	634	A	G
TRINITY_DN15593_c0_g1_i1	235	A	C
TRINITY_DN15593_c0_g1_i1	281	T	C
TRINITY_DN15622_c0_g1_i1	265	G	A
TRINITY_DN15638_c0_g1_i1	394	G	C
TRINITY_DN15697_c0_g1_i1	473	C	T
TRINITY_DN15737_c0_g1_i1	33	G	A
TRINITY_DN1576_c0_g1_i1	493	G	A
TRINITY_DN15798_c0_g1_i1	170	G	T
TRINITY_DN15799_c0_g1_i1	173	C	A
TRINITY_DN15840_c0_g1_i1	283	A	G
TRINITY_DN15840_c0_g1_i1	288	T	G
TRINITY_DN15966_c0_g1_i1	220	G	A
TRINITY_DN1614_c0_g1_i1	301	G	T
TRINITY_DN16168_c0_g1_i1	101	A	T
TRINITY_DN16168_c0_g1_i1	102	A	G
TRINITY_DN16174_c0_g1_i1	315	G	T
TRINITY_DN16181_c0_g1_i1	179	C	G
TRINITY_DN1619_c0_g2_i1	230	T	C
TRINITY_DN16249_c0_g1_i1	102	G	T
TRINITY_DN16269_c0_g1_i1	167	C	T
TRINITY_DN16269_c0_g1_i1	198	C	A
TRINITY_DN16362_c0_g1_i1	95	A	G
TRINITY_DN1641_c0_g1_i1	447	A	G
TRINITY_DN1641_c0_g2_i1	447	A	G
TRINITY_DN16480_c0_g1_i1	351	A	C
TRINITY_DN16521_c0_g1_i1	135	T	G
TRINITY_DN1652_c0_g1_i1	209	A	C
TRINITY_DN16597_c0_g1_i1	236	G	A
TRINITY_DN1660_c0_g1_i1	26	C	A
TRINITY_DN1662_c0_g2_i1	713	G	C
TRINITY_DN16644_c0_g1_i1	125	G	A
TRINITY_DN16644_c0_g1_i1	70	A	G
TRINITY_DN16680_c0_g1_i1	695	T	C
TRINITY_DN166_c0_g1_i1	317	G	T
TRINITY_DN16713_c0_g1_i1	473	T	C
TRINITY_DN1672_c0_g2_i1	1039	T	G
TRINITY_DN1672_c0_g2_i1	1041	T	G
TRINITY_DN16763_c0_g1_i1	61	A	G
TRINITY_DN1676_c0_g1_i1	271	G	A
TRINITY_DN16801_c0_g1_i1	595	G	C
TRINITY_DN1680_c0_g1_i1	312	G	A
TRINITY_DN16820_c0_g1_i1	80	T	G
TRINITY_DN16834_c0_g1_i1	175	A	T
TRINITY_DN16834_c0_g1_i1	178	T	A
TRINITY_DN16834_c0_g1_i1	62	T	G
TRINITY_DN16850_c0_g1_i1	103	A	G
TRINITY_DN1687_c0_g2_i1	52	T	C
TRINITY_DN16900_c0_g1_i1	309	A	T
TRINITY_DN16902_c0_g1_i1	737	G	C
TRINITY_DN16923_c0_g1_i1	222	A	G
TRINITY_DN16941_c0_g1_i1	217	C	G
TRINITY_DN16953_c0_g1_i1	167	A	G
TRINITY_DN16996_c0_g1_i1	109	C	G
TRINITY_DN17013_c0_g1_i1	325	T	A
TRINITY_DN1702_c0_g1_i1	60	A	T
TRINITY_DN17043_c0_g1_i1	107	G	T
TRINITY_DN17043_c0_g1_i1	184	G	A
TRINITY_DN17045_c0_g1_i1	152	T	C
TRINITY_DN1705_c0_g1_i1	283	G	T
TRINITY_DN1705_c0_g1_i1	302	T	C
TRINITY_DN1714_c0_g1_i1	208	G	A
TRINITY_DN17282_c0_g1_i1	196	T	C
TRINITY_DN1728_c0_g1_i1	663	A	G
TRINITY_DN1738_c0_g1_i1	146	A	C
TRINITY_DN1738_c0_g1_i1	98	A	G
TRINITY_DN17425_c0_g1_i1	33	C	A
TRINITY_DN17425_c0_g1_i1	35	C	A
TRINITY_DN1743_c0_g1_i1	369	C	A
TRINITY_DN17452_c0_g1_i1	343	T	A
TRINITY_DN17454_c0_g1_i1	557	C	A
TRINITY_DN17496_c0_g1_i1	90	G	T
TRINITY_DN1755_c0_g1_i1	401	C	A
TRINITY_DN17571_c0_g1_i1	136	T	C
TRINITY_DN1769_c0_g1_i1	1052	G	A
TRINITY_DN1769_c0_g1_i1	786	T	C
TRINITY_DN17749_c0_g1_i1	165	A	G
TRINITY_DN17827_c0_g1_i1	205	C	T
TRINITY_DN1786_c0_g2_i1	52	T	A
TRINITY_DN17871_c0_g1_i1	200	G	A
TRINITY_DN17912_c0_g1_i1	342	A	G
TRINITY_DN17966_c0_g1_i1	170	A	G
TRINITY_DN18067_c0_g1_i1	94	G	A
TRINITY_DN18075_c0_g1_i1	164	C	T
TRINITY_DN18075_c0_g1_i1	77	T	C
TRINITY_DN18093_c0_g1_i1	98	G	A
TRINITY_DN18134_c0_g1_i1	574	G	A
TRINITY_DN1813_c0_g2_i1	260	A	C
TRINITY_DN18167_c0_g1_i1	65	A	G
TRINITY_DN18196_c0_g1_i1	1456	G	A
TRINITY_DN18196_c0_g1_i1	157	G	C
TRINITY_DN18196_c0_g1_i1	757	A	G
TRINITY_DN18196_c0_g1_i1	784	G	A
TRINITY_DN18209_c0_g1_i1	49	A	C
TRINITY_DN18209_c0_g1_i1	613	G	C
TRINITY_DN18215_c0_g1_i1	90	C	G
TRINITY_DN18310_c0_g1_i1	1832	C	G
TRINITY_DN18310_c0_g1_i1	1932	C	G
TRINITY_DN18310_c0_g1_i1	2222	A	G
TRINITY_DN18310_c0_g1_i1	2514	C	T
TRINITY_DN18310_c0_g1_i1	2732	A	T
TRINITY_DN18310_c0_g1_i1	3116	C	T
TRINITY_DN18310_c0_g1_i1	3139	C	T
TRINITY_DN18310_c0_g1_i1	3367	C	T
TRINITY_DN18310_c0_g1_i1	3932	A	C
TRINITY_DN18310_c0_g1_i1	509	G	T
TRINITY_DN18313_c0_g1_i1	67	A	T
TRINITY_DN18324_c0_g1_i1	453	T	G
TRINITY_DN18324_c0_g1_i1	489	A	G
TRINITY_DN18328_c0_g1_i1	8	C	G
TRINITY_DN18345_c0_g1_i1	580	A	G
TRINITY_DN18374_c0_g1_i1	396	C	G
TRINITY_DN18388_c0_g1_i1	2912	C	T
TRINITY_DN18448_c0_g1_i1	134	A	G
TRINITY_DN18460_c0_g1_i1	551	G	A
TRINITY_DN18490_c0_g1_i1	1219	G	A
TRINITY_DN18490_c0_g1_i1	2267	A	G
TRINITY_DN18490_c0_g1_i1	2461	T	A
TRINITY_DN18490_c0_g1_i1	2599	T	A
TRINITY_DN18490_c0_g1_i1	802	T	C
TRINITY_DN18492_c0_g1_i1	211	C	T
TRINITY_DN18494_c0_g1_i1	51	C	T
TRINITY_DN18495_c0_g1_i1	1954	C	T
TRINITY_DN18543_c0_g1_i1	1284	T	G
TRINITY_DN1854_c0_g2_i1	305	C	A
TRINITY_DN18551_c0_g1_i1	282	G	A
TRINITY_DN18573_c0_g1_i1	210	G	C
TRINITY_DN18574_c0_g1_i1	650	A	C
TRINITY_DN18574_c0_g1_i1	653	A	C
TRINITY_DN18588_c0_g1_i1	767	C	A
TRINITY_DN18627_c0_g1_i1	81	A	T
TRINITY_DN18636_c0_g1_i1	702	A	C
TRINITY_DN18677_c0_g1_i1	224	A	C
TRINITY_DN18693_c0_g1_i1	39	T	G
TRINITY_DN18696_c0_g1_i1	632	T	G
TRINITY_DN18696_c0_g1_i1	665	C	T
TRINITY_DN18696_c0_g1_i1	967	C	T
TRINITY_DN18709_c0_g1_i1	882	C	G
TRINITY_DN18724_c0_g1_i1	830	G	C
TRINITY_DN18729_c0_g1_i1	1242	C	T
TRINITY_DN18740_c0_g1_i1	558	G	T
TRINITY_DN18742_c0_g1_i1	1061	T	C
TRINITY_DN18742_c0_g1_i1	403	A	G
TRINITY_DN18742_c0_g1_i1	607	G	T
TRINITY_DN18745_c0_g1_i1	235	C	T
TRINITY_DN18751_c0_g1_i1	580	C	T
TRINITY_DN18757_c0_g2_i1	17	T	G
TRINITY_DN18758_c0_g1_i1	678	A	G
TRINITY_DN18782_c0_g1_i1	897	A	C
TRINITY_DN18791_c0_g1_i1	377	G	A
TRINITY_DN18791_c0_g1_i1	538	A	G
TRINITY_DN18844_c0_g1_i1	284	G	C
TRINITY_DN18849_c0_g1_i1	785	T	C
TRINITY_DN18851_c0_g1_i1	710	C	G
TRINITY_DN18894_c0_g1_i1	496	T	A
TRINITY_DN18894_c0_g1_i1	501	G	T
TRINITY_DN18940_c0_g1_i1	280	G	A
TRINITY_DN18973_c0_g1_i1	305	C	G
TRINITY_DN189_c0_g1_i1	150	C	G
TRINITY_DN19004_c0_g1_i1	441	C	T
TRINITY_DN19004_c0_g1_i1	485	C	G
TRINITY_DN19004_c0_g1_i1	555	A	G
TRINITY_DN19009_c0_g1_i1	291	C	G
TRINITY_DN19011_c0_g1_i1	181	T	A
TRINITY_DN19023_c0_g1_i1	684	A	C
TRINITY_DN19031_c0_g1_i1	517	G	A
TRINITY_DN19031_c0_g1_i1	581	A	G
TRINITY_DN19043_c0_g1_i1	506	G	A
TRINITY_DN19044_c0_g1_i1	858	A	G
TRINITY_DN19059_c0_g1_i1	33	C	G
TRINITY_DN19061_c0_g1_i1	1373	A	G
TRINITY_DN19061_c0_g1_i1	1375	G	C
TRINITY_DN19074_c0_g1_i1	949	C	T
TRINITY_DN19074_c0_g1_i1	950	G	A
TRINITY_DN19078_c0_g1_i1	887	A	G
TRINITY_DN19096_c0_g1_i1	1069	G	A
TRINITY_DN19131_c0_g1_i1	1151	G	A
TRINITY_DN19146_c0_g1_i1	659	G	A
TRINITY_DN19159_c0_g1_i1	535	G	C
TRINITY_DN1915_c0_g1_i1	44	G	A
TRINITY_DN19204_c0_g1_i1	1303	G	T
TRINITY_DN19226_c0_g1_i1	495	G	T
TRINITY_DN19227_c0_g1_i1	104	T	C
TRINITY_DN19227_c0_g1_i1	97	T	C
TRINITY_DN19237_c0_g1_i1	909	A	G
TRINITY_DN19341_c0_g1_i1	1273	A	C
TRINITY_DN19341_c0_g1_i1	243	C	T
TRINITY_DN19347_c0_g1_i1	616	A	C
TRINITY_DN19349_c0_g1_i1	138	T	C
TRINITY_DN19358_c0_g1_i1	416	G	C
TRINITY_DN1935_c0_g1_i1	442	T	A
TRINITY_DN19361_c0_g1_i1	1056	T	A
TRINITY_DN19361_c0_g1_i1	1270	A	G
TRINITY_DN19361_c0_g1_i1	455	A	C
TRINITY_DN19361_c0_g1_i1	724	A	G
TRINITY_DN19379_c0_g1_i1	1084	C	A
TRINITY_DN19429_c0_g1_i1	353	C	A
TRINITY_DN19429_c0_g1_i1	443	A	G
TRINITY_DN19434_c0_g1_i1	106	A	G
TRINITY_DN19523_c0_g1_i1	1045	G	A
TRINITY_DN1955_c0_g1_i1	647	C	T
TRINITY_DN19560_c0_g1_i1	322	C	T
TRINITY_DN19564_c0_g1_i1	265	A	G
TRINITY_DN1964_c0_g2_i1	77	G	C
TRINITY_DN19654_c0_g1_i1	264	A	G
TRINITY_DN19669_c0_g1_i1	40	A	C
TRINITY_DN19670_c0_g1_i1	725	A	G
TRINITY_DN19709_c0_g1_i1	79	C	T
TRINITY_DN19720_c0_g1_i1	339	A	C
TRINITY_DN19727_c0_g1_i1	166	C	G
TRINITY_DN197_c0_g1_i1	488	T	C
TRINITY_DN19903_c0_g2_i1	294	A	G
TRINITY_DN19903_c0_g2_i1	403	G	T
TRINITY_DN19937_c0_g1_i1	80	T	G
TRINITY_DN19937_c0_g1_i1	81	T	C
TRINITY_DN19944_c0_g1_i1	202	T	A
TRINITY_DN19945_c0_g1_i1	36	G	T
TRINITY_DN19945_c0_g1_i1	752	A	C
TRINITY_DN2002_c0_g1_i1	73	T	C
TRINITY_DN20031_c0_g1_i1	1043	G	A
TRINITY_DN20031_c0_g1_i1	144	G	A
TRINITY_DN20031_c0_g1_i1	660	A	T
TRINITY_DN20031_c0_g1_i1	841	A	G
TRINITY_DN20090_c0_g1_i1	67	A	G
TRINITY_DN20102_c0_g1_i1	22	A	T
TRINITY_DN2011_c0_g1_i1	105	C	T
TRINITY_DN2011_c0_g1_i1	94	G	C
TRINITY_DN2011_c0_g1_i1	95	T	G
TRINITY_DN20122_c0_g1_i1	150	T	G
TRINITY_DN20122_c0_g1_i1	446	C	G
TRINITY_DN20137_c0_g1_i1	732	C	T
TRINITY_DN20178_c0_g1_i1	34	T	C
TRINITY_DN20183_c0_g1_i1	112	A	G
TRINITY_DN20205_c0_g1_i1	188	T	A
TRINITY_DN20223_c0_g1_i1	163	G	T
TRINITY_DN20232_c0_g1_i1	870	C	T
TRINITY_DN20252_c0_g1_i1	1007	G	T
TRINITY_DN20252_c0_g1_i1	1129	G	A
TRINITY_DN20252_c0_g1_i1	1379	C	T
TRINITY_DN20252_c0_g1_i1	1529	G	T
TRINITY_DN20252_c0_g1_i1	182	T	C
TRINITY_DN20252_c0_g1_i1	280	A	G
TRINITY_DN20257_c0_g1_i1	698	G	C
TRINITY_DN2035_c0_g1_i1	152	C	G
TRINITY_DN2035_c0_g1_i1	213	C	G
TRINITY_DN20383_c0_g1_i1	992	T	C
TRINITY_DN20406_c0_g1_i1	124	A	G
TRINITY_DN20415_c0_g1_i1	191	G	C
TRINITY_DN20427_c0_g1_i1	239	A	G
TRINITY_DN20454_c0_g1_i1	152	A	G
TRINITY_DN20478_c0_g1_i1	93	G	C
TRINITY_DN20484_c0_g1_i1	70	G	T
TRINITY_DN20493_c0_g1_i1	517	C	G
TRINITY_DN20502_c0_g1_i1	132	T	C
TRINITY_DN20522_c0_g1_i1	23	A	G
TRINITY_DN20532_c0_g1_i1	45	T	G
TRINITY_DN20548_c0_g1_i1	275	T	G
TRINITY_DN2055_c0_g1_i1	3197	C	T
TRINITY_DN20568_c0_g1_i1	282	G	A
TRINITY_DN20568_c0_g1_i1	766	T	C
TRINITY_DN205_c0_g1_i1	1352	T	C
TRINITY_DN20606_c0_g1_i1	37	C	G
TRINITY_DN2060_c0_g1_i1	857	A	G
TRINITY_DN20631_c0_g1_i1	284	C	A
TRINITY_DN20637_c0_g1_i1	133	T	C
TRINITY_DN20643_c0_g1_i1	248	C	A
TRINITY_DN20643_c0_g1_i1	379	T	C
TRINITY_DN2067_c0_g1_i1	291	A	G
TRINITY_DN2068_c0_g1_i1	206	T	C
TRINITY_DN2068_c0_g1_i1	434	T	C
TRINITY_DN20818_c0_g1_i1	134	G	C
TRINITY_DN20821_c0_g1_i1	205	A	C
TRINITY_DN20832_c0_g1_i1	275	G	A
TRINITY_DN20882_c0_g2_i1	496	A	G
TRINITY_DN20885_c0_g1_i1	181	T	C
TRINITY_DN20885_c0_g1_i1	402	G	T
TRINITY_DN20885_c0_g1_i1	469	C	T
TRINITY_DN2091_c0_g1_i1	157	A	G
TRINITY_DN20926_c0_g2_i1	28	A	G
TRINITY_DN20955_c0_g1_i1	91	C	G
TRINITY_DN20975_c0_g1_i1	505	A	T
TRINITY_DN20989_c0_g1_i1	903	T	C
TRINITY_DN21074_c0_g1_i1	946	T	C
TRINITY_DN21087_c0_g1_i1	392	A	C
TRINITY_DN210_c0_g2_i1	2655	T	A
TRINITY_DN21106_c0_g1_i1	343	A	C
TRINITY_DN21116_c0_g1_i1	513	T	C
TRINITY_DN21124_c0_g1_i1	752	T	G
TRINITY_DN2119_c0_g1_i1	1719	C	A
TRINITY_DN2120_c0_g1_i1	335	A	G
TRINITY_DN21245_c0_g1_i1	493	A	C
TRINITY_DN2125_c0_g2_i1	2606	A	G
TRINITY_DN21293_c0_g1_i1	47	A	G
TRINITY_DN21335_c0_g1_i1	517	A	G
TRINITY_DN21384_c0_g1_i1	491	T	G
TRINITY_DN21512_c0_g1_i1	1064	G	A
TRINITY_DN21554_c0_g1_i1	266	G	A
TRINITY_DN21611_c0_g1_i1	241	A	G
TRINITY_DN21663_c0_g1_i1	253	C	A
TRINITY_DN21761_c0_g1_i1	87	C	T
TRINITY_DN21785_c0_g1_i1	289	A	G
TRINITY_DN2182_c0_g1_i1	15	T	A
TRINITY_DN21856_c0_g1_i1	163	G	A
TRINITY_DN2186_c0_g2_i1	182	G	A
TRINITY_DN21895_c0_g1_i1	376	T	C
TRINITY_DN21910_c0_g2_i1	100	A	C
TRINITY_DN21944_c0_g1_i1	130	T	A
TRINITY_DN21944_c0_g1_i1	214	T	C
TRINITY_DN21944_c0_g1_i1	283	T	C
TRINITY_DN2197_c0_g1_i1	756	G	A
TRINITY_DN22033_c0_g1_i1	82	A	C
TRINITY_DN22049_c0_g1_i1	440	T	C
TRINITY_DN2206_c1_g1_i1	86	G	C
TRINITY_DN22087_c0_g1_i1	196	A	T
TRINITY_DN22099_c0_g1_i1	57	T	C
TRINITY_DN2209_c0_g2_i1	161	C	A
TRINITY_DN22138_c0_g1_i1	154	C	T
TRINITY_DN22185_c0_g1_i1	245	G	C
TRINITY_DN22206_c0_g1_i1	181	T	G
TRINITY_DN2225_c0_g1_i1	77	T	G
TRINITY_DN2228_c0_g1_i1	1090	A	G
TRINITY_DN2228_c0_g1_i1	136	C	T
TRINITY_DN2228_c0_g1_i1	381	C	T
TRINITY_DN2228_c0_g1_i1	427	G	C
TRINITY_DN2228_c0_g1_i1	680	T	C
TRINITY_DN22320_c0_g1_i1	197	G	T
TRINITY_DN22330_c0_g1_i1	280	A	C
TRINITY_DN22336_c0_g1_i1	948	C	G
TRINITY_DN22388_c0_g1_i1	91	C	T
TRINITY_DN22405_c0_g1_i1	527	A	G
TRINITY_DN22405_c0_g1_i1	531	G	A
TRINITY_DN22489_c0_g1_i1	147	T	A
TRINITY_DN2252_c0_g2_i1	717	A	C
TRINITY_DN2253_c0_g1_i1	119	T	G
TRINITY_DN2253_c0_g1_i1	121	G	T
TRINITY_DN22540_c0_g1_i1	358	T	G
TRINITY_DN22565_c0_g1_i1	105	T	C
TRINITY_DN22566_c0_g1_i1	261	T	G
TRINITY_DN22671_c0_g1_i1	168	A	C
TRINITY_DN2267_c0_g1_i2	1673	T	C
TRINITY_DN22682_c0_g1_i1	24	C	T
TRINITY_DN226_c0_g1_i1	405	A	T
TRINITY_DN2271_c0_g1_i1	2767	T	G
TRINITY_DN2272_c0_g1_i1	432	C	T
TRINITY_DN2272_c0_g1_i1	454	T	G
TRINITY_DN22775_c0_g1_i1	158	A	G
TRINITY_DN2282_c0_g2_i1	202	C	T
TRINITY_DN2282_c0_g2_i1	203	T	C
TRINITY_DN22861_c0_g1_i1	98	C	A
TRINITY_DN2289_c0_g1_i1	241	G	C
TRINITY_DN22907_c0_g1_i1	160	C	A
TRINITY_DN22907_c0_g1_i1	161	T	A
TRINITY_DN22983_c0_g1_i1	146	A	G
TRINITY_DN23010_c0_g1_i1	109	C	T
TRINITY_DN23046_c0_g1_i1	232	A	G
TRINITY_DN23046_c0_g1_i1	233	A	G
TRINITY_DN2307_c0_g2_i1	1274	G	A
TRINITY_DN23097_c0_g1_i1	81	T	C
TRINITY_DN2311_c0_g2_i1	879	G	A
TRINITY_DN23161_c0_g1_i1	260	C	T
TRINITY_DN23164_c0_g1_i1	488	C	G
TRINITY_DN23212_c0_g1_i1	482	C	T
TRINITY_DN23243_c0_g1_i1	29	A	G
TRINITY_DN23261_c0_g1_i1	116	T	C
TRINITY_DN23274_c0_g1_i1	266	T	C
TRINITY_DN23367_c0_g1_i1	902	C	T
TRINITY_DN23405_c0_g1_i1	107	C	T
TRINITY_DN23611_c0_g1_i1	268	A	G
TRINITY_DN23613_c0_g1_i1	432	T	C
TRINITY_DN23638_c0_g1_i1	23	C	T
TRINITY_DN2365_c0_g1_i1	1006	G	C
TRINITY_DN23660_c0_g1_i1	353	T	C
TRINITY_DN23681_c0_g1_i1	170	A	C
TRINITY_DN23760_c0_g1_i1	134	T	C
TRINITY_DN23817_c0_g1_i1	188	A	C
TRINITY_DN238_c0_g1_i1	854	A	G
TRINITY_DN2395_c0_g2_i1	452	T	C
TRINITY_DN24045_c0_g1_i1	137	T	G
TRINITY_DN24066_c0_g1_i1	114	A	G
TRINITY_DN24227_c0_g1_i1	74	G	A
TRINITY_DN2422_c0_g1_i1	132	T	G
TRINITY_DN24319_c0_g1_i1	296	G	A
TRINITY_DN24319_c0_g1_i1	379	G	A
TRINITY_DN24366_c0_g1_i1	382	C	T
TRINITY_DN24375_c0_g1_i1	62	A	G
TRINITY_DN24430_c0_g1_i1	38	G	A
TRINITY_DN24434_c0_g1_i1	754	A	C
TRINITY_DN24445_c0_g1_i1	91	T	A
TRINITY_DN24457_c0_g1_i1	501	A	G
TRINITY_DN24471_c0_g1_i1	200	T	C
TRINITY_DN24506_c0_g1_i1	1368	T	G
TRINITY_DN24518_c0_g1_i1	1230	T	C
TRINITY_DN24589_c0_g1_i1	1372	C	G
TRINITY_DN24606_c0_g1_i1	400	C	T
TRINITY_DN24606_c0_g1_i1	401	T	G
TRINITY_DN24626_c0_g1_i1	535	A	G
TRINITY_DN24674_c0_g1_i1	1133	G	A
TRINITY_DN24682_c0_g1_i1	487	C	T
TRINITY_DN24698_c0_g1_i1	131	G	A
TRINITY_DN24698_c0_g1_i1	154	G	C
TRINITY_DN24698_c0_g1_i1	42	A	T
TRINITY_DN24698_c0_g1_i1	47	A	C
TRINITY_DN24733_c0_g1_i1	2057	A	C
TRINITY_DN24769_c0_g1_i1	1640	C	T
TRINITY_DN24817_c0_g1_i1	494	T	C
TRINITY_DN24819_c0_g1_i1	107	C	T
TRINITY_DN24821_c0_g1_i1	149	A	G
TRINITY_DN24824_c0_g1_i1	222	G	A
TRINITY_DN24832_c0_g1_i1	1427	A	C
TRINITY_DN24848_c0_g1_i1	1028	C	G
TRINITY_DN24848_c0_g1_i1	1049	T	C
TRINITY_DN24848_c0_g1_i1	1172	C	T
TRINITY_DN2487_c0_g1_i1	880	G	A
TRINITY_DN24909_c0_g1_i1	465	A	G
TRINITY_DN24911_c0_g1_i1	313	T	C
TRINITY_DN24958_c0_g1_i1	379	T	C
TRINITY_DN24984_c0_g1_i1	69	T	C
TRINITY_DN25018_c0_g1_i1	1029	C	A
TRINITY_DN25018_c0_g1_i1	1182	T	A
TRINITY_DN25018_c0_g1_i1	1495	G	C
TRINITY_DN25018_c0_g1_i1	242	T	C
TRINITY_DN25018_c0_g1_i1	781	A	G
TRINITY_DN25018_c0_g1_i1	878	G	A
TRINITY_DN25022_c0_g1_i1	288	T	C
TRINITY_DN25022_c0_g1_i1	292	A	T
TRINITY_DN25022_c0_g1_i1	451	A	G
TRINITY_DN25025_c0_g1_i1	1283	G	T
TRINITY_DN25031_c0_g1_i1	254	T	C
TRINITY_DN25044_c0_g1_i1	228	C	T
TRINITY_DN2505_c0_g1_i1	1307	C	A
TRINITY_DN2505_c0_g1_i1	496	A	G
TRINITY_DN2505_c0_g1_i2	1673	C	A
TRINITY_DN2505_c0_g1_i2	862	A	G
TRINITY_DN25083_c0_g2_i1	325	A	G
TRINITY_DN25083_c0_g2_i1	329	A	T
TRINITY_DN25083_c0_g2_i1	330	A	T
TRINITY_DN25090_c0_g1_i1	291	C	G
TRINITY_DN25090_c0_g1_i1	890	G	C
TRINITY_DN25122_c0_g1_i1	267	T	C
TRINITY_DN25136_c0_g1_i1	501	C	T
TRINITY_DN25151_c0_g1_i1	458	A	G
TRINITY_DN25176_c0_g1_i1	332	G	A
TRINITY_DN25191_c0_g1_i1	115	G	C
TRINITY_DN2520_c0_g1_i1	126	G	A
TRINITY_DN25230_c0_g1_i1	175	T	A
TRINITY_DN25230_c0_g1_i1	230	T	G
TRINITY_DN2527_c0_g1_i1	164	C	T
TRINITY_DN2527_c0_g1_i2	126	C	A
TRINITY_DN2527_c0_g1_i2	164	C	T
TRINITY_DN2528_c0_g2_i1	2613	T	C
TRINITY_DN25297_c0_g1_i1	203	T	C
TRINITY_DN25306_c0_g1_i1	227	C	G
TRINITY_DN25345_c0_g1_i1	167	G	A
TRINITY_DN25360_c0_g1_i1	258	T	C
TRINITY_DN25377_c0_g3_i1	8	G	A
TRINITY_DN25394_c0_g1_i1	211	C	T
TRINITY_DN25394_c0_g1_i1	212	G	T
TRINITY_DN25394_c0_g1_i1	213	C	T
TRINITY_DN25394_c0_g1_i1	216	A	T
TRINITY_DN25394_c0_g1_i1	41	T	C
TRINITY_DN25398_c0_g1_i1	119	T	G
TRINITY_DN25399_c0_g1_i1	845	T	C
TRINITY_DN25423_c0_g1_i1	447	T	G
TRINITY_DN25425_c0_g1_i1	616	A	G
TRINITY_DN2549_c0_g1_i1	913	G	A
TRINITY_DN25501_c0_g1_i1	1008	T	G
TRINITY_DN25501_c0_g1_i1	349	A	G
TRINITY_DN25501_c0_g1_i1	488	G	A
TRINITY_DN25501_c0_g1_i1	502	T	C
TRINITY_DN25501_c0_g1_i1	681	T	C
TRINITY_DN25501_c0_g1_i1	689	T	C
TRINITY_DN25501_c0_g1_i1	738	T	C
TRINITY_DN25501_c0_g1_i1	841	A	G
TRINITY_DN25501_c0_g1_i1	94	A	C
TRINITY_DN25501_c0_g1_i1	962	A	G
TRINITY_DN25510_c0_g1_i1	120	T	C
TRINITY_DN25533_c0_g1_i1	127	A	G
TRINITY_DN25542_c0_g1_i1	124	G	A
TRINITY_DN2554_c0_g1_i1	520	T	C
TRINITY_DN25563_c0_g1_i1	329	A	G
TRINITY_DN25597_c0_g1_i1	240	A	G
TRINITY_DN25599_c0_g1_i1	59	C	G
TRINITY_DN2562_c0_g1_i1	1027	A	G
TRINITY_DN25637_c0_g1_i1	21	G	A
TRINITY_DN25688_c0_g1_i1	435	G	A
TRINITY_DN25698_c0_g1_i1	388	G	C
TRINITY_DN25699_c0_g1_i1	1915	A	T
TRINITY_DN25716_c1_g1_i1	343	T	C
TRINITY_DN25762_c0_g1_i1	228	G	A
TRINITY_DN25762_c0_g1_i1	333	G	A
TRINITY_DN2576_c0_g1_i1	340	G	A
TRINITY_DN2576_c0_g2_i1	340	G	A
TRINITY_DN25772_c0_g1_i1	426	T	C
TRINITY_DN25797_c0_g1_i1	71	A	G
TRINITY_DN25803_c0_g1_i1	90	T	C
TRINITY_DN25812_c0_g1_i1	686	C	T
TRINITY_DN25814_c0_g1_i1	561	G	A
TRINITY_DN25839_c0_g1_i1	942	C	T
TRINITY_DN25841_c0_g1_i1	938	G	C
TRINITY_DN2584_c0_g1_i1	639	C	T
TRINITY_DN25850_c0_g2_i1	373	T	C
TRINITY_DN2589_c0_g1_i1	428	G	C
TRINITY_DN25912_c0_g1_i1	275	C	G
TRINITY_DN25912_c0_g1_i1	71	T	C
TRINITY_DN25950_c0_g1_i1	547	T	A
TRINITY_DN25966_c0_g1_i1	2311	G	C
TRINITY_DN25992_c0_g1_i1	209	A	G
TRINITY_DN25_c0_g1_i1	181	A	G
TRINITY_DN25_c0_g1_i1	749	G	A
TRINITY_DN25_c0_g1_i1	899	A	C
TRINITY_DN2600_c0_g1_i1	311	A	G
TRINITY_DN2601_c0_g1_i1	1483	C	A
TRINITY_DN26021_c0_g1_i1	602	T	G
TRINITY_DN26056_c0_g1_i1	350	A	G
TRINITY_DN26119_c0_g1_i1	691	G	C
TRINITY_DN26119_c0_g1_i1	697	T	C
TRINITY_DN26214_c0_g1_i1	35	C	A
TRINITY_DN26228_c0_g1_i1	613	G	A
TRINITY_DN26235_c0_g1_i1	183	T	C
TRINITY_DN26235_c0_g1_i1	88	C	A
TRINITY_DN2624_c0_g1_i1	128	G	A
TRINITY_DN2625_c0_g2_i1	397	C	T
TRINITY_DN26279_c0_g1_i1	397	G	T
TRINITY_DN26279_c0_g1_i1	398	A	T
TRINITY_DN2629_c0_g1_i1	85	C	A
TRINITY_DN2629_c0_g2_i1	85	C	A
TRINITY_DN26323_c0_g1_i1	330	G	A
TRINITY_DN26332_c0_g1_i1	401	C	T
TRINITY_DN26338_c0_g1_i1	261	T	C
TRINITY_DN26342_c0_g1_i1	539	C	G
TRINITY_DN26388_c0_g1_i1	305	G	A
TRINITY_DN26388_c0_g1_i1	654	G	A
TRINITY_DN26456_c0_g1_i1	47	T	C
TRINITY_DN26458_c0_g1_i1	392	T	C
TRINITY_DN26459_c0_g1_i1	432	A	T
TRINITY_DN26464_c0_g2_i1	168	T	G
TRINITY_DN26477_c0_g1_i1	781	G	C
TRINITY_DN26491_c0_g1_i1	109	T	G
TRINITY_DN26491_c0_g1_i1	448	T	C
TRINITY_DN265_c0_g2_i1	358	T	G
TRINITY_DN26650_c0_g1_i1	140	A	T
TRINITY_DN26653_c0_g1_i1	913	G	A
TRINITY_DN26676_c0_g1_i1	33	A	C
TRINITY_DN26676_c0_g1_i1	35	A	C
TRINITY_DN26800_c0_g1_i1	199	A	G
TRINITY_DN26850_c0_g1_i1	247	C	G
TRINITY_DN26878_c0_g1_i1	404	A	G
TRINITY_DN26983_c0_g1_i1	1043	A	T
TRINITY_DN26983_c0_g1_i1	377	T	G
TRINITY_DN26983_c0_g1_i1	675	G	A
TRINITY_DN26983_c0_g1_i1	776	C	G
TRINITY_DN26992_c0_g1_i1	406	C	T
TRINITY_DN26998_c0_g1_i1	398	T	C
TRINITY_DN2701_c0_g2_i1	1137	A	G
TRINITY_DN2701_c0_g2_i1	1696	A	G
TRINITY_DN2701_c0_g2_i1	1890	A	G
TRINITY_DN2701_c0_g2_i1	486	T	C
TRINITY_DN27020_c0_g1_i1	775	G	A
TRINITY_DN27020_c0_g1_i1	804	G	C
TRINITY_DN27036_c0_g1_i1	128	C	T
TRINITY_DN27055_c0_g1_i1	463	G	A
TRINITY_DN27055_c0_g1_i1	759	T	C
TRINITY_DN27121_c0_g1_i1	414	T	G
TRINITY_DN27148_c0_g1_i1	402	T	G
TRINITY_DN27148_c0_g1_i1	404	T	C
TRINITY_DN27202_c0_g1_i1	287	T	C
TRINITY_DN27247_c0_g1_i1	110	A	G
TRINITY_DN27247_c0_g1_i1	164	T	G
TRINITY_DN27263_c0_g1_i1	318	C	T
TRINITY_DN27286_c0_g1_i1	115	C	T
TRINITY_DN27299_c0_g1_i1	237	T	G
TRINITY_DN2736_c0_g2_i1	153	G	A
TRINITY_DN27397_c0_g1_i1	208	A	G
TRINITY_DN27397_c0_g1_i1	315	G	A
TRINITY_DN27402_c0_g1_i1	338	G	T
TRINITY_DN27402_c0_g1_i1	339	T	C
TRINITY_DN27402_c0_g1_i1	340	C	A
TRINITY_DN27409_c0_g1_i1	304	G	C
TRINITY_DN27414_c0_g1_i1	191	T	C
TRINITY_DN2743_c0_g1_i1	1990	A	G
TRINITY_DN27463_c0_g1_i1	622	G	A
TRINITY_DN27465_c0_g1_i1	208	G	T
TRINITY_DN27465_c0_g1_i1	62	A	T
TRINITY_DN27491_c0_g1_i1	437	G	A
TRINITY_DN27511_c0_g1_i1	787	A	C
TRINITY_DN2755_c0_g2_i1	824	C	T
TRINITY_DN2756_c0_g1_i1	174	T	C
TRINITY_DN275_c0_g1_i1	407	G	C
TRINITY_DN27602_c0_g1_i1	481	T	C
TRINITY_DN27602_c0_g1_i1	494	T	G
TRINITY_DN27655_c0_g1_i1	1065	T	C
TRINITY_DN27666_c0_g1_i1	17	A	C
TRINITY_DN27666_c0_g1_i1	253	G	C
TRINITY_DN27705_c0_g1_i1	60	T	C
TRINITY_DN27721_c0_g1_i1	373	C	A
TRINITY_DN27726_c0_g1_i1	826	G	C
TRINITY_DN27736_c0_g1_i1	428	T	A
TRINITY_DN2776_c0_g1_i1	189	A	G
TRINITY_DN27820_c0_g1_i1	307	C	T
TRINITY_DN2784_c0_g2_i1	733	G	T
TRINITY_DN2789_c0_g1_i1	214	C	T
TRINITY_DN278_c0_g1_i1	1169	G	A
TRINITY_DN27904_c0_g1_i1	269	A	G
TRINITY_DN27905_c0_g1_i1	209	C	A
TRINITY_DN27908_c0_g1_i1	220	C	T
TRINITY_DN27910_c0_g1_i1	229	G	A
TRINITY_DN2791_c0_g1_i1	809	A	T
TRINITY_DN2793_c0_g1_i1	1597	T	A
TRINITY_DN2795_c1_g1_i1	94	A	G
TRINITY_DN27961_c0_g1_i1	274	C	T
TRINITY_DN27982_c0_g1_i1	469	G	C
TRINITY_DN27988_c0_g1_i1	75	T	C
TRINITY_DN27992_c0_g1_i1	390	T	C
TRINITY_DN27998_c0_g1_i1	711	G	A
TRINITY_DN28001_c0_g1_i1	178	C	G
TRINITY_DN28019_c0_g1_i1	1172	T	C
TRINITY_DN28044_c0_g1_i1	356	A	C
TRINITY_DN28095_c0_g1_i1	467	C	T
TRINITY_DN28100_c0_g1_i1	118	T	G
TRINITY_DN28100_c0_g1_i1	304	C	T
TRINITY_DN2815_c0_g2_i1	301	G	T
TRINITY_DN28190_c0_g1_i1	199	T	C
TRINITY_DN2820_c0_g2_i1	26	T	C
TRINITY_DN28233_c0_g1_i1	468	T	C
TRINITY_DN28238_c0_g1_i1	54	A	G
TRINITY_DN28255_c0_g1_i1	155	T	C
TRINITY_DN28274_c0_g1_i1	163	G	A
TRINITY_DN28322_c0_g1_i1	125	C	T
TRINITY_DN28377_c0_g1_i1	273	C	T
TRINITY_DN28406_c0_g1_i1	219	C	T
TRINITY_DN2847_c0_g1_i1	102	A	C
TRINITY_DN2847_c0_g1_i1	105	T	C
TRINITY_DN28516_c0_g1_i1	77	T	C
TRINITY_DN28534_c0_g1_i1	138	C	G
TRINITY_DN28560_c0_g1_i1	720	C	T
TRINITY_DN2856_c0_g1_i1	1750	A	G
TRINITY_DN2857_c0_g1_i1	1185	T	G
TRINITY_DN28580_c0_g1_i1	82	C	T
TRINITY_DN2858_c0_g2_i1	441	G	A
TRINITY_DN2858_c0_g2_i1	915	G	A
TRINITY_DN2858_c0_g2_i1	935	A	C
TRINITY_DN28595_c0_g1_i1	282	T	C
TRINITY_DN28601_c0_g1_i1	161	G	T
TRINITY_DN28654_c0_g1_i1	211	C	G
TRINITY_DN28669_c0_g1_i1	81	G	C
TRINITY_DN28681_c0_g1_i1	198	C	A
TRINITY_DN28681_c0_g1_i1	234	T	C
TRINITY_DN2868_c0_g1_i1	198	T	C
TRINITY_DN2869_c0_g1_i1	404	A	G
TRINITY_DN2870_c0_g2_i1	100	A	T
TRINITY_DN2870_c0_g2_i1	101	G	C
TRINITY_DN2870_c0_g2_i1	266	G	T
TRINITY_DN28759_c0_g1_i1	46	T	A
TRINITY_DN28759_c0_g1_i1	48	A	G
TRINITY_DN28788_c0_g1_i1	23	A	C
TRINITY_DN28790_c0_g1_i1	145	G	A
TRINITY_DN28790_c0_g1_i1	194	T	C
TRINITY_DN28790_c0_g1_i1	221	C	A
TRINITY_DN28810_c0_g1_i1	362	G	A
TRINITY_DN28815_c0_g1_i1	213	A	C
TRINITY_DN28885_c0_g1_i1	117	G	C
TRINITY_DN28909_c0_g1_i1	495	C	T
TRINITY_DN28939_c0_g1_i1	237	T	C
TRINITY_DN28993_c0_g1_i1	195	T	G
TRINITY_DN289_c0_g1_i1	2063	G	A
TRINITY_DN29025_c0_g1_i1	168	T	G
TRINITY_DN29051_c0_g1_i1	634	G	A
TRINITY_DN29063_c0_g1_i1	175	G	A
TRINITY_DN29063_c0_g1_i1	292	G	A
TRINITY_DN29085_c0_g1_i1	174	G	C
TRINITY_DN2908_c0_g1_i1	102	T	C
TRINITY_DN2909_c0_g2_i1	1062	T	C
TRINITY_DN29115_c0_g1_i1	216	A	G
TRINITY_DN29163_c0_g1_i1	364	T	G
TRINITY_DN29163_c0_g1_i1	399	T	G
TRINITY_DN29178_c0_g1_i1	88	G	A
TRINITY_DN29276_c0_g1_i1	156	A	C
TRINITY_DN2929_c0_g2_i1	714	G	C
TRINITY_DN29348_c0_g1_i1	117	G	A
TRINITY_DN2934_c0_g1_i1	1346	C	T
TRINITY_DN29433_c0_g1_i1	113	G	C
TRINITY_DN29477_c0_g1_i1	307	C	G
TRINITY_DN29485_c0_g1_i1	110	C	G
TRINITY_DN29532_c0_g1_i1	261	A	G
TRINITY_DN29567_c0_g1_i1	97	A	G
TRINITY_DN2962_c0_g2_i1	168	T	C
TRINITY_DN2962_c0_g2_i1	189	T	C
TRINITY_DN29699_c0_g1_i1	191	G	C
TRINITY_DN29699_c0_g1_i1	217	G	C
TRINITY_DN2973_c0_g3_i1	264	A	G
TRINITY_DN29764_c0_g1_i1	168	C	T
TRINITY_DN29764_c0_g1_i1	80	C	A
TRINITY_DN2985_c0_g1_i1	112	C	T
TRINITY_DN2985_c0_g1_i1	137	A	G
TRINITY_DN2985_c0_g1_i1	522	T	C
TRINITY_DN2985_c0_g1_i1	634	G	T
TRINITY_DN2985_c0_g1_i1	637	G	A
TRINITY_DN2985_c0_g1_i1	774	G	A
TRINITY_DN29871_c0_g2_i1	235	C	T
TRINITY_DN29871_c0_g2_i1	304	G	A
TRINITY_DN29872_c0_g1_i1	153	C	T
TRINITY_DN2988_c0_g1_i1	93	T	C
TRINITY_DN2992_c0_g1_i1	686	T	C
TRINITY_DN2992_c0_g1_i1	705	T	C
TRINITY_DN2997_c0_g1_i1	314	G	C
TRINITY_DN30073_c0_g1_i1	238	G	A
TRINITY_DN3007_c0_g2_i1	332	C	T
TRINITY_DN3012_c0_g1_i1	458	A	G
TRINITY_DN3014_c0_g1_i1	128	A	T
TRINITY_DN30151_c0_g1_i1	305	C	G
TRINITY_DN3015_c0_g1_i1	170	A	G
TRINITY_DN3015_c0_g1_i1	209	G	A
TRINITY_DN3015_c0_g1_i1	456	G	A
TRINITY_DN3017_c0_g2_i1	843	G	T
TRINITY_DN30257_c0_g1_i1	83	A	G
TRINITY_DN30258_c0_g1_i1	288	G	A
TRINITY_DN3028_c0_g1_i1	754	G	C
TRINITY_DN30304_c0_g1_i1	242	C	T
TRINITY_DN30365_c0_g1_i1	131	A	C
TRINITY_DN30365_c0_g1_i1	97	C	T
TRINITY_DN3044_c0_g1_i1	314	G	A
TRINITY_DN30497_c0_g1_i1	164	A	G
TRINITY_DN3049_c0_g1_i1	180	T	G
TRINITY_DN30553_c0_g1_i1	253	G	C
TRINITY_DN30553_c0_g1_i1	254	G	T
TRINITY_DN30628_c0_g1_i1	31	C	T
TRINITY_DN30646_c0_g1_i1	361	G	C
TRINITY_DN30662_c0_g1_i1	386	A	T
TRINITY_DN30681_c0_g1_i1	413	A	G
TRINITY_DN30712_c0_g1_i1	332	A	G
TRINITY_DN30714_c0_g1_i1	118	T	C
TRINITY_DN30770_c0_g1_i1	275	G	A
TRINITY_DN30770_c0_g1_i1	278	T	A
TRINITY_DN30783_c0_g1_i1	1098	A	G
TRINITY_DN30783_c0_g1_i1	76	A	C
TRINITY_DN30783_c0_g1_i1	844	A	G
TRINITY_DN30783_c0_g1_i1	91	T	C
TRINITY_DN30783_c0_g1_i1	954	A	T
TRINITY_DN30802_c0_g1_i1	225	T	C
TRINITY_DN30825_c0_g1_i1	710	A	G
TRINITY_DN30825_c0_g1_i1	811	A	C
TRINITY_DN30844_c0_g1_i1	111	G	A
TRINITY_DN3084_c0_g1_i1	496	C	A
TRINITY_DN30875_c0_g1_i1	1208	T	A
TRINITY_DN30881_c0_g1_i1	378	T	A
TRINITY_DN30882_c0_g1_i1	346	T	C
TRINITY_DN30937_c0_g1_i1	455	A	G
TRINITY_DN30938_c0_g1_i1	1143	T	G
TRINITY_DN30938_c0_g1_i1	1144	T	C
TRINITY_DN30938_c0_g1_i1	853	G	T
TRINITY_DN30941_c0_g1_i1	428	A	C
TRINITY_DN30961_c0_g1_i1	308	C	G
TRINITY_DN30971_c0_g1_i1	1034	A	C
TRINITY_DN30980_c0_g1_i1	606	A	G
TRINITY_DN3098_c0_g1_i1	249	A	T
TRINITY_DN3098_c0_g1_i1	250	T	C
TRINITY_DN30990_c0_g1_i1	131	A	C
TRINITY_DN309_c1_g1_i1	220	A	C
TRINITY_DN31049_c0_g2_i1	205	T	G
TRINITY_DN31061_c0_g1_i1	417	C	G
TRINITY_DN31102_c0_g1_i1	258	A	C
TRINITY_DN3115_c0_g1_i1	472	G	A
TRINITY_DN31170_c0_g1_i1	114	C	T
TRINITY_DN31182_c0_g1_i1	1307	T	C
TRINITY_DN31198_c0_g1_i1	34	T	C
TRINITY_DN31232_c0_g1_i1	46	C	G
TRINITY_DN3124_c0_g1_i1	747	C	T
TRINITY_DN31260_c0_g1_i1	492	T	C
TRINITY_DN31288_c0_g1_i1	1063	A	G
TRINITY_DN31291_c0_g1_i1	351	T	C
TRINITY_DN3130_c0_g1_i1	1168	T	C
TRINITY_DN31366_c0_g1_i1	632	G	T
TRINITY_DN31433_c0_g1_i1	241	C	T
TRINITY_DN31445_c0_g1_i1	823	T	A
TRINITY_DN31458_c0_g1_i1	107	C	T
TRINITY_DN31467_c0_g1_i1	1087	C	T
TRINITY_DN31467_c0_g1_i1	644	G	A
TRINITY_DN31477_c0_g1_i1	2773	G	A
TRINITY_DN31494_c0_g1_i1	1124	G	A
TRINITY_DN31513_c0_g1_i1	155	A	G
TRINITY_DN31518_c0_g1_i1	1348	C	A
TRINITY_DN31518_c0_g1_i1	1915	T	C
TRINITY_DN31518_c0_g1_i1	224	G	T
TRINITY_DN31518_c0_g1_i1	26	C	A
TRINITY_DN31518_c0_g1_i1	556	G	C
TRINITY_DN31518_c0_g1_i1	963	G	A
TRINITY_DN31519_c0_g1_i1	871	A	G
TRINITY_DN31528_c0_g1_i1	330	A	G
TRINITY_DN31536_c0_g1_i1	491	G	T
TRINITY_DN31583_c0_g1_i1	1153	G	A
TRINITY_DN31583_c0_g1_i1	1192	C	G
TRINITY_DN31583_c0_g1_i1	1290	C	T
TRINITY_DN31583_c0_g1_i1	1402	A	G
TRINITY_DN31583_c0_g1_i1	1938	A	G
TRINITY_DN31583_c0_g1_i1	2192	C	G
TRINITY_DN31583_c0_g1_i1	266	G	A
TRINITY_DN31583_c0_g1_i1	342	G	A
TRINITY_DN31583_c0_g1_i1	343	G	A
TRINITY_DN31583_c0_g1_i1	750	G	A
TRINITY_DN31598_c0_g1_i1	153	C	T
TRINITY_DN31613_c0_g1_i1	495	T	C
TRINITY_DN31621_c0_g1_i1	473	C	T
TRINITY_DN31627_c0_g1_i1	945	A	G
TRINITY_DN31632_c0_g1_i1	694	G	T
TRINITY_DN31695_c0_g1_i1	656	C	G
TRINITY_DN31696_c0_g1_i1	127	T	G
TRINITY_DN31699_c0_g1_i1	804	A	C
TRINITY_DN31722_c0_g1_i1	1211	C	A
TRINITY_DN31722_c0_g1_i1	1240	C	A
TRINITY_DN31722_c0_g1_i1	1241	C	T
TRINITY_DN31722_c0_g1_i1	1282	T	A
TRINITY_DN31722_c0_g1_i1	460	T	C
TRINITY_DN31722_c0_g1_i1	688	T	C
TRINITY_DN31722_c0_g1_i1	849	G	T
TRINITY_DN31722_c0_g1_i1	895	A	G
TRINITY_DN31722_c0_g1_i1	968	A	G
TRINITY_DN31735_c0_g1_i1	1329	T	C
TRINITY_DN31735_c0_g1_i1	250	C	T
TRINITY_DN31745_c0_g1_i1	789	G	A
TRINITY_DN31770_c0_g1_i1	104	C	A
TRINITY_DN31770_c0_g1_i1	331	T	A
TRINITY_DN31770_c0_g1_i1	385	G	T
TRINITY_DN31770_c0_g1_i1	80	G	T
TRINITY_DN31771_c0_g1_i1	59	G	A
TRINITY_DN31784_c0_g1_i1	713	A	T
TRINITY_DN3179_c0_g1_i1	736	C	T
TRINITY_DN3179_c0_g1_i1	964	G	C
TRINITY_DN3179_c0_g2_i1	609	C	T
TRINITY_DN3179_c0_g2_i1	837	G	C
TRINITY_DN3179_c0_g2_i1	934	G	A
TRINITY_DN31804_c0_g1_i1	256	C	T
TRINITY_DN31804_c0_g1_i1	47	A	C
TRINITY_DN3181_c0_g1_i1	1646	C	G
TRINITY_DN31861_c0_g1_i1	494	C	G
TRINITY_DN3187_c0_g1_i1	296	A	T
TRINITY_DN31902_c0_g1_i1	311	G	C
TRINITY_DN31958_c0_g1_i1	614	T	C
TRINITY_DN31975_c0_g1_i1	1008	C	T
TRINITY_DN31981_c0_g1_i1	284	G	A
TRINITY_DN31981_c0_g1_i1	343	G	A
TRINITY_DN3201_c0_g1_i1	772	G	C
TRINITY_DN32033_c0_g1_i1	607	G	A
TRINITY_DN32033_c0_g1_i1	919	T	C
TRINITY_DN32043_c0_g1_i1	462	A	C
TRINITY_DN32075_c0_g1_i1	725	T	C
TRINITY_DN32096_c0_g1_i1	1048	T	C
TRINITY_DN32102_c0_g1_i1	177	G	T
TRINITY_DN3213_c0_g1_i1	1467	G	C
TRINITY_DN3213_c0_g2_i1	1163	G	C
TRINITY_DN32164_c0_g1_i1	289	A	G
TRINITY_DN32168_c0_g1_i1	975	C	G
TRINITY_DN32177_c0_g2_i1	361	A	C
TRINITY_DN32177_c0_g2_i1	362	A	C
TRINITY_DN3221_c0_g1_i1	916	A	C
TRINITY_DN32230_c0_g1_i1	134	G	C
TRINITY_DN32238_c0_g1_i1	1154	A	G
TRINITY_DN32238_c0_g1_i1	1166	G	A
TRINITY_DN32239_c0_g1_i1	594	C	T
TRINITY_DN32268_c0_g1_i1	175	T	C
TRINITY_DN32291_c0_g1_i1	177	G	T
TRINITY_DN32329_c0_g1_i1	2562	A	G
TRINITY_DN32339_c0_g1_i1	561	G	A
TRINITY_DN32345_c0_g1_i1	127	G	T
TRINITY_DN32355_c0_g1_i1	172	T	C
TRINITY_DN32362_c0_g1_i1	88	C	T
TRINITY_DN3240_c0_g1_i1	101	T	C
TRINITY_DN3240_c0_g1_i1	325	T	G
TRINITY_DN3240_c0_g1_i1	657	A	G
TRINITY_DN3240_c0_g1_i1	903	A	G
TRINITY_DN32414_c0_g1_i1	121	G	C
TRINITY_DN32417_c0_g1_i1	61	G	C
TRINITY_DN32418_c0_g1_i1	333	C	T
TRINITY_DN32431_c0_g1_i1	133	A	C
TRINITY_DN32440_c0_g1_i1	75	A	G
TRINITY_DN3244_c0_g2_i1	358	A	G
TRINITY_DN32492_c0_g1_i1	802	C	A
TRINITY_DN32492_c0_g1_i1	849	C	A
TRINITY_DN32508_c0_g1_i1	137	A	G
TRINITY_DN32509_c0_g1_i1	170	T	G
TRINITY_DN32542_c0_g1_i1	1018	T	G
TRINITY_DN32555_c0_g1_i1	733	G	T
TRINITY_DN32560_c0_g1_i1	191	C	G
TRINITY_DN32560_c0_g1_i1	271	G	A
TRINITY_DN32560_c0_g1_i1	338	T	C
TRINITY_DN32588_c0_g1_i1	871	A	C
TRINITY_DN32595_c0_g1_i1	230	A	C
TRINITY_DN32596_c0_g1_i1	48	T	C
TRINITY_DN32612_c0_g1_i1	1154	T	C
TRINITY_DN32612_c0_g1_i1	1290	A	T
TRINITY_DN32618_c0_g1_i1	101	A	G
TRINITY_DN32635_c0_g1_i1	222	A	T
TRINITY_DN3264_c0_g2_i1	589	G	A
TRINITY_DN32679_c0_g1_i1	118	C	T
TRINITY_DN32732_c0_g1_i1	366	A	G
TRINITY_DN32747_c0_g1_i1	226	T	G
TRINITY_DN32757_c0_g1_i1	168	G	A
TRINITY_DN32765_c0_g1_i1	386	C	G
TRINITY_DN32778_c0_g1_i1	283	T	C
TRINITY_DN32815_c0_g1_i1	81	G	T
TRINITY_DN32823_c0_g1_i1	160	G	A
TRINITY_DN32856_c0_g1_i1	467	C	T
TRINITY_DN32858_c0_g1_i1	844	G	A
TRINITY_DN32905_c0_g1_i1	542	G	A
TRINITY_DN32912_c0_g1_i1	99	G	T
TRINITY_DN32929_c0_g1_i1	282	A	G
TRINITY_DN32941_c0_g1_i1	216	T	G
TRINITY_DN32993_c0_g1_i1	77	G	A
TRINITY_DN33001_c0_g1_i1	164	C	A
TRINITY_DN33022_c0_g1_i1	224	C	T
TRINITY_DN3302_c0_g1_i1	539	C	A
TRINITY_DN33046_c0_g1_i1	596	T	A
TRINITY_DN3307_c0_g1_i1	929	T	C
TRINITY_DN33089_c0_g1_i1	693	T	C
TRINITY_DN33161_c0_g1_i1	304	T	C
TRINITY_DN33161_c0_g1_i1	553	C	A
TRINITY_DN33161_c0_g1_i1	559	A	C
TRINITY_DN33161_c0_g1_i1	645	C	T
TRINITY_DN33163_c0_g1_i1	165	G	A
TRINITY_DN3316_c0_g1_i1	1151	C	A
TRINITY_DN3316_c0_g1_i1	878	C	A
TRINITY_DN33190_c0_g1_i1	207	T	C
TRINITY_DN33197_c0_g1_i1	220	T	C
TRINITY_DN33197_c0_g1_i1	698	T	C
TRINITY_DN33210_c0_g1_i1	229	T	C
TRINITY_DN33238_c0_g1_i1	494	A	T
TRINITY_DN3323_c0_g1_i1	416	T	G
TRINITY_DN33240_c0_g1_i1	216	T	C
TRINITY_DN33261_c0_g1_i1	804	C	A
TRINITY_DN33261_c0_g1_i1	805	T	A
TRINITY_DN33302_c0_g1_i1	52	A	T
TRINITY_DN33373_c0_g1_i1	350	T	C
TRINITY_DN33396_c0_g1_i1	567	C	T
TRINITY_DN33422_c0_g1_i1	117	A	T
TRINITY_DN33478_c0_g1_i1	596	C	G
TRINITY_DN33492_c0_g1_i1	301	T	C
TRINITY_DN3356_c0_g1_i1	369	G	A
TRINITY_DN3356_c0_g1_i1	571	C	T
TRINITY_DN33596_c0_g1_i1	496	C	A
TRINITY_DN33609_c0_g1_i1	445	C	T
TRINITY_DN33626_c0_g1_i1	256	T	C
TRINITY_DN33638_c0_g1_i1	195	T	C
TRINITY_DN33639_c0_g1_i1	333	C	G
TRINITY_DN33639_c0_g1_i1	519	G	T
TRINITY_DN33639_c0_g1_i1	533	T	C
TRINITY_DN33686_c0_g1_i1	183	T	C
TRINITY_DN336_c0_g1_i1	139	C	T
TRINITY_DN336_c0_g1_i1	233	A	G
TRINITY_DN33725_c0_g1_i1	405	A	C
TRINITY_DN33812_c0_g1_i1	210	A	G
TRINITY_DN33818_c0_g1_i1	117	C	A
TRINITY_DN33844_c0_g1_i1	322	T	C
TRINITY_DN33847_c0_g1_i1	1106	C	T
TRINITY_DN33847_c0_g1_i1	1140	C	A
TRINITY_DN33847_c0_g1_i1	1141	G	A
TRINITY_DN3385_c0_g1_i1	315	A	G
TRINITY_DN33871_c0_g1_i1	137	T	G
TRINITY_DN33880_c0_g1_i1	172	T	C
TRINITY_DN33920_c0_g1_i1	426	A	G
TRINITY_DN33923_c0_g1_i1	237	G	T
TRINITY_DN33972_c0_g1_i1	111	C	T
TRINITY_DN33978_c0_g1_i1	289	T	A
TRINITY_DN34014_c0_g1_i1	219	G	C
TRINITY_DN34016_c0_g1_i1	232	G	A
TRINITY_DN34042_c0_g1_i1	656	T	G
TRINITY_DN34070_c1_g1_i1	639	G	T
TRINITY_DN34072_c0_g1_i1	186	G	T
TRINITY_DN34097_c0_g1_i1	268	G	T
TRINITY_DN34115_c0_g3_i1	80	G	C
TRINITY_DN34164_c0_g1_i1	298	T	G
TRINITY_DN34177_c0_g1_i1	43	G	A
TRINITY_DN34183_c0_g1_i1	289	C	G
TRINITY_DN34183_c0_g1_i1	290	C	T
TRINITY_DN341_c0_g1_i1	763	C	T
TRINITY_DN34220_c0_g1_i1	97	A	G
TRINITY_DN34258_c0_g1_i1	1022	T	C
TRINITY_DN3426_c0_g1_i2	806	C	A
TRINITY_DN3426_c0_g1_i2	811	A	C
TRINITY_DN34278_c0_g1_i1	187	T	A
TRINITY_DN34333_c0_g1_i1	816	G	C
TRINITY_DN34408_c0_g1_i1	165	G	A
TRINITY_DN34439_c0_g1_i1	269	C	T
TRINITY_DN34439_c0_g1_i1	305	G	A
TRINITY_DN34498_c0_g1_i1	1091	A	G
TRINITY_DN34499_c0_g1_i1	95	T	C
TRINITY_DN3457_c0_g2_i1	33	G	T
TRINITY_DN34617_c0_g1_i1	119	C	T
TRINITY_DN34658_c0_g1_i1	97	T	C
TRINITY_DN34668_c0_g1_i1	824	A	C
TRINITY_DN34668_c0_g1_i1	825	C	A
TRINITY_DN34674_c0_g1_i1	79	C	T
TRINITY_DN34674_c0_g1_i1	84	C	T
TRINITY_DN34688_c0_g1_i1	133	A	G
TRINITY_DN34725_c0_g1_i1	37	C	A
TRINITY_DN34725_c0_g1_i1	39	C	A
TRINITY_DN3472_c0_g1_i1	374	T	C
TRINITY_DN34749_c0_g1_i1	70	A	G
TRINITY_DN34762_c0_g2_i1	257	C	A
TRINITY_DN3484_c0_g1_i1	315	A	G
TRINITY_DN3485_c0_g1_i1	282	A	G
TRINITY_DN3485_c0_g1_i1	69	T	C
TRINITY_DN34893_c0_g1_i1	179	T	C
TRINITY_DN34895_c0_g1_i1	123	G	C
TRINITY_DN34895_c0_g1_i1	92	A	C
TRINITY_DN34908_c0_g1_i1	46	G	C
TRINITY_DN34958_c0_g1_i1	155	C	G
TRINITY_DN3495_c0_g1_i1	151	T	G
TRINITY_DN3495_c0_g1_i1	360	G	A
TRINITY_DN3495_c0_g1_i1	372	G	A
TRINITY_DN3495_c0_g1_i1	464	A	G
TRINITY_DN3495_c0_g1_i1	465	C	G
TRINITY_DN3495_c0_g1_i1	892	G	C
TRINITY_DN35031_c0_g1_i1	135	G	T
TRINITY_DN35031_c0_g1_i1	83	A	C
TRINITY_DN35063_c0_g1_i1	534	G	C
TRINITY_DN35072_c0_g1_i1	32	A	C
TRINITY_DN35173_c0_g1_i1	533	C	G
TRINITY_DN35189_c0_g1_i1	503	C	T
TRINITY_DN35189_c0_g1_i1	506	T	C
TRINITY_DN35222_c0_g1_i1	473	A	C
TRINITY_DN35254_c0_g1_i1	151	G	C
TRINITY_DN35261_c0_g1_i1	175	C	T
TRINITY_DN35261_c0_g1_i1	556	A	G
TRINITY_DN35263_c0_g1_i1	195	G	A
TRINITY_DN35299_c0_g1_i1	264	T	C
TRINITY_DN35319_c0_g1_i1	359	A	C
TRINITY_DN35343_c0_g1_i1	122	A	G
TRINITY_DN35343_c0_g1_i1	146	T	C
TRINITY_DN35343_c0_g1_i1	251	T	C
TRINITY_DN35343_c0_g1_i1	62	G	A
TRINITY_DN35411_c0_g1_i1	54	G	T
TRINITY_DN35469_c0_g1_i1	231	G	C
TRINITY_DN3546_c0_g1_i1	140	G	A
TRINITY_DN35562_c0_g1_i1	188	C	T
TRINITY_DN3556_c0_g1_i1	103	C	G
TRINITY_DN35572_c0_g1_i1	203	C	A
TRINITY_DN35610_c0_g1_i1	278	T	C
TRINITY_DN35636_c0_g1_i1	103	T	C
TRINITY_DN3567_c0_g1_i1	1138	A	T
TRINITY_DN3567_c0_g1_i1	1327	G	T
TRINITY_DN3567_c0_g1_i1	1688	A	G
TRINITY_DN3567_c0_g1_i1	1694	T	G
TRINITY_DN3567_c0_g1_i1	392	C	T
TRINITY_DN3567_c0_g1_i1	590	C	T
TRINITY_DN3567_c0_g1_i1	777	T	C
TRINITY_DN3567_c0_g1_i1	830	A	T
TRINITY_DN3567_c0_g1_i1	831	C	T
TRINITY_DN3567_c0_g1_i1	891	C	T
TRINITY_DN3569_c0_g1_i1	411	C	T
TRINITY_DN35750_c0_g1_i1	89	G	C
TRINITY_DN3577_c0_g2_i1	193	A	C
TRINITY_DN35792_c0_g1_i1	416	C	T
TRINITY_DN35800_c0_g1_i1	351	T	C
TRINITY_DN35817_c0_g1_i1	399	C	T
TRINITY_DN35841_c0_g1_i1	314	G	A
TRINITY_DN35869_c0_g1_i1	63	T	C
TRINITY_DN35886_c0_g1_i1	133	C	T
TRINITY_DN35901_c0_g1_i1	263	G	A
TRINITY_DN3600_c0_g1_i1	268	T	C
TRINITY_DN36097_c0_g1_i1	109	C	A
TRINITY_DN3614_c0_g1_i1	503	T	G
TRINITY_DN3614_c0_g1_i1	922	C	T
TRINITY_DN3615_c0_g1_i1	486	C	T
TRINITY_DN3615_c0_g1_i1	997	A	G
TRINITY_DN3616_c0_g1_i1	498	C	G
TRINITY_DN36245_c0_g1_i1	425	C	T
TRINITY_DN36245_c0_g1_i1	431	T	G
TRINITY_DN36255_c0_g1_i1	466	A	G
TRINITY_DN36255_c0_g1_i1	588	A	C
TRINITY_DN36260_c0_g1_i1	202	C	T
TRINITY_DN36287_c0_g1_i1	362	G	A
TRINITY_DN36300_c0_g1_i1	144	T	C
TRINITY_DN3637_c0_g1_i1	843	T	C
TRINITY_DN3641_c0_g1_i1	66	C	T
TRINITY_DN3641_c0_g1_i1	68	G	T
TRINITY_DN365_c0_g1_i1	122	G	C
TRINITY_DN365_c0_g1_i1	148	A	C
TRINITY_DN365_c0_g1_i1	154	A	T
TRINITY_DN3660_c0_g2_i1	542	C	G
TRINITY_DN36796_c0_g1_i1	991	G	A
TRINITY_DN36812_c0_g1_i1	263	G	C
TRINITY_DN36817_c0_g1_i1	299	A	C
TRINITY_DN36836_c0_g1_i1	247	C	G
TRINITY_DN36843_c0_g1_i1	1036	G	A
TRINITY_DN36855_c0_g1_i1	1315	T	C
TRINITY_DN36856_c0_g1_i1	1132	G	A
TRINITY_DN36879_c0_g1_i1	120	T	C
TRINITY_DN36883_c0_g1_i1	944	T	A
TRINITY_DN36885_c0_g1_i1	2737	G	C
TRINITY_DN36898_c0_g1_i1	281	T	C
TRINITY_DN36898_c0_g1_i1	616	T	A
TRINITY_DN36912_c0_g1_i1	1081	G	A
TRINITY_DN36912_c0_g1_i1	1082	T	C
TRINITY_DN36912_c0_g1_i1	317	C	T
TRINITY_DN36912_c0_g1_i1	612	A	T
TRINITY_DN36930_c0_g1_i1	289	T	C
TRINITY_DN36955_c0_g1_i1	185	A	G
TRINITY_DN36958_c0_g1_i1	283	G	A
TRINITY_DN36980_c1_g5_i1	37	T	A
TRINITY_DN36980_c1_g5_i1	40	A	G
TRINITY_DN37013_c0_g1_i1	155	G	A
TRINITY_DN37034_c0_g1_i1	69	C	T
TRINITY_DN37058_c0_g1_i1	938	C	T
TRINITY_DN37072_c0_g1_i1	1163	T	C
TRINITY_DN37079_c0_g1_i1	49	T	G
TRINITY_DN37100_c0_g1_i1	596	C	A
TRINITY_DN37100_c0_g1_i1	597	G	A
TRINITY_DN3714_c0_g1_i1	806	A	C
TRINITY_DN37169_c0_g1_i1	428	A	G
TRINITY_DN37192_c0_g1_i1	51	G	C
TRINITY_DN37196_c0_g1_i1	253	C	A
TRINITY_DN37204_c0_g1_i1	56	G	C
TRINITY_DN37204_c0_g2_i1	56	G	C
TRINITY_DN37238_c0_g1_i1	592	A	G
TRINITY_DN37262_c0_g1_i1	220	T	C
TRINITY_DN37292_c0_g1_i1	1088	A	G
TRINITY_DN37292_c0_g1_i1	1107	C	T
TRINITY_DN37292_c0_g1_i1	1250	G	A
TRINITY_DN37292_c0_g1_i1	419	C	A
TRINITY_DN37292_c0_g1_i1	508	A	C
TRINITY_DN37292_c0_g1_i1	528	A	G
TRINITY_DN37292_c0_g1_i1	68	G	C
TRINITY_DN37292_c0_g1_i1	681	C	G
TRINITY_DN37292_c0_g1_i1	717	A	G
TRINITY_DN37292_c0_g1_i1	954	A	C
TRINITY_DN37308_c0_g1_i1	1544	A	G
TRINITY_DN37308_c0_g1_i1	852	G	A
TRINITY_DN3730_c0_g1_i1	3278	G	A
TRINITY_DN37331_c0_g1_i1	429	G	A
TRINITY_DN37350_c0_g1_i1	184	A	G
TRINITY_DN37361_c0_g1_i1	870	G	A
TRINITY_DN37363_c0_g1_i1	196	A	C
TRINITY_DN37384_c0_g1_i1	1772	G	T
TRINITY_DN37449_c0_g1_i1	36	A	C
TRINITY_DN37456_c0_g1_i1	1912	G	T
TRINITY_DN37456_c0_g1_i1	241	T	G
TRINITY_DN37456_c0_g1_i1	2888	G	A
TRINITY_DN37456_c0_g1_i1	2890	C	A
TRINITY_DN37456_c0_g1_i1	3061	T	C
TRINITY_DN37456_c0_g1_i1	3283	C	T
TRINITY_DN37456_c0_g1_i1	3417	C	T
TRINITY_DN37456_c0_g1_i1	52	G	C
TRINITY_DN37463_c0_g1_i1	102	T	A
TRINITY_DN3747_c0_g1_i1	343	A	G
TRINITY_DN37489_c0_g1_i1	874	A	G
TRINITY_DN37489_c0_g1_i1	875	G	A
TRINITY_DN37510_c0_g1_i1	218	T	C
TRINITY_DN37519_c0_g1_i1	103	C	T
TRINITY_DN37527_c0_g1_i1	43	G	T
TRINITY_DN37532_c0_g1_i1	768	C	T
TRINITY_DN37550_c0_g1_i1	350	A	C
TRINITY_DN3756_c0_g2_i1	1416	A	C
TRINITY_DN37614_c0_g1_i1	1720	G	A
TRINITY_DN37614_c0_g1_i1	718	A	G
TRINITY_DN3767_c0_g1_i1	380	G	T
TRINITY_DN3767_c0_g1_i1	398	G	T
TRINITY_DN3767_c0_g1_i1	464	G	T
TRINITY_DN37687_c0_g1_i1	227	G	T
TRINITY_DN37709_c0_g1_i1	217	A	T
TRINITY_DN37731_c0_g1_i1	1009	T	C
TRINITY_DN37731_c0_g1_i1	177	C	A
TRINITY_DN37731_c0_g1_i1	197	T	C
TRINITY_DN37731_c0_g1_i1	386	T	C
TRINITY_DN37758_c0_g1_i1	970	C	T
TRINITY_DN37759_c0_g1_i1	937	A	G
TRINITY_DN37765_c0_g1_i1	221	G	C
TRINITY_DN3776_c0_g1_i1	66	A	G
TRINITY_DN37799_c0_g1_i1	318	A	T
TRINITY_DN37813_c0_g1_i1	186	G	C
TRINITY_DN3781_c0_g2_i1	915	C	T
TRINITY_DN37837_c0_g1_i1	68	G	T
TRINITY_DN37874_c0_g1_i1	1122	G	T
TRINITY_DN37876_c0_g1_i1	1437	A	G
TRINITY_DN37876_c0_g1_i1	1879	T	G
TRINITY_DN37923_c0_g1_i1	337	C	T
TRINITY_DN37923_c0_g1_i1	678	C	T
TRINITY_DN3792_c0_g2_i1	1454	C	T
TRINITY_DN3792_c0_g2_i1	190	T	C
TRINITY_DN37964_c0_g1_i1	213	T	C
TRINITY_DN37967_c0_g1_i1	409	A	C
TRINITY_DN37967_c0_g1_i1	410	C	T
TRINITY_DN37967_c0_g1_i1	413	T	C
TRINITY_DN37967_c0_g1_i1	414	C	T
TRINITY_DN37987_c0_g1_i1	214	G	A
TRINITY_DN37993_c0_g1_i1	227	A	T
TRINITY_DN3799_c0_g1_i1	17	G	A
TRINITY_DN38006_c0_g1_i1	383	T	G
TRINITY_DN3802_c0_g1_i1	830	T	G
TRINITY_DN38034_c0_g1_i1	141	A	G
TRINITY_DN38039_c0_g1_i1	97	T	C
TRINITY_DN38079_c0_g1_i1	19	G	A
TRINITY_DN3808_c0_g1_i1	580	G	A
TRINITY_DN3808_c0_g1_i1	610	G	A
TRINITY_DN3808_c0_g1_i1	640	G	A
TRINITY_DN38104_c0_g1_i1	33	T	G
TRINITY_DN38123_c0_g1_i1	106	A	G
TRINITY_DN38123_c0_g1_i1	272	T	C
TRINITY_DN38161_c0_g1_i1	1110	A	G
TRINITY_DN38170_c0_g1_i1	205	G	A
TRINITY_DN38179_c0_g1_i1	171	T	C
TRINITY_DN38189_c0_g1_i1	262	A	G
TRINITY_DN38202_c0_g1_i1	1012	G	A
TRINITY_DN38221_c0_g1_i1	418	C	T
TRINITY_DN38221_c0_g1_i1	456	A	G
TRINITY_DN38221_c0_g1_i1	586	C	G
TRINITY_DN38234_c0_g1_i1	36	A	C
TRINITY_DN38234_c0_g1_i1	38	A	C
TRINITY_DN38284_c0_g1_i1	139	A	G
TRINITY_DN38284_c0_g1_i1	498	T	C
TRINITY_DN38297_c0_g1_i1	306	T	A
TRINITY_DN38304_c0_g1_i1	93	C	T
TRINITY_DN38327_c0_g1_i1	156	C	G
TRINITY_DN38396_c0_g1_i1	54	A	G
TRINITY_DN38401_c0_g1_i1	892	T	C
TRINITY_DN38422_c0_g1_i1	388	C	T
TRINITY_DN3845_c0_g1_i1	425	T	C
TRINITY_DN3846_c0_g1_i1	961	C	T
TRINITY_DN38470_c0_g1_i1	16	A	T
TRINITY_DN38484_c0_g1_i1	23	T	C
TRINITY_DN38484_c0_g1_i1	295	G	A
TRINITY_DN38484_c0_g1_i1	432	A	G
TRINITY_DN38484_c0_g1_i1	80	C	T
TRINITY_DN38515_c0_g1_i1	686	G	A
TRINITY_DN38515_c0_g1_i1	687	G	C
TRINITY_DN38515_c0_g1_i1	707	G	A
TRINITY_DN38515_c0_g1_i1	708	G	C
TRINITY_DN38522_c0_g1_i1	1049	A	C
TRINITY_DN38570_c0_g1_i1	235	G	A
TRINITY_DN3857_c0_g1_i2	204	T	C
TRINITY_DN38598_c0_g1_i1	1459	A	T
TRINITY_DN3859_c0_g1_i1	543	G	A
TRINITY_DN3859_c0_g2_i1	543	G	A
TRINITY_DN38601_c0_g1_i1	315	G	A
TRINITY_DN38627_c0_g1_i1	152	T	G
TRINITY_DN38641_c0_g1_i1	149	A	C
TRINITY_DN38641_c0_g1_i1	285	G	A
TRINITY_DN38661_c0_g1_i1	1172	C	A
TRINITY_DN38661_c0_g1_i1	1555	G	C
TRINITY_DN38661_c0_g1_i1	2052	G	C
TRINITY_DN38663_c0_g1_i1	212	G	A
TRINITY_DN38673_c0_g1_i1	112	C	G
TRINITY_DN38673_c0_g1_i1	286	A	G
TRINITY_DN38700_c0_g1_i1	1929	G	A
TRINITY_DN38778_c0_g1_i1	119	G	C
TRINITY_DN38802_c0_g1_i1	179	T	G
TRINITY_DN38841_c0_g1_i1	797	T	C
TRINITY_DN38854_c0_g1_i1	183	G	A
TRINITY_DN38865_c0_g1_i1	100	G	C
TRINITY_DN38871_c0_g1_i1	210	T	C
TRINITY_DN38882_c0_g1_i1	277	C	T
TRINITY_DN38919_c0_g1_i1	314	C	T
TRINITY_DN38924_c0_g1_i1	111	A	C
TRINITY_DN38924_c0_g1_i1	84	A	C
TRINITY_DN3894_c0_g3_i1	1505	G	A
TRINITY_DN3894_c0_g3_i1	474	G	T
TRINITY_DN3894_c0_g3_i1	917	A	G
TRINITY_DN38950_c0_g1_i1	138	T	G
TRINITY_DN38950_c0_g1_i1	176	C	A
TRINITY_DN38950_c0_g1_i1	292	A	G
TRINITY_DN38950_c0_g1_i1	352	G	T
TRINITY_DN38_c0_g1_i1	2508	A	G
TRINITY_DN39003_c0_g1_i1	592	G	C
TRINITY_DN3900_c0_g2_i1	104	A	G
TRINITY_DN3900_c0_g2_i1	1329	A	G
TRINITY_DN3900_c0_g2_i1	1451	G	A
TRINITY_DN39088_c0_g1_i1	576	G	A
TRINITY_DN3908_c0_g1_i1	343	A	G
TRINITY_DN39105_c0_g1_i1	1076	T	G
TRINITY_DN39105_c0_g1_i1	2235	T	C
TRINITY_DN39105_c0_g1_i1	530	T	C
TRINITY_DN3910_c0_g1_i1	380	T	A
TRINITY_DN3910_c0_g1_i2	380	T	A
TRINITY_DN3910_c0_g1_i3	380	T	A
TRINITY_DN39116_c0_g1_i1	690	T	C
TRINITY_DN39158_c0_g1_i1	101	C	T
TRINITY_DN39188_c0_g1_i1	103	C	T
TRINITY_DN39188_c0_g1_i1	129	G	A
TRINITY_DN39188_c0_g1_i1	37	G	T
TRINITY_DN39195_c0_g1_i1	515	G	C
TRINITY_DN39207_c0_g1_i1	138	A	T
TRINITY_DN3920_c0_g1_i1	116	C	G
TRINITY_DN3920_c0_g1_i1	130	A	C
TRINITY_DN39226_c0_g1_i1	241	G	A
TRINITY_DN39226_c0_g1_i1	243	C	T
TRINITY_DN39259_c0_g1_i1	115	A	C
TRINITY_DN39259_c0_g1_i1	174	A	T
TRINITY_DN39261_c0_g1_i1	85	T	C
TRINITY_DN39275_c0_g1_i1	33	A	G
TRINITY_DN3927_c0_g1_i1	539	T	C
TRINITY_DN39289_c0_g1_i1	469	A	C
TRINITY_DN3932_c0_g1_i1	145	G	C
TRINITY_DN3932_c0_g1_i1	74	C	A
TRINITY_DN39396_c0_g1_i1	346	A	C
TRINITY_DN39413_c0_g1_i1	360	A	G
TRINITY_DN39450_c0_g1_i1	303	G	T
TRINITY_DN3946_c0_g2_i1	223	C	T
TRINITY_DN3946_c0_g3_i1	223	C	T
TRINITY_DN39478_c0_g1_i1	570	A	G
TRINITY_DN39485_c0_g1_i1	162	T	C
TRINITY_DN39501_c0_g1_i1	90	A	G
TRINITY_DN39513_c0_g1_i1	273	C	T
TRINITY_DN39527_c0_g1_i1	131	T	C
TRINITY_DN39548_c0_g1_i1	37	C	T
TRINITY_DN39548_c0_g1_i1	495	C	T
TRINITY_DN3955_c0_g1_i1	958	G	C
TRINITY_DN3955_c0_g1_i1	959	C	A
TRINITY_DN39586_c0_g1_i1	202	T	A
TRINITY_DN39586_c0_g1_i1	48	T	G
TRINITY_DN39607_c0_g1_i1	732	C	T
TRINITY_DN39631_c0_g1_i1	450	C	G
TRINITY_DN39637_c0_g1_i1	578	G	A
TRINITY_DN39671_c0_g1_i1	212	T	G
TRINITY_DN39680_c0_g1_i1	340	C	A
TRINITY_DN39700_c0_g1_i1	403	T	A
TRINITY_DN39721_c0_g1_i1	965	C	G
TRINITY_DN39727_c0_g1_i1	314	T	G
TRINITY_DN3973_c0_g1_i1	1375	G	C
TRINITY_DN39781_c0_g1_i1	242	A	G
TRINITY_DN39789_c0_g1_i1	426	C	T
TRINITY_DN3978_c1_g1_i1	1090	A	G
TRINITY_DN3978_c1_g1_i1	287	T	C
TRINITY_DN3978_c1_g1_i1	439	C	G
TRINITY_DN3978_c1_g1_i1	525	A	G
TRINITY_DN3978_c1_g1_i1	670	T	C
TRINITY_DN3978_c1_g1_i1	749	T	C
TRINITY_DN3980_c0_g1_i1	1848	T	C
TRINITY_DN39848_c0_g1_i1	204	G	A
TRINITY_DN4000_c0_g1_i1	170	T	G
TRINITY_DN40090_c0_g1_i1	503	T	C
TRINITY_DN40093_c0_g1_i1	147	A	G
TRINITY_DN4014_c0_g1_i1	1170	C	T
TRINITY_DN4014_c0_g1_i1	1289	T	A
TRINITY_DN4014_c0_g1_i1	767	T	C
TRINITY_DN4015_c0_g2_i1	339	T	A
TRINITY_DN4015_c0_g2_i1	367	T	C
TRINITY_DN40163_c0_g1_i1	71	A	C
TRINITY_DN40165_c0_g1_i1	226	T	G
TRINITY_DN4025_c0_g1_i1	186	G	A
TRINITY_DN40267_c0_g1_i1	237	G	A
TRINITY_DN4026_c0_g2_i1	278	A	G
TRINITY_DN40283_c0_g1_i1	133	C	T
TRINITY_DN4028_c0_g1_i1	488	T	C
TRINITY_DN4028_c0_g1_i1	987	C	A
TRINITY_DN40293_c0_g1_i1	530	T	C
TRINITY_DN40299_c0_g1_i1	397	A	G
TRINITY_DN40299_c0_g1_i1	407	C	T
TRINITY_DN40336_c0_g1_i1	801	A	C
TRINITY_DN40337_c0_g1_i1	245	T	A
TRINITY_DN40374_c0_g1_i1	60	C	T
TRINITY_DN4037_c0_g2_i1	109	G	A
TRINITY_DN40434_c0_g1_i1	43	G	A
TRINITY_DN40436_c0_g1_i1	138	C	T
TRINITY_DN40436_c0_g1_i1	43	C	G
TRINITY_DN40491_c0_g1_i1	53	T	C
TRINITY_DN40506_c0_g1_i1	294	T	G
TRINITY_DN40509_c0_g1_i1	149	T	C
TRINITY_DN40509_c0_g1_i1	223	T	G
TRINITY_DN4050_c0_g1_i1	2011	C	T
TRINITY_DN4053_c0_g1_i1	191	G	C
TRINITY_DN4053_c0_g1_i1	33	T	C
TRINITY_DN40550_c0_g1_i1	537	A	C
TRINITY_DN40627_c0_g1_i1	447	G	C
TRINITY_DN4065_c0_g1_i1	1514	G	A
TRINITY_DN4066_c1_g1_i1	313	A	G
TRINITY_DN4066_c1_g1_i1	319	G	A
TRINITY_DN40685_c0_g1_i1	60	T	C
TRINITY_DN40767_c0_g1_i1	264	C	T
TRINITY_DN40773_c0_g1_i1	118	T	C
TRINITY_DN4081_c0_g1_i1	1139	T	C
TRINITY_DN40858_c0_g1_i1	149	T	C
TRINITY_DN4092_c0_g2_i1	1093	G	A
TRINITY_DN40946_c0_g1_i1	209	A	C
TRINITY_DN4094_c0_g3_i1	438	A	G
TRINITY_DN40952_c0_g1_i1	822	C	G
TRINITY_DN40968_c0_g1_i1	222	A	C
TRINITY_DN40968_c0_g1_i1	228	G	A
TRINITY_DN4097_c0_g1_i1	114	C	A
TRINITY_DN4097_c0_g1_i1	298	G	A
TRINITY_DN4097_c0_g1_i1	303	C	T
TRINITY_DN4097_c0_g1_i1	417	C	A
TRINITY_DN40982_c0_g1_i1	321	C	A
TRINITY_DN40982_c0_g1_i1	711	T	G
TRINITY_DN40982_c0_g1_i1	713	A	G
TRINITY_DN41012_c0_g1_i1	76	G	A
TRINITY_DN4107_c0_g1_i1	179	C	T
TRINITY_DN41098_c0_g1_i1	196	C	T
TRINITY_DN41131_c0_g1_i1	222	T	A
TRINITY_DN41170_c0_g1_i1	275	G	A
TRINITY_DN41177_c0_g1_i1	69	A	T
TRINITY_DN41190_c0_g1_i1	171	T	C
TRINITY_DN41208_c0_g1_i1	118	C	T
TRINITY_DN41210_c0_g1_i1	171	G	A
TRINITY_DN41210_c0_g1_i1	172	G	C
TRINITY_DN41244_c0_g1_i1	251	A	G
TRINITY_DN4125_c0_g1_i1	1503	T	C
TRINITY_DN4125_c0_g1_i1	267	G	T
TRINITY_DN4125_c0_g1_i1	373	T	A
TRINITY_DN41289_c0_g1_i1	206	G	A
TRINITY_DN41298_c0_g1_i1	244	T	C
TRINITY_DN41299_c0_g1_i1	265	A	G
TRINITY_DN4132_c0_g1_i1	835	A	T
TRINITY_DN41334_c0_g1_i1	456	A	T
TRINITY_DN41405_c0_g1_i1	53	T	G
TRINITY_DN41420_c0_g1_i1	64	A	G
TRINITY_DN41423_c0_g1_i1	277	T	C
TRINITY_DN41457_c0_g1_i1	366	C	A
TRINITY_DN4145_c0_g2_i1	646	C	T
TRINITY_DN4147_c0_g1_i1	1298	G	C
TRINITY_DN4147_c0_g1_i3	1974	G	C
TRINITY_DN4147_c0_g1_i5	1952	G	C
TRINITY_DN41509_c0_g1_i1	397	T	G
TRINITY_DN41509_c0_g1_i1	403	G	A
TRINITY_DN41517_c0_g1_i1	237	G	A
TRINITY_DN41523_c0_g1_i1	229	A	G
TRINITY_DN41543_c0_g2_i1	177	C	G
TRINITY_DN415_c0_g1_i1	643	A	G
TRINITY_DN41619_c0_g1_i1	55	A	G
TRINITY_DN4162_c1_g1_i1	63	A	C
TRINITY_DN4168_c0_g1_i1	422	C	A
TRINITY_DN4168_c0_g1_i1	537	T	G
TRINITY_DN41750_c0_g1_i1	151	C	G
TRINITY_DN4177_c0_g1_i1	113	T	G
TRINITY_DN4178_c0_g1_i1	417	G	A
TRINITY_DN4178_c0_g1_i2	417	G	A
TRINITY_DN41800_c0_g1_i1	134	A	T
TRINITY_DN4180_c0_g2_i1	1067	C	T
TRINITY_DN41836_c0_g1_i1	318	G	T
TRINITY_DN41855_c0_g1_i1	203	A	G
TRINITY_DN41903_c0_g1_i1	131	G	C
TRINITY_DN41927_c0_g1_i1	82	A	T
TRINITY_DN4195_c0_g1_i1	513	G	C
TRINITY_DN4196_c0_g1_i1	189	C	T
TRINITY_DN41981_c0_g1_i1	252	G	C
TRINITY_DN4199_c0_g1_i1	343	A	T
TRINITY_DN4199_c0_g1_i1	344	A	T
TRINITY_DN42025_c0_g1_i1	176	T	C
TRINITY_DN42073_c0_g1_i1	306	C	T
TRINITY_DN42103_c0_g1_i1	176	G	A
TRINITY_DN42179_c0_g1_i1	134	A	G
TRINITY_DN4217_c0_g1_i1	1551	A	G
TRINITY_DN4218_c0_g1_i2	1702	T	G
TRINITY_DN42193_c0_g1_i1	105	C	T
TRINITY_DN42241_c0_g1_i1	80	T	G
TRINITY_DN42314_c0_g1_i1	17	G	A
TRINITY_DN42390_c0_g1_i1	298	A	C
TRINITY_DN423_c0_g2_i1	1174	G	A
TRINITY_DN4242_c0_g2_i1	151	C	T
TRINITY_DN42462_c0_g1_i1	221	A	G
TRINITY_DN42569_c0_g1_i1	125	G	T
TRINITY_DN4264_c0_g1_i1	562	A	G
TRINITY_DN4264_c0_g1_i1	673	T	C
TRINITY_DN42705_c0_g1_i1	190	G	C
TRINITY_DN4270_c0_g1_i1	52	T	A
TRINITY_DN42847_c0_g1_i1	222	T	A
TRINITY_DN4292_c0_g1_i1	99	A	G
TRINITY_DN4297_c1_g1_i1	123	A	C
TRINITY_DN4297_c1_g1_i1	172	T	C
TRINITY_DN4297_c1_g1_i1	177	T	C
TRINITY_DN4297_c1_g1_i1	213	G	A
TRINITY_DN4297_c1_g1_i1	230	C	T
TRINITY_DN4297_c1_g1_i1	320	C	T
TRINITY_DN4297_c1_g1_i1	348	T	C
TRINITY_DN4297_c1_g1_i1	387	C	T
TRINITY_DN4297_c1_g1_i1	401	A	G
TRINITY_DN4297_c1_g1_i1	92	C	T
TRINITY_DN4301_c0_g1_i2	1719	G	A
TRINITY_DN4303_c0_g1_i1	767	G	C
TRINITY_DN4303_c0_g2_i1	767	G	C
TRINITY_DN4310_c0_g1_i1	375	A	G
TRINITY_DN4310_c0_g1_i1	376	A	C
TRINITY_DN4330_c0_g3_i1	577	G	T
TRINITY_DN4333_c0_g1_i1	412	G	T
TRINITY_DN4333_c0_g3_i1	1039	G	T
TRINITY_DN4346_c0_g1_i1	98	T	A
TRINITY_DN4347_c0_g1_i1	520	A	C
TRINITY_DN4347_c0_g2_i1	520	A	C
TRINITY_DN4353_c0_g1_i1	837	A	G
TRINITY_DN4353_c0_g1_i1	838	T	A
TRINITY_DN4355_c0_g1_i1	1875	C	G
TRINITY_DN4359_c0_g1_i1	1092	G	C
TRINITY_DN4359_c0_g1_i3	1092	G	C
TRINITY_DN4360_c0_g1_i1	205	C	T
TRINITY_DN4360_c0_g1_i1	638	C	T
TRINITY_DN4361_c0_g1_i2	2647	G	A
TRINITY_DN4361_c0_g1_i2	2648	C	T
TRINITY_DN4370_c0_g2_i1	1178	C	A
TRINITY_DN437_c0_g2_i1	1218	G	A
TRINITY_DN4391_c0_g1_i1	198	C	A
TRINITY_DN4391_c0_g1_i1	91	C	A
TRINITY_DN4419_c0_g3_i1	308	A	G
TRINITY_DN4423_c0_g2_i1	520	A	G
TRINITY_DN4426_c0_g1_i1	818	A	G
TRINITY_DN4430_c0_g1_i1	1168	C	A
TRINITY_DN4430_c0_g1_i1	1494	G	T
TRINITY_DN4430_c0_g1_i1	1548	T	A
TRINITY_DN4430_c0_g1_i1	1596	T	C
TRINITY_DN4430_c0_g1_i1	1691	A	T
TRINITY_DN4435_c0_g1_i1	494	T	C
TRINITY_DN4435_c0_g1_i1	712	C	T
TRINITY_DN4447_c0_g1_i1	76	C	T
TRINITY_DN4449_c0_g1_i1	1044	T	G
TRINITY_DN4458_c0_g1_i1	1182	T	C
TRINITY_DN4458_c0_g1_i2	1502	T	C
TRINITY_DN4459_c0_g1_i1	433	A	G
TRINITY_DN446_c0_g1_i1	2121	G	A
TRINITY_DN4470_c0_g2_i1	1918	C	G
TRINITY_DN4492_c0_g1_i1	1513	A	T
TRINITY_DN4507_c0_g1_i1	82	A	G
TRINITY_DN4519_c0_g2_i1	97	T	C
TRINITY_DN4547_c0_g1_i1	16	G	C
TRINITY_DN4547_c0_g1_i1	171	C	T
TRINITY_DN4547_c0_g1_i2	16	G	C
TRINITY_DN4547_c0_g1_i2	171	C	T
TRINITY_DN4547_c0_g1_i2	520	T	C
TRINITY_DN4547_c0_g1_i2	683	G	A
TRINITY_DN4554_c0_g1_i1	145	C	G
TRINITY_DN4559_c0_g1_i1	412	A	G
TRINITY_DN4564_c0_g1_i1	986	A	G
TRINITY_DN4564_c0_g2_i1	807	A	G
TRINITY_DN4567_c0_g2_i1	360	C	T
TRINITY_DN4572_c0_g2_i1	120	T	C
TRINITY_DN4572_c0_g3_i1	948	T	C
TRINITY_DN4575_c0_g1_i1	203	C	G
TRINITY_DN4586_c0_g1_i1	73	T	C
TRINITY_DN4587_c1_g1_i1	386	T	A
TRINITY_DN4594_c0_g1_i1	403	A	G
TRINITY_DN4598_c0_g1_i1	444	C	T
TRINITY_DN4598_c0_g2_i1	621	C	T
TRINITY_DN4602_c0_g1_i1	34	C	T
TRINITY_DN4602_c0_g1_i1	35	C	T
TRINITY_DN4602_c0_g1_i1	371	C	G
TRINITY_DN4604_c0_g1_i1	182	G	C
TRINITY_DN4620_c0_g1_i1	4575	A	G
TRINITY_DN4620_c0_g1_i1	4587	A	G
TRINITY_DN4620_c0_g3_i1	1337	G	A
TRINITY_DN4620_c0_g3_i1	344	C	T
TRINITY_DN4623_c0_g1_i2	1334	A	G
TRINITY_DN4623_c0_g1_i2	2520	C	T
TRINITY_DN4627_c0_g1_i1	1124	A	C
TRINITY_DN4627_c0_g1_i1	1258	G	A
TRINITY_DN4627_c0_g1_i1	319	G	T
TRINITY_DN4627_c0_g1_i1	352	T	G
TRINITY_DN4627_c0_g1_i1	457	T	C
TRINITY_DN4627_c0_g1_i1	664	C	T
TRINITY_DN4627_c0_g1_i1	703	C	T
TRINITY_DN4627_c0_g1_i1	793	T	A
TRINITY_DN4627_c0_g1_i1	957	A	G
TRINITY_DN4627_c0_g1_i1	989	G	T
TRINITY_DN4627_c0_g3_i1	319	G	T
TRINITY_DN4627_c0_g3_i1	352	T	G
TRINITY_DN4627_c0_g3_i1	457	T	C
TRINITY_DN4627_c0_g3_i1	637	G	A
TRINITY_DN4627_c0_g3_i1	672	A	G
TRINITY_DN4627_c0_g3_i1	685	T	A
TRINITY_DN4627_c0_g3_i1	758	C	T
TRINITY_DN4627_c0_g3_i1	759	C	G
TRINITY_DN4629_c0_g2_i1	725	A	G
TRINITY_DN4647_c0_g1_i2	1104	C	T
TRINITY_DN4647_c0_g1_i2	1401	G	C
TRINITY_DN4647_c0_g1_i2	1407	A	G
TRINITY_DN4647_c0_g1_i2	1799	A	C
TRINITY_DN4647_c0_g1_i2	1822	A	T
TRINITY_DN4647_c0_g1_i3	1404	C	T
TRINITY_DN4647_c0_g1_i3	1701	G	C
TRINITY_DN4647_c0_g1_i3	1707	A	G
TRINITY_DN4647_c0_g1_i3	2099	A	C
TRINITY_DN4647_c0_g1_i3	2122	A	T
TRINITY_DN4651_c0_g1_i2	34	G	A
TRINITY_DN4651_c0_g1_i4	34	G	A
TRINITY_DN465_c0_g1_i1	1030	C	G
TRINITY_DN465_c0_g2_i1	621	C	G
TRINITY_DN4662_c0_g2_i1	319	G	A
TRINITY_DN4663_c0_g1_i1	143	C	T
TRINITY_DN4663_c0_g1_i1	807	G	C
TRINITY_DN4669_c0_g1_i1	85	A	T
TRINITY_DN4669_c0_g2_i1	234	A	G
TRINITY_DN4672_c0_g1_i1	487	G	A
TRINITY_DN4672_c0_g1_i2	753	G	A
TRINITY_DN4683_c0_g1_i1	11	C	G
TRINITY_DN4683_c0_g2_i3	11	C	G
TRINITY_DN4683_c0_g2_i4	642	G	A
TRINITY_DN4689_c0_g3_i1	99	T	C
TRINITY_DN4692_c0_g2_i1	923	G	A
TRINITY_DN4706_c0_g1_i1	288	T	C
TRINITY_DN4706_c0_g1_i1	3869	G	A
TRINITY_DN4713_c0_g1_i1	495	G	C
TRINITY_DN4713_c0_g1_i1	593	A	C
TRINITY_DN4713_c0_g1_i1	656	T	A
TRINITY_DN4713_c0_g1_i1	657	T	C
TRINITY_DN4715_c0_g2_i1	97	C	T
TRINITY_DN4715_c0_g2_i1	98	C	G
TRINITY_DN4741_c0_g1_i1	194	C	T
TRINITY_DN4753_c0_g1_i1	1183	A	G
TRINITY_DN4755_c0_g1_i1	209	A	G
TRINITY_DN4759_c0_g2_i1	1398	G	A
TRINITY_DN4759_c0_g2_i1	281	C	T
TRINITY_DN4760_c0_g1_i2	994	A	G
TRINITY_DN4769_c0_g1_i1	178	T	C
TRINITY_DN4779_c0_g1_i2	1556	G	C
TRINITY_DN4788_c0_g1_i1	1858	G	A
TRINITY_DN4789_c0_g1_i1	129	G	T
TRINITY_DN4790_c0_g1_i1	392	T	C
TRINITY_DN4792_c0_g1_i1	2183	G	C
TRINITY_DN4804_c0_g2_i1	2035	T	C
TRINITY_DN4808_c0_g2_i1	180	C	A
TRINITY_DN4808_c0_g2_i1	195	A	C
TRINITY_DN4812_c0_g1_i1	793	G	T
TRINITY_DN4827_c0_g1_i1	194	G	A
TRINITY_DN4847_c0_g1_i1	1327	A	T
TRINITY_DN4847_c0_g1_i1	175	A	G
TRINITY_DN4847_c0_g1_i1	198	G	A
TRINITY_DN4847_c0_g1_i1	297	A	G
TRINITY_DN4847_c0_g1_i1	46	A	T
TRINITY_DN4847_c0_g1_i1	667	T	A
TRINITY_DN4847_c0_g1_i1	707	T	C
TRINITY_DN4847_c0_g1_i1	813	G	A
TRINITY_DN4847_c0_g1_i1	837	G	A
TRINITY_DN4847_c0_g1_i1	904	G	C
TRINITY_DN4847_c0_g1_i1	957	G	A
TRINITY_DN4879_c0_g1_i2	805	A	G
TRINITY_DN4894_c0_g1_i1	204	G	A
TRINITY_DN4894_c0_g1_i1	229	C	G
TRINITY_DN4894_c0_g1_i1	312	T	C
TRINITY_DN4916_c0_g2_i2	621	G	C
TRINITY_DN4917_c1_g1_i1	110	A	G
TRINITY_DN4918_c0_g1_i1	17	C	G
TRINITY_DN4918_c0_g1_i1	37	G	T
TRINITY_DN4921_c0_g2_i2	106	A	G
TRINITY_DN4921_c0_g2_i2	91	G	A
TRINITY_DN4937_c0_g1_i1	346	T	A
TRINITY_DN4937_c0_g1_i1	93	C	T
TRINITY_DN4941_c0_g1_i1	180	G	T
TRINITY_DN4943_c0_g1_i1	1308	T	C
TRINITY_DN4943_c0_g1_i2	1412	T	C
TRINITY_DN4959_c0_g1_i1	213	C	T
TRINITY_DN4964_c0_g1_i1	3107	C	G
TRINITY_DN4964_c0_g1_i2	2879	C	G
TRINITY_DN4974_c0_g2_i1	321	C	T
TRINITY_DN4974_c0_g2_i1	423	C	T
TRINITY_DN4987_c0_g2_i1	670	C	T
TRINITY_DN4989_c0_g1_i1	436	A	C
TRINITY_DN498_c0_g1_i1	175	C	T
TRINITY_DN4995_c0_g1_i1	1938	A	G
TRINITY_DN4995_c0_g2_i1	225	A	G
TRINITY_DN49_c0_g1_i1	585	A	C
TRINITY_DN5001_c0_g1_i2	17	G	C
TRINITY_DN5003_c0_g1_i1	1704	A	T
TRINITY_DN5010_c0_g1_i2	731	C	A
TRINITY_DN5012_c0_g1_i1	39	C	T
TRINITY_DN5013_c2_g1_i1	1154	C	T
TRINITY_DN5013_c2_g1_i1	178	G	A
TRINITY_DN5013_c2_g1_i1	431	C	T
TRINITY_DN5013_c2_g1_i1	641	C	T
TRINITY_DN5013_c2_g1_i1	806	A	T
TRINITY_DN5016_c0_g1_i1	1797	G	A
TRINITY_DN5020_c0_g1_i2	46	T	C
TRINITY_DN5026_c0_g1_i1	660	C	A
TRINITY_DN502_c0_g1_i1	113	T	C
TRINITY_DN502_c0_g1_i1	176	C	A
TRINITY_DN5031_c0_g1_i1	340	G	T
TRINITY_DN5047_c0_g1_i1	696	C	T
TRINITY_DN504_c0_g1_i1	225	T	C
TRINITY_DN5058_c0_g1_i1	1093	C	T
TRINITY_DN5062_c0_g1_i1	2266	G	C
TRINITY_DN5064_c0_g1_i1	2143	C	A
TRINITY_DN5064_c0_g1_i2	1649	C	A
TRINITY_DN5065_c0_g1_i1	176	G	T
TRINITY_DN5065_c0_g2_i1	175	A	C
TRINITY_DN5065_c0_g2_i1	1852	A	G
TRINITY_DN5065_c0_g2_i1	201	C	G
TRINITY_DN5065_c0_g2_i1	2146	C	T
TRINITY_DN5065_c0_g2_i1	2611	G	C
TRINITY_DN5065_c0_g2_i1	452	C	T
TRINITY_DN5065_c0_g2_i1	965	C	T
TRINITY_DN5077_c1_g1_i1	670	T	C
TRINITY_DN5081_c0_g1_i1	125	T	C
TRINITY_DN5084_c0_g1_i1	142	C	G
TRINITY_DN5087_c0_g1_i1	1116	C	A
TRINITY_DN5087_c0_g1_i1	1269	T	C
TRINITY_DN5087_c0_g1_i2	1788	C	A
TRINITY_DN5087_c0_g1_i2	1941	T	C
TRINITY_DN5092_c0_g1_i2	1124	C	G
TRINITY_DN5093_c0_g1_i1	365	T	C
TRINITY_DN5093_c0_g2_i1	321	G	T
TRINITY_DN5093_c0_g2_i1	90	G	A
TRINITY_DN5093_c0_g2_i1	92	A	G
TRINITY_DN5096_c0_g1_i1	1022	C	T
TRINITY_DN5096_c0_g1_i2	1022	C	T
TRINITY_DN5104_c0_g1_i2	1187	T	G
TRINITY_DN5119_c0_g1_i1	705	C	A
TRINITY_DN5119_c0_g1_i2	705	C	A
TRINITY_DN5121_c0_g1_i1	138	A	G
TRINITY_DN5121_c0_g1_i1	524	G	A
TRINITY_DN5121_c0_g1_i1	570	G	T
[truncated: 1,131 more rows]
