# Supplementary material for: Genome Wide Identification of Mutational Hotspots in the Apicomplexan Parasite Neospora caninum and the Implications for Virulence
Source: Genome Biol Evol. 2018 Aug 25;10(9):2417–31. doi: 10.1093/gbe/evy188 (PMC6147731; doi:10.1093/gbe/evy188)
Supplement: Supplementary Data [file evy188_supp.zip › evy188_Supp/Supplementary File 2 - LV Transcriptome.fasta]

>TRINITY_DN7_c0_g1_i1 len=1297 path=[2581:0-588 2582:589-605 2583:606-1296] [-1, 2581, 2582, 2583, -2]
AAGGGCAACGTGGAAGCATTACGGTGTCTACACCCGCCAATTGTCCACGCATACGCGAGA
GAGCTCTCTTTTCCTCGCTTTTCGCTTACTGCCCTCGAACAAAAAGACTCCCAAGGAAGG
AACGGGAGGAAAACAGATTCACCCCCTTACTTGAGCGCCACACACTTCTCCCAAATGCAC
ATGGCGGGGACGATCACATTTGTCTTGGTGTGTTGGGGGCGGGCCCGGGGCTCCGAGAAA
AGCCTCTGCCGCACTTTGCGCTCAAATTGAGAGATATTCCAGAGAACGCGGGAACAACTG
CCAGGAGAGCAAGCACTACGAACAGTGACACGAACTCGCTGGGTCTGTATAACTCGAGCA
TGGGTCCCATGTTTTCCTGAACTGTCGCATCACAACGTTTTCCACTGCGAGTCACCGGCG
ACGCCTTGCTTCTCTATCTACCACATGCATGAGACACCGGAGGATATAGCGCGCGTGAGC
CTTGAATCGTCTGTCTTGAGGGATGCTTCCGAGTACCTACCGGAGACGGGATGAATTTGC
AGAGACGCAGAATCCCGGCACATCTCCTTTTCAAATCCAAAGAAAAAAAATACGCGGAAT
CATCCAACGGAACCCCTTCTCTCTATTGTGCATCATCCCAGCAGCATTATCGGGGCCCGC
CCCAAGCATCAACCGTAGTTACTTTCTGTCACGGTATTCGCAACCCTACGTTCCTCTCCT
GTACTTCACATATCTACGTGTACCTACGAGCAGGCAGGTGCGCACAAAAACGGACCTTTC
TGTGCGCCAGACTCTCTCCCACCGCCCGCTCACTGTAAAGGAACCCCTTACGTGAACCAA
AATTCCACAGTGTGTCCCTCCCGTTTAAACGGGGGAGTGACCGGCACGACGGGGCGTGCA
TCGTTGTGCCGAAACCATACCCAGCTCCGTAAGACCACTTTGCTGAAACAAACGTGCGCC
AAAAAACGAGTGAAGGGGGGTAGGCGGGCATTCGTTTCTCCTGCCACGCGTTTGTCTACG
GGGGAATGACGCTGGCGCTAGCTTTTCTCTGTTCGATTTTGGACAGTTTGGGAAACGCTG
CACGCCTCTAATGCCCCCGCGGCAACCTAAAATACCTTCACCCGCCATGTGGATCACTTC
TGTACCCCCTTATTAGTTCTTGATCGCGCGCGCACCGATATGCGCACGTAATACAGAAAC
CAGTCAGTGAGGGCCTTTCCGTCCGAACGTCTCGTCAACGAGCAAGCGAAACGGGATAAA
AGGAAGATCGCCTAACGGCCACGCCGAATAGGCGTAA
>TRINITY_DN11_c0_g1_i1 len=538 path=[1031:0-537] [-1, 1031, -2]
TGCAAGTGTATCTCTTGACGCATAGATAGAGAGATATGTGCACTGGAGAGCGAGCTGGAG
AACAGGCTCGGCACTCCTTGCTTTCAGGAAACCTAAGCACGGACGAGCGGGAAAACCGAG
GCACAGTCGGTGCGAAAGGTCGCCGCGTCGACGGTGTGGCCGATGAAGCTTCTCTCTCGG
TGTCCTGGCGCACGAGAGCATCCCTTCCGTTCGAGAAAAAGGACGAACGGATCGTGCCGA
GTTTGGCGAGAGGGGCAGAAGCTCAGCCGCGTTCGTGGAGAGAGGCAAAACGGGTGAGAG
ATATCGCCGAAAACTCTTTCCTTCGAAGACCCTCGAGAAACGCCTGTGGGCGCAGGCGAA
AAAAACCGTGCACCTTTTCTCCCCAGGGAGAGGAAAAAGCAGAGACACGAGAGCACAGTT
TGAAACATGCACCAGCGCAGACTGCTTCCCGTCAAAGAGAGCGCAGGGCTGAACAAAAGC
ATTCCGCCATTCCCTAAAACAGGCAGCTCGTCACACACGCACCCAACGGCGCCTGGTG
>TRINITY_DN50_c0_g1_i1 len=675 path=[1338:0-501 1339:502-517 1340:518-674] [-1, 1338, 1339, 1340, -2]
TCTCCTGAAGCATTTAACTTTGCGCAATGGGCCGAGAGTTTAGCTGAACACTTGATGAAG
AAACTGAAAGAAGAGGTAAGGGAGAAGGGAGAAAGCAGACAAACGAGTTCTGATCCCTCG
TCTCCCGCTCTGGCCGAGGAAGCCGAGACCGTGTCTCCGTCGACAAAACGCTGCAGGAAA
ATCAGACGGTCGACCTCTCTTTCTTCTCTGCCTTCTGCTCCATCTCGTTCTTCGTCAGTG
CGTGGAAGGACAGAAGACGAACACCGAAGGTTGTCTGCGTCTGAGTTTCGGAGCGCAGAG
CAAGACACAGAAGACAGAGAAGAGGGAGATGGCGAAAAAGGAGAGGAAGAAGATGGGAAA
CCGGATGGGAAGAGAGACGACTGGATCTATGAGGGTTTGAAATCGGGAGAGGGAGTTGGC
CGTTTTGATCTGGAGAGAGAGCGAAGGAACGATAAGCAGTTGAGCAGGAAAGAAAAGGAG
ACACTCGATACGCCTTTTTTTTTCGGTTTGTCTGAGGGGCGATTCACATGTTGGCGAGAA
AGAAACAGCAGACCGATTAAGCGAATGCGCACAGAGAAGGCTTTCTGATCTTTCCCTCAC
AGACCCGCGCTCTGTTTTGGCCAGAAGCGGCGTCGGCGGGTGCAAAGGCGAGGGGATCTT
GTCGGTGGATTCGAG
>TRINITY_DN2_c0_g1_i1 len=263 path=[527:0-183 528:184-262] [-1, 527, 528, -2]
CCCCCCCCCTCTCCAACGGCACTGAAATCCGTGTCTACAGAGCCACGACGCAGCCAGTGG
GAGCAGCTCTGTTTTGGCGAGTACGGAGACCCGCAAGAGGCCGACAAGTTCTTTTCCAGG
AGTTCCCAGTTGCTGCGCAACTTGCGTAGAGGCGCGTTTACCGAGGTAGCGTTTTCCCCG
CAGACTTCGTTGCCACGCAAAGAGCAAATGAGATACGCACCTGGACGCTCCGCGAACCGT
AACCTGCATACAGTCGACTCCAA
>TRINITY_DN4_c0_g1_i1 len=529 path=[1064:0-148 1065:149-528] [-1, 1064, 1065, -2]
TTCTCAAAGTACGCCCAGGCTTCAACGACGCACTCGTTCTGGATGTTCAGCTCCTTGCTC
TTCTCCCACAGACGCCGCATCACGCGCATCTCCTCTCGGATGACATTCGGCGTATCCCTC
ATGGCCCCTGCTTCGACTTGGGTGTCCACCAACTGCTTGAGAAGGAGCGCGGCTTTGCAG
AGACTGGCTGCGTCGTCCAGAAGTTGCTGATTTGTTTTCTCCTCCAAGACTCGTTCGAGA
CGGAGCAGACGGTCGACGTCTGCCACCGCGCGGCTCCTGCCGATGGCTTGGTCGAGGAAG
AGCAAAAACTGCACGGTCTTGGCGACGCTCAGCGGATCCTTGTCCGCGCCTCGCTCATAG
TAGGCGGTCGCGTCGTTCCGGTTGTTCATGTCAAAGTCGAGGAACACGCCGTGACCGAAC
AGGACGTCGGAGTCGCTGGGGAAAAGGGAAATCGCTTTTTCCTGGAGGAGCCGGCTCGTC
AGCTGGAGGCCGTACATATCCGCCAACTCTTGAGCGAATTCCTGCATGC
>TRINITY_DN1_c0_g1_i1 len=257 path=[978:0-139 979:140-256] [-1, 978, 979, -2]
CGCAGTGGTTTGCACGCCCCGAGAGCTGATTCTCGATCCATGCGTGCGCCTGTAATTTGT
TCGTGGCTATAATCGCACACGCACGGTGACCCAGAAATGTGTGTATTTGCGTTGCGCAGG
AGAGTTTCTCTGGGAACGAAGGCATCGCCTGATCAGGGAACGTTTGTTGAAGGAGTACGG
GCTGACGGAGGCGGACTTGGACGAAATCGAGGGCGAGGAAGTGCCGCTTTCCGGCGACTT
GCCTGAGGCCCCTGAAG
>TRINITY_DN1_c0_g2_i1 len=453 path=[980:0-335 981:336-452] [-1, 980, 981, -2]
AGGGAAGCACGTCCAGTCTATTCGCTTGCCTCCCTTCGAGCCAGCGGGTTTTCTCCACAA
ACACAGAACCTGCGAGAACGAGCAGAGCTTCTCCGGGAGCGAGAGACGGGTCCCGGAGCG
TCGAACGGCCAGCGAGCGGCGCGGAGGGCGGGAAGTATGATGTTCCGTTTTCGGCGAAAA
GGCAAATGGATTTGAAGGCAGGTCCATACACGAGAGGGAAAATTTTCATTTCTCCTCGTG
AGGATCCAAAAGAGTTCATTCTTTCGTGCCTGGTTGTTTTCGTGATGCTCTACACGCTCT
ACAACCTCCCCAGAGGAGAGTTTCTCTGGGAACGAAGGCATCGCCTGATCAGGGAACGTT
TGTTGAAGGAGTACGGGCTGACGGAGGCGGACTTGGACGAAATCGAGGGCGAGGAAGTGC
CGCTTTCCGGCGACTTGCCTGAGGCCCCTGAAG
>TRINITY_DN8_c0_g2_i1 len=589 path=[1156:0-180 1157:181-202 1158:203-588] [-1, 1156, 1157, 1158, -2]
TTCAGCTGCGGCTGCCACGCGGTCGCCCATCGCTGGAGCCGCAGGTCCAGGCGGATCCAG
TCGGGCAGCGCCGCCCCGGCGTGTGCTCGCCGGGTCGTCCCCGTCTCCGGGCTCCACGCT
GCCTTCTGCCACGGAAGTCCGAGCGGCGCGGGCGCAAGCAGCTTCAGCCGAAGCTGGGTC
TCTGGCGAATGCTCAGGAGCAGTCCCAGTCGCTCCTGGCGAGGCTCTCTGAGGTGCAAAA
GCAGGTCAAGTCGCTCCTGGCGACCGAAGGCGTGGTTTCTGGGGACGCGAAGAAGGGAAA
GGAAGGGAAAGAAGGAGCTGAAGGGGCCAAGAAGGGCGCCGTTGGCGGGGACGGCACGCC
GAGCCTCGGCAAGAAGCCGAACGGAAGGGCCAAGGACTTCAGCGCAGACAGCGTCGGCGT
CAGCAGCAGCTCGAGGGTGCCGAGTTCCGCAGGTGGCGAACTCAGCGATGTACCGGAGAA
AACGCGGAGCGACAGTCTAGCGCAGACAGAGAAGGAGAAGGCAGAGAAGGAAAAGGCAGA
GAAGGAGAAGGCAGAAAAGGAAAAGGCTGAGAAGGAGAAGGCAGAGAAG
>TRINITY_DN0_c0_g1_i1 len=1301 path=[2666:0-1234 2667:1235-1300] [-1, 2666, 2667, -2]
GGCGACAAAGGTCGCGACCCCGACGCCGAGATAAAAGGGCGAGCACCAGAACGGGCGCCT
CTTTCTGCGTCGGGTCCGGCGCGAAAGGTCCGGCGACGCGCTGGACGGCTCGGCGTCCAC
AGACCCGGACACGTTTTCAGAGGCAAAGCTGCGCCTCCAGCGGCGACGTCCACGTCCCAC
CGAGACGCTGTCTCCCGTTTCGTAGTCCAGCGGAGAAAGAGCTCCGGTAAACACAGAGAG
CGACGAGGTCCGCCAGAGAGCTTCGCCCTCGGCCTGCTCGCCTTTCCCCGACCGTACCGC
GAAGGACGCCGCGGGTCCTGCGTGGCCTTCGCGCCCCGGATCCCCGAGACTCAGTTCTTG
GCAGGAAACGCGGGCGGTATCCCGCTCGGCAGGCAAACACGGCCGCCCGGCCTCCTGAGA
GCTGCGACGGAACACGACCTGGCGTTGAGCCGCTGCTGGGTCTGGTAGCTCCTCTGCAGC
CAGAGACCACGGTTTCTCACCAGAAGTCGGTCCCACGCCTCGGGGTGGCGGCCGCTCTCC
GCGGGAGGCGTCGTCCTGGGCAGCAGTCCGTTCTTTGGCGTGCTGGAAGTACACTCCAGC
CAAGCTCGCGTGCAGGAGGAACCAGCGCGTGTAGGTGTCAAAGAGGATGCAGACGACGGC
GAAATTGCGCACGGAGGGAGGGACGCCGGTCTCCGCGTACGGCAGGCGGTTGAAGATGAG
GTGGCGGTACGCCTGCGGTTTGTGAAGCAGCAAGTCGATGAAAATCAGGAGGACCTCGTA
CTCGACGTACTTGTCAGCGGTCTTGCCGCACGCGGCACATCGCGTCAGGCGAATGTTTTG
GAAGTGAGGTGGGAAGCGCCGACATGTCGACGAGAGGGGAACCGAACACTCCACACATAC
CACCATAATTGACGCGCGGGAGTACAGGCGCGAGGCGGGCACAGACGAGGCAGAACGGGG
ACGAGACCCAAGCTCTCTCGTCCAGTAGCATCTCGAGACAGAAACGGACGGACTGCGGAT
TCTTCAACGGCGACGAGGGAGAGCGAGACTTCACGCCTTTTTTTCTCGCTCTTTCGCCGG
GCCACCACACAGACACGTGGTGGCGCGGAGGGGCAACGGACACAACCGGGCGGTTTGGGA
CGAAGACGCAGTCCAAGAGCTTGCAAACGGAAAGGAGTGAGGAAGCGAACGACGGGGAAA
AGGAGGAAATCGCTACGTGCGAAGTGTACAGACACCGACCGTCACTGACGTTAAAGCGCA
GCTAAGGGAAATGAAGAGTCTGCTAAAGTGTTCAGACGTCC
>TRINITY_DN5_c0_g1_i1 len=1630 path=[1608:0-1629] [-1, 1608, -2]
GCGCCGCCCGAAAAGACGAGGCGGTAAGTCAAGACACCTGGCACATGCAAATATCCCCAA
ATGGGTTCCGCTCTGGTTTTTCCCCTGCTTTGTAGCAGCGACGAAGGCAGGCTCACGCTC
GCAAATACAATTCGTGTCACTGCCAAGAGAACCCCTTTTGCAAATCCCCACAGAGACAGC
GAAAACGACTGCGCAAGAAGAGAGACAAAGACAAAATCGATTCAAAACGGGCCCTCTGAG
AGCTGTTCCCTTTCCGTTTCCACGCAGCCTGGGCCGGCGACACTTTCCGGCTCTCGGTCT
CCTCTCTGACCTTCGCGCCCTGTCCCTTCCGTCTTCGTTTTTCGAGCGCTGGACCTATTT
CTACCCCTTGGGTTCCTCTTTCTTCGCCGCCTCGGCCGTCCAAGGCCACGCTTTTCGCCC
CTCGCTCGCGCCGCGAGCGCACTCTGGCCGTTGCCGGGCGGAGTCCCCACGCCTGTTTTG
AGTTTTGGCTCTGATACCTCTGGCGGGATCCGGGGAGCCTGATCCCCCTTCTGATTCCCG
TGCTTATGCTTCGGCTGTGGGTCGTCTCGATTAAATCAGGCGCTTCTCACGTTTCCTCTC
ACATCTCCCCGGCACTCGTTTTGCTCGCGTTTCAAGTACGCGGCTGCGCTCCGACAACGG
ACGGTCCTGGTGCGCCACAATAAAAATCCCTCGCTTTGCTTCTCAGCCTGAACTCGCGGG
TGTCGGAAGCCTTGGCTGTTCCTGTTCATTTTCCTCTTCTGGCGTCACGCGACTACCAAG
GACCGCGGACAACACCCCGGTCCTTTCCGCCTGCGAGGCGCCGTCCACTCCTCTCTCTGC
TTCCGTCCCTTTCTTTTCACCCTTTCCTTTCTCATCTTCCTCTTGTCTCCCTCCTTCTGC
CTTTCCATTTCGGTGATTTGCGTGCGAGGCACTATCGAAAGAACGCTCCACCTCTTTGTC
CCTCCCTTCCGTTGGCGTCACCTTCGCTGCCTTTTCCTCCCGACCAGCTTTCGCCTCGCC
GTCGAGTCCGCGTTGCTCGTGATCTTCGTGCTCCGCCTTCGCGGGCTCGGTTCGCTTTTG
CCGACGCTGCTCGAGCTTCAGGCGGAGAAGTCGCCTTCTTCGAGCCTGTTCGAGGAGGGT
GTTTCTTCCTCGTTCTCTCTCCCGCGCTCTGATCCGTTCTTCTCTCTCTGCGCCTCGCCG
CCCAGCCGTTCTCTGCCTGCTGGTTTCGGCCGCGTTGCCTCTTCTGCGCCCGGAAAAACG
CGGCTCCGCGTCTTCGCTCTCTCGCCTGTCTGTCAGCTGTCTCCGCCACCCAGGTCTGCC
GCGAGCGAGAGATGCACACCCCACAGCGACGCGCCGTTTCTTCTCTTCTCGTTCCCCGTC
TCCATCTCCGCTGCTTCCTCGCCGTCGCTCCTTCCTGCCAAGCGATCTGCACGCGCCTCG
CCGCTTCGTCCACTCTGCACGACCTCCGTTGCTGCGCTCGACCGCAGCCCGGGGCGAAGA
CTCTTCTTTCTGGCCGAGCGTTGAGTAGACGAGGGAAAAGTGGGCCATGAGATTCGAAAC
AAACGCGCGCACGACCTCCCCTTCTGCCTCTTTCGCCGGCTCGTCTTGCCACCCTTCTGC
CCTGTCTCCG
>TRINITY_DN3_c0_g1_i1 len=620 path=[1232:0-594 1233:595-612 1234:613-619] [-1, 1232, 1233, 1234, -2]
GATCGGTGTGAGGTAGTACATATCCGTGTATGTGTGCGACAGTGTTGAATACGAGCGGTT
CGGGGAGGAGACTCGACGCCGCGTTTGTCTTCTCATCCACCGATAGTGGCGGAAGCGAGC
GCCAGTGTGGGCCTGCGGCACACCGGCGGCTGTTTCGAAAATTTACCACAAAGTGGAGGT
GTCAAAATTCGAGGCAACTGCAAAGGGGAACTGTTTCAACGCCCGCAATATTGCGAGCGT
TAACTAAACATTCTATTCCAAAAGGATGCGGGAACATAACCAGGATAGGAGTCTCTGCGT
CACAAAATTCCTGCGAAGCTTCAAAGGCCCACTCTGCGCTACACACACATACTTTGGAGA
ACGTACAAAAGTACAGAAAAATACCATCACGTGCATGCGAAAGTACACGGCGTATGACCG
AGGACGAAACTGAATACGAGAGGCGGACGAAGAAGGCAAAAGCGAAGCGACGACCGGGCA
GAGGGCCACTGAGCAAATGAAGGATATTACATGAAATGAAAAACACCAGACACTTCACAA
AGAATACAGCCGCAACCCGGTCCTCAGTGCTTCACTTTCACGTCGCAAATTTTTTTGCAT
CATTTCCACGAACTCCTCAA
>TRINITY_DN6_c0_g1_i1 len=617 path=[942:0-290 946:291-582 945:583-616] [-1, 942, 946, 945, -2]
TAAGCAGTGCCCGGGGGCTGAGCCTGGGTGGCGAAGACGCGCCAAAGCGGTGCATTCTTG
AGCGAATCGAAAACGTAAACTTGTCCGGAGTTCTTGTTCCACAGAGGCGCGCCTGGCTCT
TGCTCCTGCAGTCTCGCCCTCTCCGCTTCTGACGCCTCTTTCTGCTCGCCACCGCTCCCC
AGTGCACTGACGCCCTCCGGCAGCGCGCCTGGTCTTTCCTTCCCCTGCTCTCTCTGATGC
GTCTCCGCCGCAGCCTCCGCAGCGGCTGTCTGATGGGTAGCTGTTAACCACCTGCGGGGA
AGACACGCCAGAGAAGCGGGACAGACGGGAATCGATTCACGCCGAGGAAGAAACGTCCTG
CGCCTGTCACTGAGCCGCGGAGACAAGGTGATTCACACGCAGCACGTTTACGTGGTGTGC
AGAAGAGATGCATCTGCGGTCATCTACCAAAAAGAGAGGGAAACGCGCGTTTTCGAACAC
TGTTGACGCCTCATCGGGTGTCCACAGATTGCGCTCGAAATCTGCATGCGGCATATGGGG
TGGATTAAAATGCGAGCTTTACGTGTCCAGAACAAGAAACTTGGTGTCGCCAAACTTCTC
GCCGAGGTCGCCTTCAG
>TRINITY_DN10_c0_g1_i1 len=265 path=[485:0-264] [-1, 485, -2]
AGCCAAAAGGCTGGCCGCATATTTAGCTTCTTCGATGTTCGCTCTTTTCCGCGGAGACGC
AGGCCTCAAATTTGTTATTTTGCTCACGCGCGTCGGTCGAACGGTTCCAAGGCAGGCTCC
GCGATTCGGAGAACCGCTGTTTTCTTCGGGCGGGTCAAAGTGAAAGCGTTCACGCGGCGG
CGAATCTGATGCCTGCTGCGTCCGGGAAAAAAAGCTTTTTTCGTGCACAATCGGCTACTC
TCAAGGAGAGGCGTCTTCGCCCGAG
>TRINITY_DN9_c0_g2_i1 len=936 path=[1844:0-602 1845:603-618 1846:619-935] [-1, 1844, 1845, 1846, -2]
GAGAACCTTGGGGCGGTGGTGGAAGAGCAACGTCAGCAGATTCGTGTACTGTCTTCAGAG
TTAAAGAGGACACAAGCTGCTCTAGAGGAGAAAACATTTCTTCTGGACCACGAAAAAGGG
AGAAGTGACGCTCTTGCACGCCAGCTGAGAATGCTGAGAAAACTTCGACTGTCAGAGAAG
CAGGAACAGCAAGAGAATCTCAGAAATGCGGAGTGCAAACTGGAAAAAGATCTCGAGAAG
TATGTGGAAGCTGCCCACAGTCAGGGTCTGTCATTTTTTGACAGAACAACAGAATCTGGG
ACAAGGGAGGCCGATCAGCCTCATGATTCTTTCTCAGCCTTTACAGAAGGTGAAAATTTC
CTCACGTCCTTTGGCGCGGGTGAAGAACACATGATTCACGTGGAGGAACCCAGTGGAGTT
GAGGAAGGCTGGTACGATGACAGCTATACTAGAGAAGTACCGAGTGAACTGTACTCGGGT
GAGAATGGGGGGAGTGCTGGAGCGTAGGTTTTGGGAGTATGGTATTTTAGTTAAGCGTTC
AGTACGTCGAGTCCGTGGAAAGCATATCCGTGGTCGAACTCGCACACCCGTCTCGTTTTT
TTTTCCCGAAATTTGGTCACGCAGTGGTCGAGGGAACGCAACAACCGACACATACGTGAG
CGTACCATCGAGCATATTGCGTTGGTGAATACCGTTCGAGTCACGCTCTCCAAACTCGGG
CAGAGTCAGTTTCACGGTGATGACCCATGCTGGATCGACGGCTCCGGCAGTCCCGACATC
CACGGAGCGGGACATTTCTGGTGGAATTTTATCACGAGAATGTGTTGCACAGTGCCTGCA
ACTACTACCCTGGCGCAACGTAACAGGTGGTCAAAATGGGAGACATGCATGGCGTTGAGC
GGAATGCGTTGTGAATGTATGAAGGAACTGTAAAAG
>TRINITY_DN13_c0_g1_i1 len=251 path=[511:0-178 512:179-250] [-1, 511, 512, -2]
GGCCGACCGACCCGGAACCCTACGAGACGTCCAGGCGATCATGCGACACTTGGCGGTGAA
CTGGCAGAGGCGAGAAACAGCAGACGGGGGAGTCCGCACGGACAAGACAGAAGTGTTTGT
GGAGAAAGAAGACGCGGGTCGGGGAGAAGCAACAGAGGAGAAAGGCGACTGCCGGGGAAG
AAGACTGCGAGGGAGCAGGGGGCCAAGGCGACAGTCCAACGCAGGCCCCGTCACCCACTG
CATGTGGCGCG
>TRINITY_DN12_c0_g1_i1 len=318 path=[616:0-105 617:106-129 618:130-317] [-1, 616, 617, 618, -2]
GGCAAGAGGAACTCCCTCAGCGGGGTGGGGGCAACCCAGGCTCCTTGTCCCCTCGGGACC
CAGGCTCCTCTGCCCGTCTGGAGGGCCCTTCTCCTCCTCGAGAAGGTGGCCCTGTCCGCT
CCCAAGGCTTAGGTATCCAGCGCAGGGCATCTGGTGGGGAGGCCTGCTGGTAAAGGTCGA
TGCGCTGGGTGCGGAAGACTCCACTGTAGGTGGAAGGCGGGGCCTTGAGACGGGAATTGA
GGCCAGAGAAGGACCTTCCAGTTGGGGGAGTCCGTGATGACCCAGGTCCCCCAAGATTGC
TGCTCAGTTTTTGATAAT
>TRINITY_DN17_c0_g2_i1 len=474 path=[937:0-206 938:207-224 939:225-473] [-1, 937, 938, 939, -2]
GGGGTAGATGTCGCGCGCGAGACCTCGTGCGGTTTTCAAATGGAAGCATGGTTCGAGTAG
AGAGGACAAAAACAGAGGCGAGAAATCGCCAGCTTCGCCAGGGGCGGGCTTCGCCGGAGT
CGCGGCCGAACACGGATCCGTCGAGACTACCATATATAACCGAGTATCAACTTTTAGATG
CACAGGTGGAGGCAAGACAAGAAAAAAACGCCCAGCCGGGCGACGAGTGGGAAAGGCGAG
ACAAAAAGGGAGAAAAACCACAAACGACGGGCAGGGAGCGCTGCGGGCCACGCCGAGTTA
ACTCAGTTGCAGGCCAATCGGTTTTGAAATCGAAGGAAGGGGGGTTCGCGAGGGCAACAG
CGAGAGGATTTCCAGCCCGTTGGAACCGATAAAAGGTGCACACGCGCCGGCTGGCGTTCG
GCGGGTACACAAAGGGTGAAACGTGTTTCGCGCGAAAACAAAAACGGAGGCGTG
>TRINITY_DN15_c0_g1_i1 len=865 path=[843:0-864] [-1, 843, -2]
TCAAGCCATCGCCGACAGAACGCCAACGTTCCGAAATTTTGGTCAATCGCTTTGAGGAGG
TCTTTCGCACTCTTCAGACGCAAGGCTGCAAACTGCGCGTGGGCGTCTTTCATGTAGTGC
GAGCAATCCCCCTCCTCGGACACTTGGCCGCGACCAGTCGAAGCAAACGTTTCAATCGCG
TAAACTTCGCCTTCCTCCATGATGTTCGAAGGAGCGTTGCTCGTCTGCGCACCCGGCGTC
TTTACAATCGGAACAGACTTTCCAGCATGGATTCTGTAGAGGTCGATGGAGTGTCCTGTG
AGGTTGCGAATGGATTTGATTGGGACCATCTTGCCGTCAATCTCCATTTCATAGCTTTCG
ATCGCTTCTTGGATGTAGCCGCCAATCTCGGAGAGGCGCGCATCTGCGCCGGCGTGAGAA
ATACCAACGTTTGTTCCATCCTGCGTTGCTTGAATGAGATTGTCGAATTTCTCGTCGAAG
GCAATCGAGAACGCGCAGTCGATAATCCGGCCGCCAACCTGTACGCCGAAATCCAACTTG
CAAATGTCGCCTTGCTCAAACACCCGGTTGTCTCCAGGATTCGGTGTATAGTGAGCTGCG
CAGTGGTTGAGGGAGCAACCCGTGGGAAATCCCCAGCCTCGGTCCAGCTTATGCGCAGCA
ATCAGTTCCTTTGACTTCGCCTCCAGAGACTGGCACAAGTCTATCAACTTTATTCCAGGT
CGCGCAATGCCCTGGATATACCGCCGAACCTGACGATGACACTCGGCGGCCTGGCGGATG
GCTTGGATGTCGACAGCTTCCAAGCGCACTGCCTCGCGGTCTTCCGCCGCAGTCCTCCGT
TTGGTTTCTCGGACTTCGCCTGGAG
>TRINITY_DN18_c0_g1_i1 len=999 path=[1990:0-266 1991:267-284 1992:285-998] [-1, 1990, 1991, 1992, -2]
TATAAAAGTAGTTGGTGAAAGATATTGGAAAACCATACAGACAAAACCGCTCATCTAGAA
AAGCGTCTTTCTACTAAGGATCTTCCACTACCGAAGGCCGCCACGTTGGCTCAAGGATTA
CGCCTGTTGCAGATGCGTATTTCCTCCCTACTTGCTTCCATCAGAATCGTCTCCGCGCTC
ATCTTCGCTACCTTCCTCACCCTCCGACCCTCTGCCAGCCGCTTGGTCGCCTTCCTCACC
AGAACTGTCGCCATTTCCATGTTTTTTTCGAGCTGACCTGAGAACTACTTTCAGCGTCTT
CTTCTTCGGATTGACTGCTCTTCGCATCCTTCTCCAAATCTGATTCTTCATTAGAGTCTC
CACCTCCCATCTCACTTGCTCTTCGCTGCTTGCGACGCTGGGCTTTGCGTTGTCGGTCTT
GCTCAATGTTCTTTACCTTTTTGAGCAAATCAAAGGCGGCATTAAAGATTCCTTGTGTCT
CTTTTCCACACTGGTAGCACTTGATGCTGGTGCTGTAATGCGCGTACGCACAAGTTTCAC
AGAAGTAATGGCCACATCGGGTCACAACAGGGTTCATGTCTTCAGTCCACTTTTTTCTGC
ACTTCAAACATGCAAAAGGCAGACCTTCTTCGTCCTCGCTTGCTTCGCTGCTGTCGCTGC
TTTTGTCTGTGTCTTCATCACTGTCCACCAAGCCTTCTGCAATGCGGCGGAGCTTCTCCT
GTTTCTTCTTCTGGAGTTGTTGCCACTCTTGCTCAATTTGCCACCCGCCTTTGTAATCGT
GCCTGTCGTGCAAGAACTTGCAAGTGTTGCCGAATCCGCAGTAACCCGTTTCCTTGTAAT
CCTTGCAAATCTCCGGGTTGTAGTCCACATACATTGTCATGCGGACGTTGTTCGTACCGC
GCACGGGGCCATACAGACCGGTTGTCTTTGCGTACGACAGCGCACCCTCTCGCCTCTTCA
CGTAAACGCGATGGGCACCCTGCCCACGGTAGATGCCGG
>TRINITY_DN20_c0_g1_i1 len=1645 path=[3272:0-800 3273:801-1644] [-1, 3272, 3273, -2]
TGTGGACGTGACCGCGAGTCTGGCCGCGCTCGCCGAGCTCCTCGACTGCGGAGAGTCCGC
GACGGAGGCGATGCGGCGGATCAAGGCCGGGGCGAGTCGGCGCGCCGCTGGCGAAGTCGC
GGCCGACGGGGGCGAGGAGCGAAGCGCAGGCAGCCGCGAGCGACAGAACAAACGGAGACG
GCGCGAAGAAGAGGAAGAAGACGAAGCCTTCTGTCGCCCCACTGCGAAACGGACGCGCCG
GAAGAAGCGCGAAGAAGACGCAGGCCACGAAGAACACGAGGAAACACAACCCGAGGGAGA
AGACAAGGAGGGACCGAACGAGAAGGAACTGAAAGAGAAGGAACTGAAAGAGAACGAAGA
GAAGGGCGGTGCGTCAGCGCCTTCTGACGAGACAGAGACGCAGAGAGAAAGGGAGAACAA
GGGCGGGTCGGGACGAAACACCGCTCGTCTCTCTGGGAAACGAAAGGACGCGAAGAAAGG
GAAAATGAACGAAGACGAACTGCGCGTCTTCAACGCAATCACCGACCTGTGCTCGAACCT
GATGACCGTCGGGAAAAATGTCTATTTTCTGCGGAAAGAGGATATTTTGAAGGAGTTGAA
AGAGAGGGAGAGTGAAAAGACGGCGACTGGCGCATCGGAGGAGAGAAGCGAAGCTTCGCA
GGCTGACGACGCCGCGGCTGAGGGGACCACGTACTGGCAATTTCGCTGGGTCAACAACCC
CAACGACACGGAAGTCCACGGCCCCTATCCGGCCTCTCTCCTGCAAGCTTGGATTCAGCA
GGGTTTCGTCTCGGATGCGACGGCGATGCAGGTGCGTCAAGTCTCCGCTGCGAACGAACC
TCTGGACGGCGTCTGGCTGTTGTGGAAGGAGGCAGACTTCCGGTCTTCTCAGGAGCAGGA
AGACGACGAGAGGCTGCGCGAAGCTGAAGAAGACGAGAGGCAACGCGAAGCAGAGAGCGA
CGAAGAGCGCGCCAGAGAAAAGGAAAGGCGGCGGAAAGAGGCGAAGGAGCGAGGCGAAGA
AGAAGAGGAAGACGAGGACAAAGACTTCCGAAAGAATGAACGGGTCATGAGAATGCTCGA
GACGTCGACGTAGAAAGGCGCAAAAAAACGAGAAGCGCCGCGGAAAAACGAGACGGGGAA
ACACGAGAAACGTGCAAGAGATGCAAGAGAAGAACTGGGAAACACGAGCCAAGGGGAACA
CACGTTCGCCGCGCAGAAACGAAAAACAACGGTGAAGCAGGCGCCGATCCACGTGCTGGT
TCCTACCACAAGTCTGTCTATACACTTCATACGTCTACAAATACATACACATATACATAT
ATATAAATATACATCATTATATCTGAATTCTGTTGCGGATATAGTTATATATATGTGTAT
GTGGATATTTGTGGATTTGTTGGATGGGTCAGTTTCACAGGTTCGTGTCTCTCCCGTGAG
AGTGCTGGACGAGAACCTTGCGGGAGCGCAGTTCGACTTGAAAGCGGTCGCCTTTTTTCG
GTCCTCTCTTTTTCCCGGCTTTCCGTTGAAAGCGATTCGGGAAACGACGCGTTTCCCGCT
AGACTGTTATTTTCCGCGTCCGTCGCCTCTTTATCCTCTCGTGTTTTCCCTCGTTTCGTT
TTCTCGAAAGTGTGCGCTTCCTCAG
>TRINITY_DN22_c0_g1_i1 len=210 path=[507:0-140 508:141-209] [-1, 507, 508, -2]
AGAAAACCGGTTCGTTTTTCCTTCGTGAAAGTCTGGCCTCGTTCGGCCTGATGTCCCGCT
GGTTTCGCCGTCTCGATCGATATCACATCGGTTCGCGCCCGCCTGTTGGGACCTGTGTAG
GACGCTTTCCTCGTGTTCTACTCCATGTGCGTCACCAACCGGCTCGACGCGCAGCTGCTG
CCGGTCCTGCTGGAGAGACTGGAGGCGGGA
>TRINITY_DN21_c0_g1_i1 len=526 path=[1027:0-202 1028:203-525] [-1, 1027, 1028, -2]
GTGGAATGTGTGCAAAAGCGCCGATCAATTGGACTGGATCGTTAGAGAATCGCAACCAGC
AGGCGTCTGATTTCTTCGATTCTGCATTCGCCGTTCAATGTTTCCAGAGCCGGAGCCGAG
TACTTGGCAGCAACAGCGCCGCAGTCGCAAAAGGCAGATCCCACATGCCGATGGCAACTT
CGCTACTTTTGTGTATATCCCCGTGGCACGGCGAAAGGTCAGCCGACGCCTCGACGCAGC
TCGCGCCTCTCTCCGTCAGCTCTGCCAAGTGGCCGAGCATCTCCGAGCACGCGACGAAAA
TGCCCACCAGGGCTCTCGTCCCTGCATCGGCGTTCAAGACGCTTCAGACTCGCAGCCTCC
GCTGACAGGAAGGCAGTGTGGAGCGACAACGGCCACAGGAGGGAACAGCATAAACGAGGA
GGCGCAGCACACGTCACTTGGCCGATCTGGACAGGAGTCGATGAACGTTCAAGGACAGGC
GCCTAACGATGTATTGACAGATTCATTGCCGGTGTCGTCTCTGGGC
>TRINITY_DN19_c0_g2_i1 len=763 path=[1496:0-512 1497:513-529 1498:530-762] [-1, 1496, 1497, 1498, -2]
GGGAGATATGAGCAAACTAAGCACACCCCACGTTCAAGTGCTCGTCCCGCGTTGATAAGC
AGCTGTTCGGTTGAGTCATGCCTCGTCGACAGCTTTCGCCAATGGCGAAGCCACATCCTC
GTTAGCTCTACGCCGTTTTCAAAGGGCACGGCGAACGGCACTGGCTTTGTCAGATTTATT
TGGTGTAAGACCCTATGCCTTGAGCACGCATTTTACCTTGGTGACCAGCGGGGCCATGAC
ACGGAGCCGAAACAGCAAAAAGGTCTCCCCAAACAGAACAAACACCGGCGCGATCGAAAC
CGCTTGGCGGATCACAAACTCTCTTCAAACAGAGATGGTCGGGGAGTTCTGGAACAAAAC
GACACGGGCAAAGTGGGGCACGTACGGTACCTCATACGGGGGTTACGCGCGCCGGTGCCA
CATAAACGAAATAATGAGCAATTTCCTGGAGCTGAAGCGACAAAGCGAGCCGACCGTGGG
GGACGCCGTCTACCACCTTCGCCGGTAAAAAAAATCTGTAGACACGAAAAAAATCGATAT
TTGCAGCTGGTCCACCAGGGCACAATTACCGAGGTGATATCCTGTATGTAACGCAAATGA
CCCCGCGTCTGAGGTTGGCTAGTGCAGTGAATTTTCTCCGAAGCAGCTTTCTGCAATCTA
TTCAGCGGTCATCGTAGCCTAACAACCCGCCCAAATTGTCATTGCATCGGAAAGCAGCAA
ACGAGTGAACAGCCACAACATGCACGAGTTCGAGACGCGTTAC
>TRINITY_DN23_c0_g1_i1 len=1070 path=[2111:0-535 2112:536-553 2113:554-1069] [-1, 2111, 2112, 2113, -2]
ACAAGATTCTTCTCCATACTATTCCTGCAAGACTGGCTTCTCACGAGTCAACCCTTTCAT
ATTTTGAGTCTGTCGTGGCTTCTCGTCACTCGTTTGCTGTCCCCCCGTCCGGTTGCGTTC
GTGTCTGTGCTGGCGTGTCCCCGCTTGACTGCAAGCGCGCCCCCGCGGATGCTTCGAGGG
AAACGCCCCGGGAAGCTCAGAGAGGCATGATGACATGATCGTCTCTGTTGACATGGCTCC
GGACGACCGTCACGCTAGTTTCGCGGCGACCACACGCAACCAGCAAGTCGGCCTACAACT
GGAGAGTGATGAGTATCGTCGACTCTGGGACCACTCCGCCGCTGTTTCTGTTTTCTACGC
CGTTTCTCCTCCACTGTCGAAGAGAGTGTTCCTCTTTCCTTGGTGTGGGAATGTAATAAC
CTCGTACTTAAACGGATATGTTGTTCAGCTCGTACCAGCCGCACACAACGGAGCGAACAG
GCGGAAGCATACTGGAAAGCTGTCGCTACGCGGCGTCAATGACTGGATCGTTTTTTTCCT
TCACAGGAGTTCTTTGTGTACTTTTGGCTTCTACATATACACTTATATAGTTGTACATTT
ATGTATACACCAGAATATCTGCATCTGAGATGATGTACAACAAGCTATGGAACCAGTACG
CTGCTGCTCTCGGTAATCCAGTTTTTTCCGGGTGATGCGTTAGGTAGGTCAGTTGGTCAA
CAACCTTTTCCTCGTTCAAGTTTTCGTTACCGTGCCACTTTCCTAGCCGATTGACCGTTG
CAGGGCTTTTGTGACTTCCGCTTGTGTCTCCGTTGTTTTAGAACTCCTTCACTGTACGGC
AATCACGCACCGAAACATACAGGGTGTCTTTTGAGAGGGTTTCTTCGGTTGGGGTTTCTA
CGCAGGACAGCCAACACCTTATCTCGGGCTGCCATTCGACTGGGTATGGTTTGCTCCTCC
AAAGCGGCGAAAGCTCCGACTGACATTTTTCGTCAGTTCCTGCTTCCAGCGATTTGTCAT
GTGCTTGTCACTTCGGGTTTTTGCGTTACACGTCTGTTTGTGACCATGAG
>TRINITY_DN25_c0_g1_i1 len=1176 path=[1154:0-1175] [-1, 1154, -2]
TTGAGGCGTCGGTGACGCCTCGAGGATGTCATGAGGAAGAAAAAAAGTGAAAACTGTGCG
CACGAAAGCGGAGACACGGAGGCAGTCCCGATGCCGTTTAAGTGAGGAAGGGAAAGAAAG
AGGCAACACGGCAATTCACCAGTTTTTGCGATTCGATCCCGCAACGGTCCTACTGGCGAG
ATGAAGATACTGGTGGCTCCAGAGGGACAGGGGAACCACTGTGACACATCCTGCATCCCG
AATGGAGGGCCGATAAACCGTCAAAAGAAAAGAGGTTTTTGCCTACCTCTTGCGCCCGAA
GGACATATCTGTCGGTGATTTGCCTTTTAATCCACTCTGACGTATGGCGGCTGTTTTTGT
TTCGGATGCGGGGTTCTCCCGAATACGACCGCCTTCCCACACTTTGGCTGTCTAGACACC
CCCCTTGCGGCACGAGGGCGGCTTTGTGAGCGAGGTTCGCGCCCAGCGAAGTGTGACGAG
CCGAGAGGGGCAGACAAGCGCGAGATTTGGCGAAAGGCGATATCGAAGGATGCAAGAAAG
AGAGCGACGCAGACGAGAACACAGAGGGCCGTAAAGAGGCGGTGACAAGGGAAGCAGAGC
GTGAGACAGAGGTAGAGGCAGCGGCAGAACCTGGACTCGAAGATGAGTACGGAAACGAGG
ACGAGGCGGAGGGAGAAGGCGAGAGAAACCGCCTGTTTGAGTGCACGAAGGGTAGCTCGA
TCGGAGTGGATACGTGTCTGGACACGAGGACAGCTGCGGGGGATTGTTTGCATGCCCCTT
CGGCTGCGGAAAGACGAGGCGACCTTGCATTAACGTGTCTGGTGGAACTTGTTGCCTTCG
TTGAGCTGAAGTGAGGCGCTTCTCCGCGCAAGAAATCAGACATTCGCTGAGTCCACCAAT
GCGCCTCAGCAAGAGGCAGGCGCCGTTGGTTCGCAGGCAGTTCAGGCCCTCGTTGGGCGT
GTGGAAGAAACGTCGGAGGCCGGGCGTGCGACCGCGGGGGGACAGGGCCACCGCAGTGGA
TCCCTCGTGTCTTCGCCACCGCGGCAGCTTCTTCTAAGCTGCGCCGAAGAGGAGAAACGA
CGCTCGAGGAAGGTGAGCAACAAGAAGACACCCGCGCAGCCATCTCGTCCACCCTGGGAA
GTCACTGCGTGGCGCGTGTTTCTCGCGAGAAGAGAA
>TRINITY_DN26_c0_g1_i1 len=622 path=[1221:0-163 1222:164-180 1227:181-548 1218:549-621] [-1, 1221, 1222, 1227, 1218, -2]
CTTACGGAACCGCGCGTAAAGTGTGAGACGCTGGCCTCGTCCACGTCTGGGCGGCAAAAG
AGCACAAAAACAGGAACAGGGGGAGGGAACGTGAGTGAGGAGAGGGGGAGAAGATGCGGG
GGGGAAAAGGCGAAAAAACAAAACGCACACCCTCGCTCAAAAAAGAGGACGGCTCAAAGA
GACGGCCGATAACGGAGCGTCGCTTTGCCTCTCTCTGCGGCCACAATCGATGCAGAGGGT
TCGGACGGGCGCCACCAAAACGGTTTGGACGTCGTCGACCGAAGTTTCGACACCACGAAA
GACGTGAAAACAAAACAGGAAACAACGTAAATGGGACTCTGACACGCAAGGTCCTCACAA
ACCCAGGAACAGCCAGGGGTGGTGAAAGACAGCTAGCCTCCAACCACCCAAGAGGGGACG
TGTTTCGACGCGCGCGCGTTCCCGTCGCTCTGGGAAACTCGAGACCGAAAATCGACGCTG
CAGCGGTCGGGCGTCCAACCTGGATTTCTCTCCGAAAGACCAACTTCGAGAGAGCGGCGG
ATAACTCCAGAATAGGGGGCGAAGGAAGGAGAGAAAAGGAGCGCTTTCAAGCGAGCTCAC
GAGAGAGCGGCGGATAACTCCA
>TRINITY_DN24_c0_g1_i1 len=572 path=[550:0-571] [-1, 550, -2]
ACAGGCACGACACGACTCACAAACGCCTGGGAGAACATGTGCCGGCGAGTGCACCATCTG
GAGCGGTCGCCAACACATACACGGTAAACACGCATATTTTTAAAGTTCGACACTGCAAAA
AACAGTACGTTTGAGTCAAGGCACATTTGCTCACGGAAAAATATATGCAGGCAAAAACCC
AAGTACGAAAAGCAAGGGCTGTTGTTACGCGGTACTTCGCGGGTGACGCCCGCATCACAG
TTCCCGATACGACACGCAGACACAGTGGCCAACGAGGCGGCCACATCACGGCCCAGTCCA
TGTCGCGCTCTGAACTTTGAGAGAAAAGGTACAAAGGCCCAGAAAAAGCGAAACAACAGC
GAGGAATGCACGGGTGCACACAGCTTCCCTTGGAGTGAGAGCGCAGACCGATGTGGGAAA
GACGCCGGGGAGGAGGGGGGGGCACTCGTCTAGAGGCGGAAAAAGACGAACGCAAGAAAC
AGCCATTGGTACGAAACGCTGGGAAAACGACAGCAAACTTCAATCATGCCAACGTTCTTT
CTGAAACCAGAGGTGTACATACACCGCACTTA
>TRINITY_DN27_c0_g2_i1 len=1538 path=[3215:0-522 3216:523-1537] [-1, 3215, 3216, -2]
TTAAGACTTCGGAAGCCAGTCGTCTCGAATTCTGCGGGATCTTCCTCGTTCCTCCCCGGT
GATGATCACCGTCCGCAGAGATGTCTCGTTTCCTCTGGCAACTCCCATGATAAAGCCCGG
ACAGAATGAACATTTGGGTTGTTTGACTGACTAGTGTACTCCCTCCTTGCGTGCCTCCTC
TAGCCTCGCGAACAGTTTCGCCTCGTTGCTGTACCTCCTTCGGGGAGGAGCGTTCTCGAC
TTTCAGCCGCTTCAAGCGAGTTAGTGCGTTTTTGTTTCAACCAGGGACAGCCCCAGCCTC
GTATTTAAGCTCTGGCGTTAGACGCGGTCTGATTTCCCCTTTGCTGCTGAACGAGTTCTC
GCATTCATGTTCGGGACAGAACCTGCAGAGAGTGGCTATTCTGAGGGAGAAGACATGGGG
CAAGCGGTAACATATTTTCAGAAGAAAGACACGGCGTTCATCTCTTTCGAAGATCTCGCC
GATGACATTCGGCAGGCCAAATATGTCGTGGCGCTCACGGGCGCGGGTGTCTCTGCGGAG
AGTGGCATTCCAACGTTCCGCGACCCGTCGGACGGCTTGTGGACGAAATATGACCCGGCG
GTATATGCGACAGTTTGGGGATTCTGGCGACACCCACAGAAGATCTGGGAACTTCTCCAT
GATTTCATGCGGTCAAACGACCCCGTGCCAAATCCGGCTCATATAGCGTTAACAGATCTC
CAGCGGCTTGGATACCTGAAATCCATTGTGACGCAGAACGTCGACAATCTTCACCAGGAC
TCAGGGTCTACTAACGTCATCGAGTATCATGGTAGCCTTCTCTCTGCAACGTGCAGGCGA
TGCGGGGAGAAATTGCCTCTGTCCAAGTCCATGCTGCAAGACGACAACTTCACCAAGGAG
CTACCCCCTAAGTGCGCGTGCGGCGGTATCTTCAAGCCCGACGCCATTCTGTTTGGGGAA
GGCATTCCGGCCCACGCCGTGCAGAACGCGAATCGAGAAGTGGATAAATGCGACCTTCTC
TTGGTTGTTGGCACGAGCGCTTCTGTCTCTCCAGCCTCTAGCTTGCCGTACCGGGCGTTG
CGCGGTGGAGCGAAGGTTGTCGAGATTAACTTGGAGACAACAGGACTGACGAACCGGATC
AGCGACAAGTTTGTTCGGGGCCCGGCGAGTCAGTTGACCCGAACGGTGGCGACGCTGCGA
AGTGATGGAGGCACCGCGACGAAAACGCAGTCATCCATTCCCACAAGCAATTGATTCCCT
CTCGGAACCACACTACGCGCTGGACTCGCGATCGTGCTTCGTTTTAGCGAAGACGAATGT
TATTTGCGGCAGCATGGCAAGGTCGTTTTCCCTTGACTTCGGTGGCGAGTATATCATCTC
CTGGCTTCGTGAGTTTCGACATACGCTTGAACTGTATATCCCCGCGTCTGTTTCATTTCT
ACTCAAGCGGGACGCGTGCCGCCTTCGCACGCGTTTTCGTATGTTCCGCCCAGATGCACG
ACTGGCGAGTACTGCAAAAGGATGGTATTAAACTAAAG
>TRINITY_DN28_c0_g1_i1 len=491 path=[1083:0-57 1084:58-490] [-1, 1083, 1084, -2]
TTCAGGACGCTCGGCGCGATGCACTTGCGAAGGTACAGTTCTCCAATGAAGCGCATGTTT
CCGAGGACTCGGTTTTTCTTCTTCTTCGACAGCTTCTGCACATCCTCCTCTGAGTGACAC
AGCGCGCGCTCCTCCTCCGTGACTTCCAGCGCCAACCTGCCTTGGAGCGCTTCGAATTCT
TCCTGGCAACGATTGACGAAGGCCCTGTTGAAGTTGAGGTTCTTCTCCTCGCCCTCCTTC
TCGAATTCCAGACTTCTCCACTTGAGAATTTGACACAAGTCGGCATACATCTCGCTGTAT
TCCGGCTCCGTGACAGCCTTCGCGTACACGAGATCCGCGAGCATCTGAAGCTCTTCTGCA
TTTTCCAGCGACTCGCCCTCCACCGCAATCTTCTCCGTCACCACTGCGAACTTATCAATG
GACATCTTGTTCAGCAGGCTGTTAATCGAGCGACGCAGACGCTGTGGCCGATCCAGCGTT
TGCTTCTTCAG
>TRINITY_DN29_c0_g1_i1 len=1651 path=[3276:0-60 3277:61-78 3278:79-1650] [-1, 3276, 3277, 3278, -2]
TGAATCGTCAGGCGAGTCGTTAGAAAGAGAAGACGGGGAGCACGAGTGCGCGACCTTTTT
TTCTCGTTGGCAGCCTCTTGGAGAAGGACGTGCAGGATCTAGCTGAGGTCGAAGAAAGCC
CAGCAGAAGAGAGAGATACACACCAGCGATCGTCGTTTGGAGAAGACAGGGAGGCGAAGC
TTGCAGACGGCGCTGTTCAGGCAGAAGGCACGACTGAAGCAGGGAAAGCGTTTGGACAGC
TCGAGGCGGAGGCGACTGCATTGCGCTCACCACGTGACGACGAAAGCGAGTGTGTTCCTC
AGGAATCTCAGTGGCTGTCGATCCGAAGGTCTTCGCGCATTTTCTCCGAACCGATTCTGT
TCTCTAGCCTTTTGTCTGGGGCGGCGTCCGTCGTCGAAGACTCGAGTTTCCCGGACATCG
CGCCTGGGACACAAGACAGCCAAGCGAAAGGAGAAGAGGAGTTGCAGAAACTCGAGAGGG
AAAGGCAGAATCCCGAGGAAGAACGTCTCCCCGTGTGTGCTCCGTGGGAAGGGAAAAACG
CAGCACAGTCCGCCGGCGAGCTGGGCGAACCTGACGCCTCCTGCGCGTTGTCTGAAACTC
TGAACAAGCAAGGAGAGAACGGGAGACTCTGCGCGCCTGCCTTCCGCTCGGAGAGCAGAG
AGGGAGTTGAGGAGACGCAGGACAGCGGAGAAGAGGAGCCTGTCGGCCCACGAGAGACTC
CGCCGAGTCCTTCGCTGTCCCTCCTGGGTTTTGTCTCCGCTGTCGGGGCGTGCGATTTGA
GCGGCCTAGACGGTCCTGCGGCTGCATCTCTGCATCCAGAGTCTGTCACCGAGGGCGATT
CGTCATGTGAAGCGACCGCCCAGAACATCCACGCTTTGTCTGTTTTGTCAGAGGAACCTT
CAAGTCTCGCACCGATCTCGGCGCCTTCCGGCGACATTCTGCTCCCGCCCGGGCCCTCGC
GGCTGCCTTCCGTTTCCGGTTCCTCCTCGTCTCCTGCCTGTGCTTTCCTCGCTCCAGCGG
GCGCAGTGACTAGCGGTCCTGAGGCGGGCGGCGAAGACACGCGAGAAGAAAGGACTCCGT
GCGAGGAAGGCGACGCCGCGACAGCAGAAACCTCAGGGAGCAGATCAGAGGCGGGACGAG
AACAGGAGGCTCACCGGCAAGAAGACGACCGGGGAGAAGGACGTGTTTCAGGAGAGCCGC
AAGAGACGTTAGACAGCCGAGAGGCCGGACAGCCGTCCACGTCACAAACAGCCGACGCTC
CGGAGGACACCAGAGCCTCTGAGACTCCAGAAGCTCCAGACTGCCTCTCCGAAGGGACTC
AAGAGGCCGCCGGGGCTAGCGGCAACGAAGAAGGTGAACTGGGGACACTGCAGACAGGAG
AGGAAAAGAGAGTTGAGGAAGAAGAAGAGGGAGTTCAAGAGGGAGAACAAGCGACAAGTC
AAGAGCAAGAAGAAGAGAGAGGCCAGGAGGGGGAACAGGAGACAGATCCGGACGACGCAC
AGGGGATACGTCAGGAGGGGGGACAGGAGACAAGTCTGGAGGAAGCACAGGGGATACGTG
AGGAGGGAGGACAAGAGACAGGTCAGGAGGGGAAACCAGAGAAACTTCCAAAGAGGGAAC
ACGAGATAAATCAAGAGGAAGAACAAGCGAG
>TRINITY_DN30_c0_g1_i1 len=567 path=[1105:0-304 1106:305-322 1107:323-566] [-1, 1105, 1106, 1107, -2]
CAAATAAAACAGCGACAAAGACACAGCGGCTGAGAGAGGACACAGTCCTCGTGAGAGCAC
CATCCGGCCCGTTCGCGTCTCTCCGCGTGTGTCCACAGTTTCTTTTGGAATGCGGAACTC
GTTTCAGTGGTCTTTCCTCCAATAGAGAAACCACTCTATGGAGGCTTCACTATACCGCGT
GGGAGCAAAGCGATCTCTCACAGAAGCGGAAAATGACAGGTGCACACATTTCTTCTCTCC
TTCCGTGAAGGTCATCCCTAAAAGAGAGAAGCAGTTCTTTCCGGTGCCAGCTTCGTCTCT
TTTTTTCTCTGCGCGCCGTTCTCCCTGTGCTTCCGTCTCCCGCGTCCCTGTTCCGGCCCT
CTCGCTTCCCTGCTTCATCTCGTTCGCCGACTTCTCTCCTCTCCAGCGCCGCGGAAGAGG
CGGACACGACTGCGGTGTACGTACACACCTTGGCTCGCAGTCTCGGCGCAACCACAGGGT
TGTCTTCTTTCCGGTTTTTCCCGGGAACGTTCGGCCCTTCGAGAAACCTAATGTCGGGCA
GCAACGCAAAGATCGATGGACCTTCAG
>TRINITY_DN31_c0_g1_i1 len=1008 path=[2020:0-342 2021:343-366 2022:367-1007] [-1, 2020, 2021, 2022, -2]
GAGGGGAGTACGTCGCCATCGCTGTGTGCATCGCAGCTCTTTCTTCTGTGTTCCCGTCCC
AGGTTTTGCCCTGCCGAAAAGCGAGGACGAGCGGGTGTTTGGACGCCGGCCATCCTCAGC
ATGTGTGGATCATACGGGATATACGGCTCCAAAGGGGGTGGACGGTCGTACCGCCGTTTT
CCGCTGCACGTGTTGACTCCTGAAAAGGCATCAGCGTGTCTCGCTCGACGTTCATCCAAG
AACTTGTACACATAACTGTCATCAGGATGAAGAGGGGTGTGGTGAGCATGGTCATAGACC
CGTCTGACTCTCGCCTGCAAGACGGAACTTGCGGGATTGTCGCTCACAGAGCGCTGTGGG
AACGCCACCCGATGCTTTGGAATCCTTCCCAGCGGCGGTCTCTGCTGCTCTTGCCGCCAT
TTGTGGAACCGCTTTAACTCTAGGTCGTAGCGTGACCAACTGTCCTGTCTCGGTTGTGAC
CGGGCGCAGCTCATCAGTGGCCGATGGAACGGCTGAAACCGATCAAAGTCGGCATCATCA
ACATGCTCGCCGCTAGCCTGCGGCACACTCGTGTCGTCTGTTTGTCCAAACTGGACGACG
CCGCTAATGTTGATATCGCCGACGACACGGTTCACTTCGTTCTTGTCTTGCTCCGGCGCT
TTTTTCTCTTCCACACTCTCCAAAGAACACTGAGTTGACTGGTCGGTAGTCCGCCTCCGG
TGCTTATTGGCGCTGATTCCTGCCCGACGAGCTCCATCGCGCATTCGTGTGCACGCGTCC
TCGAAATCCAGTTCGTCTACTTCCCATTCTGGAAAGATACGAGTGAACTGATGGAGGCGC
GGTTCAGGAAGGTGGCTTTGAGAGTGCGGCAGCCTCGAACTTCTACCCGCGTCGCAGTGA
CCCAGACAGTGGCTTACTGGGCAGAGAACAGCACCTGCTGAAGTCGGGGAAGGCAGTACA
AGAAGCGACTGCTGCGGCTGGGCAACTCCGACAGACGCCGGCCACTGC
>TRINITY_DN33_c0_g2_i1 len=1562 path=[3113:0-1057 3114:1058-1075 3115:1076-1561] [-1, 3113, 3114, 3115, -2]
TCAAGCGCAGCTGCCAGCGCGGCGTTGGGAGCCTGCGAGGCCGAGGGAGACGCGTTTGGC
GACAGCACGCTGCTCTCCGCCCCCCGGCTCTGGCCAGAGCCACTCGAACTCTGTGTGCCG
TCCGACAAGGGGTAGTACGAGAGAAAAAACAGCGCGTCTCGGCCATCAATGTCCTCGCAG
ACAGCGCCGAGCAGTCTGAGGAAGGCCGCCTCGTCGAGTTTGTTCTGCAGCGGGCCGACT
ACGTAGAAGAAGAACTCCACGCGGTCGAGGCCTGAGAAGCTCGGCGCGGGTGAAGGAACT
TCGATGGATGCGCTACCCAGAGAGTTGTCTCCCAGGGACAGGGGAGCAACGTATGCGAAC
GACGCCATCGTGAACTCGTGGTAACGCTTTGATACGAGGGCATCCTCGATCTGCTGAAGC
AAGGCGACCGCCTCTGGATGTTTTGCTTTCTCTTCCTGCAGTCGCTGCTCGGGCTGTTTC
ATCTCGCTCGGAGCCTGTTGAAGAAGAGCCCGCATTTGAGGACTTGCTGCGGCGGCCAAT
TGTTCGCGCTTCTTTGCAGCTGCGTTGGCCAGGGATTCGTCCCCCGCCGGTGCACTCCCG
CCGGTGTTGACGGGGCCGGAATTTGCCGTCATCGTGAAGACCAACTCGGGAAATCAGTTC
TAACTGGAAGGCCCTCAACTTTAGCCGGAACCACCCGAATGCATAACAGAGAGGAATTTT
CCTTATCCGTTGTTTCCTCCGGCCCACAGCAATAGATACACAGTGAGAAGGGGCGGTCGG
ACAACGCACATGCGGAGACGCGCCGATCCTCGATTCTCGTTCCCCTGCTTCGCCGGAAAC
GGGGACGGTTGAAGTGGAACAGAACAAACAGGAGGCACGGTCCCTGCGACTGACGGGCCC
TCCAACTAAGAGTGGCGTTTTGACGCGTCTACCGAAACAATGGAAAAAGAGAGAGTTGTG
TCATCCTGAACGCGTGTACATCCCCGCAAACACTTACGAAAAAGCCATGCACCGTGGAGG
CTTTACCACTTCCGGGCTGAGAGGATTGCAACAAAAAAACTGGTGAAAGCTGACGAGACA
GGAGATGACCGGAGAATTCTCCGCCTCGTCAGCTGTGAGACGTAATCCCACACCGACGGA
CTGCAACTCTCGATCCCCAAAAGAATCTTCACACACGGTGACCTGCTACCCTTTGCATGA
ATCTCATGCCAAGCTCTGGCAGGCGCCGCGTCCTTCCGATGTACGACACGAAAATCTGCT
GAGGATTGGCCCGCCAGGTGCAAGACAATCCATAAACCTAAACAAACGGAGAGAGACTAC
CACGGCCTTTGCTCTGACTGTCATGCAATTGCAAGAAAAGCACGTGAAACCGTTGGTCTT
TCGAGTAAGTCGTTAATTTCCAAGAGGGGAATCGGCAGGAACGTCCTCTACCCTTCAGTG
GAAGACATAGAAGGAGTGGACTCTCACAGCAAGCGAGCATAAAGTGTGAAGACTTGTCGT
TCATGCAAAAGCGGGCTGACTCCAATTTAGGCAAACATCACTGCGTGTCTGCCGTTCCAG
AG
>TRINITY_DN14_c0_g1_i1 len=665 path=[1303:0-151 1304:152-168 1305:169-664] [-1, 1303, 1304, 1305, -2]
TATGGCAGTACTTCGAGTTCGTACTGAAGCAACTTGTATCACAAGTTTTGGATCCGGTCA
GGTCACCAGGATATTCATAAAGTTTAGGTTTCCCTGATTTCATATGGCAGTACTTCGAGT
TCGTATTGAAGGTGTAGTGGCTGCATTTTTTTTGTCGCTTTGCATCTGGCCATGCACTCA
GTCAAGTCATTCGCTGGCTGCGGACTTTCAATATCTCCTGCTTTTGACCCAATATTGCCG
GTGTGGACACACAGCAAGTCTTGGTGATGATCAGCAGCATTAGGCAGCGCTCTCGCCGCG
TCAACAGGATCATCCGTATTGGCGGCATCCGCCTCTTCTCGCTGGTGCATATTACCGCCA
AAATCGCAAAACTCTCGAGGGCCCGAGATGGCTCCCACGGCGTGTGGCTTTTTGTGTTTG
AGGAACCCCTTTCCTCTGAAGGCGCACGTCTTCTCGAAGTAATCCCAAACAAATACCTTA
CACAACGGATTGGCGGCGCAAAGTGCTTGACAGTCAGTCGGCTGTAAAATTTGGTAAGCT
GATCCCAAATCTGACAATTGATTTTTGGCGTATGCGACCTCCCTCCAAAAACAGCTTGTA
TCGCAGCTCTTTGGACCTGTTCGATCTCCCGCGTATGGATACAATTGCATCTTTCCAGCC
TTAAG
>TRINITY_DN36_c0_g1_i1 len=418 path=[816:0-117 817:118-141 818:142-417] [-1, 816, 817, 818, -2]
TTTTCGCGACTTCTTGCAAAGTGCGCACGTCGGGTTTCTGAGAAACCTCTCGCGTCCACA
AATGGCAATAAATGCGTGCGTACATGCACACCTTGTGGAACTCGGAAGAAAATCAAATAT
GCACGAAGGCGGACCGGCCAGCATATGAGAGTTCCGCTTCCAAACACCGACGCATGCATT
TGAATATTCATATACATTCACATATATATATATATATAACTATTCCCCAGAGGTTACGGA
AAAACGAGTTCCGTGTGTCGAAATCTATGCATCTATACTTGCAGGTACTTACACAAAGAT
GTTTGTGTGGTCGTCTACATTCCCGAGATGCAGAAGAGAACGGGCTACAATCCTAGCTGC
CGACGCTTCCTGCGAGGAGAGTTTCTTCTTGTCAGGAACAAACTGACACTGCCTGCAG
>TRINITY_DN35_c0_g1_i1 len=228 path=[427:0-188 428:189-206 429:207-227] [-1, 427, 428, 429, -2]
TTTCGGCGCGTTCGTTTCCCAGTGGACACTTTTGTTTCTCTGTTGATCAGGACGACGCGT
TTTCACGCTAGAACGGCCCCAGGGAACCCCCGTGTCTGAAGCAAGGCAGCCTGCTGGCCT
CTCGAGTGGCATCTCTAGAAGGAAAAGAACTGTCCGGCGTTGCATGTTTTCCAAACTTGA
TCCTTTTTTTCTGTTCCGTGGCGTCGTCGATTTCCTCTCGGCCTAAAG
>TRINITY_DN37_c0_g1_i1 len=640 path=[1439:0-65 1440:66-85 1441:86-639] [-1, 1439, 1440, 1441, -2]
GTCTCTACCTTTTTCTGCCAGTTCCCGTTTCGCGCGCTCGTAGTCGCGGAATGGGAAATA
GGGAGGCAAAACGCCAACTGCTACCAAGCAAATCAACTTCATCTTGATCACTTCAGACGC
TAACTATTGAAAAGAAGCGGTCGGAGCACACGCAATCGTCCGTTTTCAGAGACGCTAGAG
AGAAGACACAGCCAACTTACCGGGTGTACAGACACGCAGTGCTGGACTTTCGGGATCATC
ACACTGTGCTGTCCTTGGCCGTCACTTATTTCCATGTACTCTTAGTGTGACACATCCATT
TCTTTTTGGAAACGGTGGCACAATTACATGTAGCTTCCCCTTCACTGCAAAGCTTGAAAT
CAATCGCCAAGTTTAACTTATCCATGACAGTTTACCGTGAACCACGTCCGCCGTCACCTA
CGCTGCGTCTGATTTTCTCGAGCCTCATTCCTGATGAGGTGCATCCGTACTCGATGTGGC
CACAGCAGCGAGAGCAAACGAATCCTGTTGATTCGCCGTGTGTCGTGGATAACCACCGGT
GACTCAACGCAACTGCTGCATCCTTTTGTGGTTCGGAATTTGATGTGCGTTAATGTGTAA
GATACGCGTTTGTACCCAACCGGTTATGAGGCGTCCTGAA
>TRINITY_DN34_c0_g1_i1 len=2177 path=[2155:0-2176] [-1, 2155, -2]
AGACGTCTGTTCGTCCCTTCAGTCAGCTCTTGACCAAGCAGCGGCCAATCTTTCTCCGTT
GCTCCAGCGGTCTTCCAAAAAGCCTTGAAAGAAAAGCGTTTCCTCACTATCCACACGAAA
CGCAAAACCGAAACACAGACCTCTTCGCTTGTCAGAACTCTTTGTGTTCACGGCTGCCTC
GTTGTTTCTCCAATTGACACGTAAGCTGCTTCCCTAGACGCAGTCGGCGTCTCGACGAAG
CAAAGTGCCGCAAACAGAAAACGGCGAAAACGCCTTCACAGGGGACCCTAGCAGCATCGC
CATTCTGCAGGCGTCGAGTTTTACCAAGGAAAAGAGCCTCCTGCCTCAGGGATTCTTTAC
CATAAAGACGTGTTGTACGGGTTCCCTCCCGCGCCGCCTCCGGGTCTCGCGGCGTTCGTA
AGGGTCATCGGTCGTTGCGGCGCTGCCATGCCCATGCTGGTGAACGGGTTCGGGGTTCCT
CCAGGCGTTCCAGATCCCAGGCTCATCATTCCGCCTGCGGGAGGGCGCATATGCGGCGGC
TGTTGCGGCGCGAACCCGAGGCCGCTCGCTCCGAACACGCCTGCGTCTGCGAAGCCGCCG
CCCCCAGTCGCGGGTTTCTGCACAGACAGGAAAGGATTCATCGTCGCGCCTCCCATCCCG
GGGAGGCACGAGGCGAAGGGCGAAGGCGCCGGCTGGCCGACCGGCTGCGGGGCTGTCCCC
ATGGCGAGGAACGGGTTCATGCCTCGCTGTCCTGGCTGCTGCGTCGCAGTCCCGGGGAAC
GACAGCGGGGAGGCGGCGCGCAGCCCGCCGGCGCCTGCGGCGCCAGGCATGAAGTTAGGA
GTCTGTCCCACCATGTTTGGGGGCTGGGGGACCGGCATGGACCCGGGGAACGCGCTGCCG
TCTCGCCCCGCAGGCCCCGTCGAGCCAGCAAACTGACGCATCATCGCCTGCTGGTATTGC
TGGGGAGTGAGGAACGGCTGTCCTACCCACGCCTGCGAACTCGGCGCGCCCTGCGACGCC
CCCAGGAAGACCGGACTCCCCATGCCGACCATGCCTGGAAACTGGAAACTCTGGCCGAAC
GGCGCTTGCGCCGGCGACGGCGTCAGACCCAGCATGCCTGCCGGGGAAGTCCCCATGCCT
CCGCCGACCTGCGGGTGCGCGCGCGCGGCAACCCCCGCACTGGACGGAAACCCCGCGCCC
CAAGACGCCGCCTGGGTGTCCCCCTGGTTGCCGCCCTGACCGCCCCAACTCGCGTTGCTA
GCGACTTCGAAGGTATCGAAGGGATCGCCGCGATGCGACGAGCTGCGATACTGCCGAGGA
GACCTCCCCGACGCCCGGGGCATCGAGCGACTGCGCCGTGGAGGCAGAGGAGAATCATCT
CCAGAGTCGGATTCGCTTCCTTCGGAGAGGTCCGGGACAGGCGGCCGGTGGCCGCTGCGC
CTCTCCACGCGGCGGTCGCTCCTGCGCGCGCCGCCGCTTCCGGAAGTTCCGCTTCGGGAG
AAAGAAGTTGACGAGCGGCCTCGATGCGCGTTGGACCTGTCGAACCGCGCGTAAAGCTTG
TTGACTTCAAAAGAAGAGAATCGGTCTTCGCCGATCCTCTTCACCGAGCTTTTTCCGGCG
CAGCAACTCGAACAGAGGAACTCGTACCTCGAGACGTCAACCGCCGAGACACCCCCGCGG
CCGCAGTTCGCGCACCGGTCGCTTTTGTTGACGAGAAAATACAACTTCTCCAAGTTGACG
GCATCCTCGTACTCGGACTTGGACAGCCCGATGTCTGCTGGCGAAGACGATGAACGGTAC
GGCATCGTGGCGTGGCCCAGCAGAGAGTTTTGAAACAAGAGCGGCGGGGATAGAAACGAA
GAGCACGAAAACGCCGCACGCGCGACGCAGCGAGACGAAGCTGAGAGACGACCGCGAGGA
AGAAGGACGTAAGTCCGAGTCGAAGGCACCGACGACGGCGCGTTGAAAAGATGGGAAAAG
AGTTTCCTGGAAGGCCTTGCGAAACAAAAATGTGGGGGGACGGGGACACGAGCAGCAACG
GTGAGCGCACTGAGCGTGCGTTGGAAACCACAGCCACAGGGATTCTTCGGGGCAAAAGGA
ACGGCAGACGACCTGTGAAAAGGAGGCAGACCGCACTCCACGAATACATCGCTAGATCCC
GCGAGTAAAAACAGACT
>TRINITY_DN39_c0_g1_i1 len=1543 path=[3081:0-1069 3082:1070-1542] [-1, 3081, 3082, -2]
TCAGACAGCAGAGACGGCGTTTCTGCCGGGCGTCGAACATGCTCTTCAGCGACGTCTGGC
GTTCAGTGCTGCATGCGCGGAATCGAGACCATGTCGCAGAGATCTCCCGGCCGACTCCTG
AGTCGAGTATCTGGGAACTGTCGGGCTCTGACAAAAAGATCCCGCATCCTGCTGTCGACA
CGAAGCTCAAGAACCTTGCAAAGGAGATGCGCCACTGGAGAACGGTTTTCCGGTGAAGAC
GCGACCTCGGTCCTTTCCGTTCGCGGGCCTTTACCTCGAGCTCGCAGATGGCCCGTGGTT
GCGCGAGCCCTCTTTCCGATTCCAAGTTTGTTTTCCCTCTTCTTCCTCTCGACAGCCTGT
CTGGGTTCCCTCTCGGTCTCCTGCCGAAGCTGTCTTTCGCACCTCTCTCTAAGTTGTCTT
CTCTCAAAACTGACCGGCTGTCCTACCTCGGTTGTCGTTTGCCGTGTTCTTTTTCTCGCT
TCGTTTGTTCTCGCTTTCTGTGCGCCCGCTGGAATGGCTCCGGCGGACCGAGCACAGAAG
CCGCGCGGTCTTCGCTAGCGGGTGTCTTCAGCTCAGCGATATCTGTCGTCCACTGCACAC
TTTGAGCTTTGTCTCTCAACAGAATCCAAAACGGGAGTAAGAAACTCGTGGCGTTTGCCC
CTAGGCAAACGCGTGAGCCAGGGCTAACCGTCAAGCGTCTCCGCTGGCCGCCGCGAGACG
CTGGGGACCTTTGCTGCGTGGAGCATCCGTCGCCCGAGGAACGCTTTTAAACGCGCGCGT
TTCGCGGGTTCCTTCACTTTTTCTTGGGGAGAGCGCCGAGCGACTGGCTGCGGCGCACGC
GTTTCCACGGCGATAGCGCGGTGAGGTGCGTACCAAAAAACGCGAACTACCATATACAGC
CAACCCCGCAGAAAAGCCGAGCCGTGTGCACTTTCTTGTGGAGCTGGAAGAGCAACGAGC
GGGAGCACCGTTTCGAAGAGGAGGTTGGAAGACACGTGGGAAGACAACCCAGACCAGAAC
ACCTGCGGCCGTTTCTTGCGAAGTGTGCTGCCGGAAAGACAACCATGCGCGCGACTGTCC
CCCTCCACGCGGGCGGAAGCGCCACTGTAAAAGAAACGCGAAAACGTTCCACGCACGCGT
GTAAACGCGCGGAGCCAAAAAAAGCGGTGACGCTCTGCAGCGAAGAACGCGCGGGGGAGG
GTCTCAAATCGCAGACGCGAAGAGCGAGGAAAAGCGGGAAGTCCGTTTAAAAAACGAAAG
CTACCGAACCTGAGAGAAGGGAAGCAACTGCCACGGAAACTTCAAACACCACACGAGAGA
TCGAGGCGGCCTCGTCTCAAGATCGCAGGCCCTCTGCTTTTTGCACAAACGCGTGCGAAA
GAAGAGAACCACCTTACAGCAGAACACAGCAACGACTACGACCAGACGCCAATTATACAC
AGACAACCGAGTTTAATACGCGCATAGATTCGCTTGAATTCAGCTGCATATCTATATCTA
TATCTATATATATATACATATATATATGCAAAGAAGTGCATGT
>TRINITY_DN40_c0_g2_i1 len=1295 path=[2579:0-144 2580:145-162 2581:163-1294] [-1, 2579, 2580, 2581, -2]
GTTTAGGGGCATGTCGCCCAGCCCGCCGCGAATCACATCCACACACAAATCGAGAGGCAG
AGAGGAGTGGAGAATGGCGGCCGCTGCAGCGGCCGATCCTGGGCTTGGGCACGGAAATCG
ACTTGGAGCTGCTTCCCCGTTTTTTTGCGTTCCCTCGTGTAGCTGAGCCGCTGCCTCCAA
CGAGATCGACCGCGCGAATCACTCTCAGCGGCCTCACTGTTTCTTCGCTTTCCAAGATCA
CCGTGCTCTGCTCTCCCTTCTCGGCGGCACCGCGGGATTCTTCCGGCGTCTGCCTGTCTC
CGAAACAAGCATCCTTTCGAGTGCCTGCGTCCTGGTCGGCTACCGCGCCGCCCCGCGTCT
GGTTTCTGCTCGCGCCTCGCGCTCGCGATCTGCAACCGGAAGTCGCGCAGTCCTGGCAGT
TGCAGGCCCCGCACGTCGCCGGCAGGCCTTCCGAGGAAAGGTCGAGAATCGTTTCGATTC
GCAGCCTTCGCCGAATTCCGCGACTCATTGCATGCAACAGGCAACCCAGGTAGACTCCCT
GAACAGGCGACGTATCGGGGAGGCGTTCCCCCAATGGCTGAGAACCGCCCGCGGAACGCT
GCGTCGGGTGTACAGACACCAGACAAGACCGCCGGTGAATTTCTCGCGGGTAACTCATCA
GCGCCGCGGCAGCAGTCGCGTTCATCTTCGCTGCTGCTGCGTCCTCGTCTTCCGCGCTCA
GACAGAGAAACGGAAAGGAATTCCAGAACGCCGCAAAACCGTCTTCCAGCCAAAAGAGGC
GTGGATTCGGTCGACTTTCCCGGATCTGCGGTTGCAGCTGCAGTCCGTCTCGCGTCTCTC
CAGGAAAGGCGGCTGCACGCGAAGCTGTCTTTCCGAGCAGAACTTGGATTTCCTCGAGAA
TGGAACCCAAGAGCCACTGTTCTCCGTGTTCCTTCAAAACGGTTCCGCCGTTCGTCGCCT
CCGTTTCCCCGGGGCCCGCGTCGAGCCGTCGCCCCGCGCCTGCCTCGGGGACACCCGCCG
CCTGGGAAAAACTCTTGAATACTTCATTCTCTTCGCGCGAAGACGCAAGAAAAACGATCG
TTTCCGGGAGAGAAACGTTTGAGAGTTGGCCCGGCGTTTCTCGCCTGCGCGCCATCCGGA
GGTCCCTCAGAAGGGCAGCTCCATGAACGGCTTGGCGGACGTGACACACACGATACAACG
CTTCGTCTCGCAAATCAACGAGGAGAGGTCTTCGAACCGTGTCCTGCGGAGTAGCCTGTT
GTTCGTGCACAGGGTCAGCAGCCTGACCGCTCAAG
>TRINITY_DN41_c0_g1_i1 len=1512 path=[2979:0-1511] [-1, 2979, -2]
GAGCTCGTTGCCCCCCCGACGTTGTCTCTCCGGACCGTCTTTCCCACGCCCTGTAGCTGC
CGTGCACTTGTTTCGGCGGTCCGCACGGCTCTTCCCAATTCGCTCCCGTGTGGCGGTTTC
GTTTCTCTCTCGCCCTACTTTCCACCGTTTCCGGCGGTGCTGTGCTCTGTGCTGCGCAGC
GGTCGCGTGGGCGTCGGATTCGAGCGGCGCCGTCTTGAAGCGGGTGGTCCCTGCGCTTGT
CTCGGGTTTCGAGCTCGCTTCGCTTAGCGGCCCGCTGGCTGAAGAGCGTGTGCGGTGAGG
CGACAGACGCGGAGGCCAACGGAAACGAACGCTCAGGAGAGCAAGACCGGACGTCACACA
CGAGGCTGGCAGCACGGCGGCTCAGGAGTCTCTTGGGCCGTCGCTGCCTGCCTCCCCAAC
CCACCCCCGAGGGTGTGATCGAGCGCGACTGTTCTCTTCGTCCTTTCCTGCTCTCTGCGC
TTGCTGTCGTCTCTTCCATCTGATTCGTCTCGTGTCGTCTCGTGTCGTCTCCGCCGTTCT
CGGTTCCGGTCGTTTCCTGCGGTGTCGCATCTTGGCAAAAGTCTGCTTGTGTTTCCCTCT
CCGTCTCCAGAGGCGTCGCGTTCATCGTCGAAGCTCTCGTGTACCACAGCCCCTCTCTCG
GCTCCGCGGCCGGAGGCAGCTGCGCGTCGTCGCCGAGTGGAACGCGCAGAGCGGGGGCGA
GTCGAGTTCTCGACGCGGTTCCGGGAGGAAAGGAAGAGTTTTTCGCGGACACAGCCAGCC
TCGCTTCCGTCGACTCGGCCTCTCGCACGCTCTGCTCGGCGAACTCTGGGATGCCGTACG
GCCCGTTCTCCGGCCAAGCGATGTCCACGATGAAGGAGGCGTGCAGGCGAGCTCTCCTGC
AGCGAGGACGGTGCCGCATCTACGAGGCCATGATTCGTTTCACCTTGACCTGCGAACAGC
GTGTGCTGGGGAAAGTCTACGGCGTGCTGTCGAGGCGAAGGAGCAAAATCTACAAAGAGG
GCCTTCTCGACGGCCAAACGTCGCTCTTCGTTGTTGACGGCTGCCTACCCACCTCGGAGG
CGGTTGGCATCGCGCGAGAACTTCGCTCCAAGGCTTCCGGCCACGTCTCCCTCCAGATGC
AATTTTCCCACTGGGAAATCCTTGACGAGGACCCGTTCCCTGAGGCGTGCATGACCGAGG
AGGAGTTGGAGGACGAAGGGGTGGCTGGAGTTGCCGCCCTTGCCTCTCAAATCTGCGCAA
GGAGAATCATCAATTCCATTCGGAAAACAAAGGGCCTCCCTACGGAAGAAAAGGTTGTGG
CGGCAGCTGAGAAACAGAGGACTCTCACGAGGAACAAATGAGGTCCAAGCTGTGCAGGTC
AGGCCGTGCTATGACAGCCTTGCCCAAGTGCCTGCGTTCCTGCGGCCACCCTTTGACAAG
TGGGAAGTTTTTCCTCGGGACGAGTTGATTGCCAGCTTCTCAGCTTGTGTTTCGGCCTTT
TTTCCAGTCTTA
>TRINITY_DN42_c0_g2_i1 len=1378 path=[1650:0-252 1651:253-1377] [-1, 1650, 1651, -2]
GCCAGTGGCCTGCCACGAGTGAACAGCCAGTACCTTTATCGTATGTTTGCTCCGGTGTTT
GGATTTCTGGGTTCAGGAGTGTTAAATGACATCGTCACAGAGCATCGAAGCACTCTCACA
CAATCCAAGCGCCATGCGGCTTCACTGAATGACCACCCTGGTTGTGGAAATGGCATCCAT
CCCCCAAAAGCCAGATGAAAAGATTCTGCTCTGATCTAACAAAAAACAGATAATTCTCAT
ATCACAACGCAAGCGCTCGGTTCGATAACAGCTACGTCCCGTATGCCAGTGAGAAGAAGA
GACGGCGCAAGAACGCGAAACTTGCCGACCATACACTACGCGTACTTGCAGGCGAGGTTG
CTCCAACTTACAGCCGAACCGGCCTCTTGCACCTCGACCTCCTCGTCGCTAGCTCTTCCA
TCTTTCTTGTTCTCATTAGTCTGCTCCTTCTCACCCTGAAATTTTCTGTGCGGATCCAGC
ATGATGTCTTCTGGGATGGTGGCATCCAAAGGCAAACGCTTCATGTGGTCGTCCCATTCA
TTGTCTTTTTATCTGTCTTCTTGTCCCCTTGTTGCTCTCTCTGACATGGAGATGAAGATG
CCATGGCATTTTCATATCCCTGTGTAAGCTGCTCGTGGATGGACCGTCTTTCCCAGCAAT
ATGCACCGTTCCCACCGCAGCCACTGCCGCTCTGGTGGCGTTTGAACCCCTCAGTAACTC
CGAGGAACGATGGCATGCTGCGTAGCGATGTTGCTTTGCCACCGCTGCGTACCCCGTCTC
GACGGAGGAATGCAACCAGCTTTGTGAGCGAGCTGAATCCATGAACTCTCTCTAGTTGCC
TGCCTAACCATGTAAAACCAGTGTGTAATTCACCACACCCTGATTCGTGGGGCTCCACTA
GAGATCGCCACCTGCTCAATTCTGTGCCATTGGCCACATCCACCTTGAAGATGCGCTGGT
ATGAATCGTTGGATGCAATGCGTCCTTCATAGACTTTTCCTGCAGTTGAATAGCCCCATA
TGTTTTCTGTCCCCCAAAAAAACAATTTTCCCAGATCGATTGTTTAGCTGCTGCAGCCGG
CGGACGCGCTCAACATGTTTCCGCAGTTTGGCCTGTTGATGATCGTCCAAAAGTCCAGTG
GAGGTGGCATTTGCCGAAGCATTCCCAGAGTCGTCCACTTTTGTCGAAACCGACACGCAA
AACCGCTCACTCCTGCCGACAGTTCGGGAGGTACCAGGGAGCTCCTCTCCGCGAAGCCTG
GGGTTGCGCTTCCAAACAGATGCACCGAAGGTATGACAGAAGCTATGATTTTTGCACCGG
TTACTGGGGTGCTGATCAGAGAGAGACAAGTTTGGCGGTGTGTCTCGACTGCGCAGGC
>TRINITY_DN44_c0_g1_i1 len=1998 path=[4000:0-615 4001:616-639 4002:640-1997] [-1, 4000, 4001, 4002, -2]
GAAGAAACGTGCGCCTCCTTCTGGCCGATGCGGTGGAACTGCTGCCGTCTGTAAGATCGC
TGTTCTCGCGCAGCTCGAGTTCTCCCCTTTCGCGCCTTCGAGTGTCTCGGCAGCTGTCCG
GCTGACGACGGGCGCAGGGACTTCCCTGCGCTTTTCGACGCTGGAAAGAAACCCAAAGAA
ACCACAGACACCGGGCAGATTGCCACGTCTAGCAAGAGAGACCGACAGGGAGAAAAAAAG
GGAAAAGACGCGCCAAGCAGGCCTTGAAGAAAGGACGCACGCCGACTCTGGGGCGGGGCT
GGCAAAAACAAGCCCGCGTGGAAGTGCTTGCTCTCTTTGGTGGACGCGCCGCCTTTTCTC
CCTTCTTTCCTCCACTTCCCGCCTCTGCCTCTTCACTTCACCTCTTTGTGTGCCGTCTGC
CCTCCCCCCTCTCCTCTGTTCCGTCTCGTTTGTTTCCACACGCCTCCGATCTTTTCCTCT
CTGCTCTCCTCTCGCCCTCTCTGCAGGTGCTTCGGCGTTTCTCTCCCTGCTTGCGCGCTT
GCCTCTCTCCGCGCTTTTCTTTTCGTCCGCTGCGACTCTCCGTGCCCTATCGCAGGCCGT
TCCCGCAAACTGCGGTCTCTCGCGCGCCCTGCGTCTCTCGCGATGGACTTGTCGGAGGGC
GAAGACGCGCGAAGCGTGGGCGGGAGCAGCCGAGAGAGTAACGACAGCATTTGCTTCTGC
TGTCGCGGCGGCGGGGAAGTCGTCTGCTGCGAAGGGTGCACGAACTCGTTCCACATCGAC
TGTCTAGACACCGCACGGCGGCCTCAGCTCACAGACGATGACTGGTACTGTCCGGAGTGT
GTTGCGCGCGCCGAGCGAAAGGGCGAGGGAGGCTTGCCGCCTTCCACGTACTTTTCCCTG
TTGCCCGCGTCGTGCGCTTCGAACTTCCACCCCAGCTCGCCGCTGAACGCGAAGGACGAG
AACGAAGCCCCGACCCTCTCGCCTCTTCGAGTCGCGAAGCGCAGGAGTCTGCGCGCCTCC
GCCTCGTCGTCTCCTCTTGTCTCCAGCGCTGCTCCCGACGAACCGCCCTCCCGAGGCCTC
GCGAAAGAGAAGCGAGAAAACGAAGAGAAGGGAGAGGGAGAGGCCGAGGGCCGAGAAGGA
GCAGAAAGGAGAGGCGAGAGGCGAGAAGAGAAGGACGAGGAGAAAACGGCGGTGGACAGC
GGCGAAAGTGGACAAGCGACTAGAGAAGATCTCGCGAGCGAAGCCCCCAACAGCGCAGCA
AGTCCCTCGAAGACAGAGCCGCCGCGTCGGGCTTCTTCCTCGGAGACGCCCAGCTCTGTG
GCGAGCCCTGCGGGGGCGGCGCCGCGCCGAACTCAGGAGGACGAGAAGGAAGAGAAAAAC
CGCGAAGGCAGACGCGGCGCCGGCGCGCCGCCCTCGACCGGCGAGAAAGAAGACGACAGG
GAAGAACGCGCTGACAGGCGCGAAGGCTCCGCAGGCGCAGATGGCGACGCTCAAAGGGGC
CGTGCGTTCTCTCTCGCTTCGCCTTTGCCCACGGCAGCCTCGTCTCGGGAACTGGATCCG
CCCCCGCCTTCTCACCCCGCGGCGCCTTCTTCCTCTTTGTCGTCGCTCGCGAGCTGTCGT
GCAGGAGGCAGGTGGGGCGCGTCGAGCAGCGGGCCGGGGAGTGGCTCGAGTGGGAAGAAA
CGACGAAGGCGGGGCGACGAGACGCGGATCAACGTAGGACCCGACTATCAGGTGCCTCGC
CTCCCCGACTTTTACTTGTCTCGCACAGACGAGCTGGCCTCGGCGGAAGAGGCGCGGTGC
GCTCTGTTCCCCTTCGCCCCTTCGCTCTCTGCGCGCGCCTCTCTGTTTGTCTCGTCCGCC
TATCCGGGCTCCTCGTCCTTCGCCTCGGTGCCCTCGGCGTCGTCCTTCTTCGCGTTTCAG
GACAGCTACTCCCGGGCGGCTGCGGCGCTCGGAAGGAAAACCCCGTCGCACCTCGCCTGC
GCGGCGGCTCGGCCGTTC
>TRINITY_DN43_c0_g1_i1 len=3608 path=[7216:0-658 7220:659-2889 7219:2890-3607] [-1, 7216, 7220, 7219, -2]
GCACCAAGAGCGTCATGGGAACCATCTACCTCTGGCCTCAGTACCCCAAGATCGTTATCT
CCGATGTCGACGGGACGATCACCAGATCTGATGTGTTGGGTCAGTTGATGCCGATCGTCG
GCCGGGACTGGTCTCACGATGGCGTTGCGGAGCTCTTCACCAAAATCAAGAAGGCTGGGT
ACCTCATTCTGTACCTGACTGCGCGAGCTATCGGACAAGCCGACGCGACACGCGACTATC
TCTTCGGGCTGACGCAACAGCAAACGAATAAGCTGCCAGATGGGCCGCTCATTCTGAGTC
CCGACCGCCTCTTCCCCTCTTTCAAGCGTGAAGTGATCGAGAGGAAACCTTACATCTTCA
AGATCGCTGCGCTTCGCGATATTCGCAGCCTCTTTCCTCCGGAATACAACCCGTTCTATG
CCGGTTTCGGGAACCGCGACTCCGACCATCGCGCGTATGTCCATGTCGGCGTGGCGGAGG
CGAAAGTCTTCATCATTGACCCGTCGGGCGCAATCCACCATATCAACAACTCGACTTACG
CTCGGACGTACGAAACAATGTCAGAGATCGCTGACTTCATGTTTCCGCCTTTACCACGAC
CCGACGGAAGGCTGCCGTCTGAGGCGCTCATCAAACAAGAGGAGGCGGAAGAAGAACAGG
TGCGAGAGAGGAAGCGTCTCGCTTACACCCTCCACATAGACGACGAGCAAATGCATCCTG
CAGGTTTATGCAATGTGGTCTGTGCAAATGCGGCTCGGTCCCTGCCAATCCTCGATTAAC
GGAGACGAGGCGGAAAAAGGAAAACGGGGGCAGCCTTTTTATTTTCCGAGTTCTTACGGA
GTGTCGTGTGTACCGGTGTCGCCACGACGTTTCCTCGGCACGTTTAGAAATCAACAAACA
GATGCAGGAGACGAAGAAGAGAAGCAGAGGCAGCCAAGTTCATTCGCCGTGCTGGCAAGT
AAACGGCCGTCGCTGAGGGGAGCAGACGCAGAAGAAACAACGGAAAGGAAGAAGGTCAAA
ACACCGAAGAAGAGAAGAAAACTGCGGTAGACAGATGACTGCATGCCTCTGACACACTGG
CACAGAATAGAAGCATGTGGAGAAAGATTGCCAAGAGGGAAGGGGAACTCAGTGGTAAGG
TCGCGAGGGTGTTTCCTGTTTTACCTCTTCCATGCATGCAGACACATTACTTGCACCTTT
CTGTATGCACGTGAATGTCCACTTGCTGTGTTTGAGCGTTTCAACATTATATTGGTTGAC
ACAGTAAACTCTGTCAAATAGATGAAAAACTCTCTCGTTTTCAACATCATTTTCCATAGT
GTCATTGTTCGTCTTGGTGAGAGAAAGAAGCGTGTGTGGAGGAACAGGGCATCAGCAGGA
TGTGGATGCTAGAGGGCGAAGGCAGGCTTTGTCTGCCGGAGTGCTTTACGCTCTCCTGGC
CGTGCGTCTTCTTGACTGAACGTTCCCTTGCGAAGGGGACGGTGTCTCTCCCGCCGCCCA
TGCACACTCGCATGGTATAGGTTCTGAGGAGAGGAAAGGCGCGTTGTAGGGCCTGCTGGT
GGGGAACAGGGCGGCCTACTTCTGTCCGCGTATATCGCAATGTGCCGAGCAAACTAAACG
TCAGACGATGCATGCAATGATGTGGAGGCGGTCGCACACAGTTCATGTGCATCTGGAGCC
GAGTGAAGGCAATTTGGTCTTCACACAGAGAGAGGCGCAAGCGTGTCCCCATTTCTTGAA
AAGATCGAAGAGAAGGAGTGGATACCTCCCATGTCCCTGTCCCTCTGCTGCGCAATGCAT
GCTTGCCGATCTCTCCGGAAAGCAGAGAGGGGGAGACTCAGGGACACAAGGCGTCTTCTC
GCTTGGTTTCTCTCTCTGTCTCCTTTGCACATGTGCTCGAAGCCGTTCCTGCCTCGATGA
GTACTCACGAGAGGGTCTCTTGCTTCGGGGGCTCATGTGTGGAAGCCCTGTCTCCTGTCG
ACATCCTTGGTTTTCTCTCTGGTTGCTTATCTCGAAACCCCGTGACTGGTGCTTGTGCCG
CATAGGTCGGAGGCGATTGGAGACGTTCCGCTGTGTCGGTGTGTCCAGTGTGTAGGGAGC
AATTGAGGTGCGTTCGTGCGAGTGAGGGTTTCTCTGCTCGTGTCTCCCGTGGATGCGAGC
CAACAAATCAGCGACGCGGTGTCTCATGTTTTTCCCGGGTCGTTTGACGCTTCTCCCTTT
TTGCCTCTTTCGAACAAACTGATTGGCCTCGGCCAACGACACGTAAGGGTCTCGCTTTTC
CTTGTCGCGTCCCTCGGCTGTGTTTCCTTCTCTTGTTTTCCAAAGGCGCATCCAGGCTTA
CCCGCAAGCAGCGACTGCGGCGCAACTGTGCAGTGCGTCATTTACGTGTGTACACGCATA
TCTGCGTATGACGTTTTCCTACAGATAGGCAGGCAATCCAGCGACTGGTAGCGTACCTCC
GTTCAACTGTTCTGCTTGGACGCGGCATGCTGGGAGTGTTTTTCTCCGTAGTGTCGGGTC
AATGCGCAGAACAAAAAAGTAGCAGGCGGCCAGTTCGGGCCGACAATGCGCCAAAGGAAT
TCTCCACATGCGACGCGGTCTGTATACAAATATGTTTATGCGTGTCTGCGTGGAAACAGA
TGCATGCATACGGACGTGCCTGTGGGTTGCTGGATCTGCCGGCAAGCGACTTGCGGCTCT
GGGGGGAAGACGTTGTGCCTTGTGCCTCTGTCACACTAGGCGCCGAAAAAGTGAGATTTT
TGACGAGGTCTCGAAGCTGAGGACTGCACTGGCCGAGCATCGATGTGCTGTTCCGTGTCC
TTCGTTACCCAAGACAAATCGGATTTCCCCACTCTAGGCACGGAGAGAGTTCAACTCGTT
CAATTTCTGGTCCCTCACCATTGTGGACTTTCCGTCGGAGGAAGAGGAGGAAGACGACAG
TGTCGAGGGCGACGTTTTTCCGCCGCGAAGTGAACCGAGCGCCATCTTCAAGGACCTTGG
TGTCCCCGTGTCCCTGCCGGAGCTCCCGGTGTCTCCTTCGGCCGCGGCTTCAGCCGAAGC
GGCCCCGGTCGCGGCAGCCTGTGCAGCGTCGGCGGCCGTTGTCGCTCTCGAGGCGGCGGC
CTCAGGTCGGCAGTCGGCCGCAGAAGAGGGGGACGAAGTGCACGAAGACGGAGAACGAGA
CGGAGCCGCGCTGACGAGCGGAGCGCAGGAAACAATCGAGACGGCGGAACAGGTTTCCAT
CGCCGCGGCCCTGGCTGCCGCAGTTGTGAAGCGCGAAGACGAACACCAGTTTACATCTGA
AGAAGACTCGGCGGGTTATGAGACGCCGCAGTTGCTGTTTCCGCGAGGTGAGGTGGAGCA
GCTGAGGCGAGAGAGGGACACGGCCCAGGTCGCGAACGACGCACGCGGGACGGACGTAAT
GGAAACTGGAAGCGAAGGACCACATGCCGAAGACATGGCAGCAGCCTCAGGATCTTCCGA
GGGGGAACAAGGAACCGAGAACGACGGCGCCAGGGGAACTCCATGCATGGGGTCAGGACC
GAGTCGAGAGACAGGGTCAATACGGGAGAGAACCCGTTGGGGAGCTCCGGCATCCGAAAT
TCTGCTGA
>TRINITY_DN43_c0_g2_i1 len=1398 path=[7213:0-658 7214:659-679 7215:680-1397] [-1, 7213, 7214, 7215, -2]
GCACCAAGAGCGTCATGGGAACCATCTACCTCTGGCCTCAGTACCCCAAGATCGTTATCT
CCGATGTCGACGGGACGATCACCAGATCTGATGTGTTGGGTCAGTTGATGCCGATCGTCG
GCCGGGACTGGTCTCACGATGGCGTTGCGGAGCTCTTCACCAAAATCAAGAAGGCTGGGT
ACCTCATTCTGTACCTGACTGCGCGAGCTATCGGACAAGCCGACGCGACACGCGACTATC
TCTTCGGGCTGACGCAACAGCAAACGAATAAGCTGCCAGATGGGCCGCTCATTCTGAGTC
CCGACCGCCTCTTCCCCTCTTTCAAGCGTGAAGTGATCGAGAGGAAACCTTACATCTTCA
AGATCGCTGCGCTTCGCGATATTCGCAGCCTCTTTCCTCCGGAATACAACCCGTTCTATG
CCGGTTTCGGGAACCGCGACTCCGACCATCGCGCGTATGTCCATGTCGGCGTGGCGGAGG
CGAAAGTCTTCATCATTGACCCGTCGGGCGCAATCCACCATATCAACAACTCGACTTACG
CTCGGACGTACGAAACAATGTCAGAGATCGCTGACTTCATGTTTCCGCCTTTACCACGAC
CCGACGGAAGGCTGCCGTCTGAGGCGCTCATCAAACAAGAGGAGGCGGAAGAAGAACAGT
TCAACTCGTTCAATTTCTGGTCCCTCACCATTGTGGACTTTCCGTCGGAGGAAGAGGAGG
AAGACGACAGTGTCGAGGGCGACGTTTTTCCGCCGCGAAGTGAACCGAGCGCCATCTTCA
AGGACCTTGGTGTCCCCGTGTCCCTGCCGGAGCTCCCGGTGTCTCCTTCGGCCGCGGCTT
CAGCCGAAGCGGCCCCGGTCGCGGCAGCCTGTGCAGCGTCGGCGGCCGTTGTCGCTCTCG
AGGCGGCGGCCTCAGGTCGGCAGTCGGCCGCAGAAGAGGGGGACGAAGTGCACGAAGACG
GAGAACGAGACGGAGCCGCGCTGACGAGCGGAGCGCAGGAAACAATCGAGACGGCGGAAC
AGGTTTCCATCGCCGCGGCCCTGGCTGCCGCAGTTGTGAAGCGCGAAGACGAACACCAGT
TTACATCTGAAGAAGACTCGGCGGGTTATGAGACGCCGCAGTTGCTGTTTCCGCGAGGTG
AGGTGGAGCAGCTGAGGCGAGAGAGGGACACGGCCCAGGTCGCGAACGACGCACGCGGGA
CGGACGTAATGGAAACTGGAAGCGAAGGACCACATGCCGAAGACATGGCAGCAGCCTCAG
GATCTTCCGAGGGGGAACAAGGAACCGAGAACGACGGCGCCAGGGGAACTCCATGCATGG
GGTCAGGACCGAGTCGAGAGACAGGGTCAATACGGGAGAGAACCCGTTGGGGAGCTCCGG
CATCCGAAATTCTGCTGA
>TRINITY_DN45_c0_g2_i1 len=1529 path=[3048:0-1242 3049:1243-1259 3050:1260-1528] [-1, 3048, 3049, 3050, -2]
AACCCGCTCTCCCCCGCAACACGCCGGAAAGGCCGACCCAAACCCTCCGGGCGCCCACCG
GGCCCCACGCGGGGCGCCGCCGACCCGGTCCCGAAGGCGCGCGCCATGGGGACGCGGACA
CCGGGCCAACCAGCGTGGCCGGCGGCGACGCCCCCAGAAGGCGGAGCCGGGTTCGGGCCC
AGACGGGGCGGCCAACAGCGTAGAAGCCGGTGAGCCGCTCGGGGAAGAGAGGATCGGCAG
GCGGCGGGCGGGGAAAAGGGGCACAAGGCAGGCAAGGAGCCAGGGGGCCACGGGGACGAG
GGCACGGGGAACCCGCGGAGGGCTACTCGGGCAGAAAACCTCAGGCACAGCCGGGCCACC
AGGAAAACACGGCCACGGGATCCCACCGCCACAGACACGAGGGCGGTCCCGCGGCGCCCC
GCCTGGGACGCCGAACGGCCCTTGGGCAACCCACCGAGCAACCCCCCTCACGAGCCCCGG
GTCCTGCCACCGGGGGCCCCGAAGCAACCTCAGCCACAAGCCCAACACCAGGGGCCACAT
ATCGCTCGTTTCTCGTCCGTCCCGGACCCGGTCCCGCTCCGGGAGACCGGCGCACCCCCC
GTGGGGACGGCTCGCTCCCCAAGAGCCAGGCGGCCCAACCCCGCGCCACGCGAACGCGGT
CACCGACACCGGTCGCGGCTCGGCACAGGAGCGGGCGGAGAGCCGGCTCACAGCGGCGTC
CCGCGCCGGACGGAGTGCCACGCGCACCCGCCGCTCGCGGCAGCCTTCCCAATCCGCTAG
GACGTCGGGCCCGGCCCAGCGGGATCCTCCCCCAACACGGAAGGGGGAGGCGCGGGCCAC
AGTAGACGACGAGCCGCACGCTCGGCCCCCACCGCGGGGTCCGGCGGAACCCTCACCGTT
TCCCCAGCCTCATCCCGTCGAGGGGGGAGCAGCGGGGGAGGGCTCTCTGCAAGCGAGTCG
CTACGGCAGCGCTACCACAACGCAGAGAGAGGCGGCAGGCCGGGGGATCCGGTACCCCAA
GGCACGCCTCTCGGATCGCTAGAGAAGGCTTTCTCACCGAGGGTGGGTCACACTCCCCAC
CCGCCAGTCGCCCCTCGTCGGGCCCACAGAGGCGCTCGGGGACACCTGGGGAAGGGAGGG
GGCGTGTGGCGCGAGGAGAAGAAACCTGCGGCAACCTCGAGCGTTCACGGTCAGGGCAGG
GGCCCGGCTGGCGCGCGTGCGCACAGCCCCCAAAGGCCCCCCCCGCCGTCCACCCACCTC
CTTTCTGCGAGGTAAAGCACCTCCAGTGAACCCACACACGACCCGTCGGAGGCAGAACGG
CAGCCCCTCGGCGGCCGGCCGGCGCACGCGTGGCCGGCCCGAGCCCACCGCGACCGCTCA
CACGGCCCGCGCTCACCCGCCAGAGGGGAGGCACGGGACGTGCGCTCGCCGGACCAGGCG
GCGCCCTTCCCCGCGTGGGGAGGGGCGCGTCTCACTCGACCGCCTCGGCCCACACCCAAC
GAACTCCCTCAGGACCCAACGCGCCGGCA
>TRINITY_DN32_c0_g1_i1 len=1667 path=[3419:0-910 3420:911-928 3421:929-1666] [-1, 3419, 3420, 3421, -2]
TTTCGCGAAACCTGTTCAGTATGCAGCCAGGTGATCATTTTTCTCTGGTTCTCCTCGCCG
TCCTGCTTGGCGTTTTTTGGGTCCGTCCGCCCTGCGGATCGGCGCAACCGCTCGTCGCTG
CCTCTCCAGCTTTCTGCCAGGCTGATCGTCCCGATTCGCGAAGCGCGGGTCGGACTTGAG
AGCTTCGCCAACCGCCTGCGAAACCGCAGGGTGTGTGTTTATATCAATCCCTGGCAACTT
GTGTTCCATTTTTGGCGTCGTTTCAGCAAACGTGGCTTCAACTGTCGCGCTTTTCGCGGA
TTTCTGACGAAAACAAGCTCCTTCGCCACCCTTGACATCAAGTCTACCGCATCACGTTCA
TCCCAAAGATGGCGACTCCTACGGATCTTGCCGGGCTTCAGCAGGCGCTGAACAAGAACG
ACAAGTTCGACTTGACCCGAACAGACTCCTTCGTTGAAAAAGCGGAAGAACTGCTCAGGC
AGCAGCTGCCTGAGAAGCACGAACATGACAAAGAGGCAACGGAGAAGATGGTGGCATTCG
ATCGTCGCAACTCGGCGATGTCGCTGGACAACGCTAAATAAAAGGAAGAAGGGAGTGCAT
GGCGACGCACGGGAAGGCGCACGCTAGACGGTTTAGGTTTAGTGTTTATAGACGGCTGCT
TTTTAAGGGCTGTTGGGCTGTTCGCCTCCTGAGCGCTGTTCCTGGCGACTCGTGCAGCAT
GGTTTCATTGGCCTGGACTGCGACAAAGAATCGCGCTTCTCGCCGTGGGGCGTCTTGGCG
CACCTCACACACACAGGTCGACACAGAAACGCGGGAAATCTCTGGTCTAGTGTCTGTCTC
GGATGCTTCGAGAGGGCCCACTTCGCCACACTTTTACTTGCATGCCATTTTCCCGCATCG
TTCACTTTTTTTCTCTTCGTGCGCGCCAGGGCCGTGTGCATCTTTTATGTCTGTTCTCTC
GCTCCCTTCTAGAATCTCCGATGTCGAAGAGCAGTACCTGAGGGAAAGGAAACCGTGCGG
GGTGGAGGCAGAGATGCCGTAGCGCGTGGCTTTTAGAGCCTGTCGCCTCGTCTCACAGGT
TCCGTCTGGGTTTTTCCCCCGCTTTCCGGTGCTTTCCGCGCAGGACAGGGCGGGGAAAAG
AACCACCACAGACGTGTCAGGAGGCCAGCCCCCGAGAGGGCGTCGAGTGCAAGGCGCACT
GCAAGGCGTGGTGTATTCGAGTCCTGCGAAGCGGCGCTCACCATGCTTCGCTGGAAATGA
CAGTCAAAGCTGTCCCCGTCAGCGTGGGAAGCGCGTTTTCTTCTGTATTGGCGAGGAAGG
AACTCCCCTTGTCTTTTTTTGGGTCCACGTGTACAGGTGAAAAGAAACCTGTGAAGACGC
ATTTAGTCCCACCTTCAGCTTTAAATATGAAGGGAACCAAAAACGCTCTTGAGAGCCCTC
GGGAAAACTGCATTCGTCGTGGGAAGAGCTCTACCATGCGAACACACATCACTGTCGCAC
ACTGACACTACTCACAGAGGCACGGTGTAACATTTGCTGGAACTCTGCAATACAGAGCGT
GATGGAAAGAAAGCGCGTCTTGATCGGAAAAATTCGCATTGTTCCTTTGAATAAACGAAA
CTCTCCGATTAGTACTTCCACCGTGAATGCGTTTTCACTGCGATAGG
>TRINITY_DN38_c0_g1_i1 len=3315 path=[6602:0-843 6603:844-860 6608:861-3310 6598:3311-3311 6599:3312-3312 6600:3313-3313 6601:3314-3314] [-1, 6602, 6603, 6608, 6598, 6599, 6600, 6601, -2]
GGCGCAAGTCACCGCGCTGGCCTTCCATCCTCGACTGCCGATCTTGGCGGCGGCCATTGA
GGACCAGCTGTTGCTCACGGTCCTTGACTTGCCCCTGTTTGACCAGAAGAGCGTCGAGCA
GCTGACGCATGCCCAGACGCAGGGCGCGGAGAGAAAGAAGAGACGGGCATCAGGCGAAGG
CGCCGACGAAGAGAGTCAACACGATTCGGAAGACGGAGACACGCGCCGCGCGGAACTCGC
TGAAGCAAAGGCGCTGTTGCGGGTTCTCGAGGAGCCCGCGAGCGAGGACGAGGAAGAGAA
AGAAGCCGAGAAGGACGAGCAGGAAGAAGACAAAGATCTAGGAGAGAAACGCAGGCAGCA
AACCATGAAGGACGTCGGTGTGTGGAAGCAGATCGATGTGAAGGGAGTGGCTGCGCCTGC
TGAGGCCGGAAGTCTTCAGAGCGAGAAAAAACGAGGGATGAGCCTTCTTCTCCAGGTGAC
GACGGGGAACGCAGAAAACCAGAAGCGCCAAAGGACAAAGGGAGCCGCAGCTGACGACGC
GGACGAGACTGTCAGCGCGCCGCTAGGTGGCTTTCTCTGTGGAATCAGCATTCTCCACGA
CTCAACCATCCGAAGTCTGTCTTGGCACCACAAGGGGACGTACCTTATCGCCATGTGCCC
GGGAAGCGCGTCTCCGTCTCAGCAGTGCTCGGTCCACAGCCTTGCGAAGCAGAAAACAAT
TCATCCGATTCGTCGGGCAGCGGGAGGCCATATGAAGGCGGCAGTTTTCCACGCAACCAA
ACCCTGGTTGATTGTGGCGTACCACAAAGGCATTCGAATCTTCGACTTGCACAGCAACAA
AAAACTCGGACCAAAGGGAGGCAAGCATCAAGCACTCGTACGGAAACTCATCGGCGCGGA
AGCCATCTCGTCCATAGATGTCCACCCGTCCGGAGAGCAAATCATCGCTGGAGCAGAGAA
TCGCCGGCTGTACATCTTCGACCTGGAGTTGTCCAGTCGCGTCTACAAGATTATTCGCTG
CCACAAGGGCGCCATCACGTGCGCGAGTCTGCATCCGTCTTTTCCTCTCATGTGCACGGC
GTCTGCCGACGGGACCGTGCAAATCTACCATTTCAAGGTTTTCAACGACTTGGTCACGAA
TCCTCTCATTGTCCCAGTTCGGACGCTCCGGGTGGTAGAAGACTCCACAAGAAACGGCGG
CGTTCTTGCGTGCATGTGGCATCCGACGCAGCCGTGGCTTGTCACAGCAGACCGCGCAGG
CCAGTGCAGCCTCTGGACGTGAAAAGTGTTCGGCATTTTCGATCGTTTTTCCAGTCTTGC
CCTCGATTCCACAAACTCATCCGCCTGGCAAGTTTTCAGACGCGTACGCGGTTGCGACAC
TTGCCCAGGTCCAAGCGATTCATGCGGCTAAGACGCCAAAGCAAACCGTTGTTTTCAGTA
CAGTAGCACGTAGGGAACTACCGGTCGTACATGTCAAATGATGCTACCAGTTAACACAGC
GGCAGCTCATTTCTGGACCCAAGTCCACACCGCCAGTGCGGTACTTTTCTTCTGGCATCT
GCCCTACCTAGATGCATTAGTGCGCAGGGAACGCCTACAACGGAAGACGATAGAGTGAGT
CGGCGGCGGCTCAAACGAACTGCGCCTCAGCGTTGGTGGTTCCATATTTAACACCTGTCG
TCCTTTTCGTGTTTTGGCTTCACTGGCGCGAGATGTCTTTACTCTCTCTCCGTCACACGG
ACTGCGCTTGTGGGCGTCGCCTCGTTGAGATATCGTCACTCAACGCGCACGAGCAGTGAT
TGACGAGCGGCTGATCGCGCGCAGCATGTAACTGTTTATTCCCTTGTTGGAGTTGGGAGC
CGTTGACGACGCCTCCAGAACGGATGCCGACACTGACAGTCTGGTGCGAGTTGAATAGTT
TCACTTCAGTGGCCGCTACGCCCATGAGCGCAGGCCACATCACTCGGGGACAATCAAAAA
GACAGAAACTGGACATGACGCTGTCGAACAAGAATTCAAACGGACTAGAGGCGAACTTGT
CTCTGTCAACATTGAACTCAGTGCTCTCTCTGCGGTCTTATATGGAGAGCTAGCGACGAG
CAGGACAACCGTCAGCAACTGTGACGCACATGCAAATCGCGTATCACAGGCCGTGGTGCT
ACGACCTGTCGTGAAATCCTCTCGTTATCACCAGCACAGAACGACAAGGCGCAGTACACA
TGGTCATAGGGGCTAGTGCGGGCGCATAGTACAGGAACCCTACTCACACTAGACAGTGGA
GATACCGATCGCCCTTTCTCAACCCCCGCACTTCTTCGTTGTCTTGTTGGCTTTCGCTTC
GGCAGCCGAGATCTTTGTTATAACATTACTTACTACACTTCGCCGCTGTGTTCGCAGGCG
AAACGACATCACACTGATCCACAGGTCGGTGTATACTGAACCCTTTCGCTATCCCGTGGA
GAAAACTCTGTCGGTTGCTGCTTGTTCCACACAAGAGACTGTTGTACACAAAATGAGCTA
CTTGGGTCTAAACAAATTCAGCAAGCTGTCGTCCCCACTGTCGCAACTCACGCCATAACG
GAATCACCGAACTTGTTCCTTACCCATCACAAGACGCAACGCAGACCTGTTGCGTGCACC
CTGTGTTGTCTTGGTCGGAAGAGAAGCTGAGAGAAAAAAAAACCCTCTTCTGCACTCTCG
TCTCCAATCACACACAGACTACTGCGCCACCCAACACCACCGACAAAACAAAATCCCATA
TTTTCCACAATCCACTGTCTGCTTCGGATCGGCAGTAGGTCGTACTCTGGGGATCGAAGA
AGCGGTTTCAACTACACCGCTCACATTCACGCATCGCAACTGTTCGAGCCCTGTGCAATG
CCTGCATACCCATCACACTGATCTGCATACCGCCTCACTCTATCACCCTGTTTCACATTT
ACACACTGGATTTGCTGCTCCAGTGAACTCGAAACACTCATCGCATCGTCTCTCACCGAC
CATCCGTAGGACCACGATTCCACGCGACACCAACCGCGTCGATAAACAGATTGGAGTCAC
AAAGCCAACATTAACATCCGGTATACTGGATGAATGCTCCAACACTACCTGCCTCCGACG
CCCGGCCATAAAAAAGTGCCGGATTTCCTTCTCTCGCCCTCATCCTACCAACATGCGAAA
TAGTCTGTTTGGTGAATCTGGGCTTCATCGCTCAAAGAAAATCTCCGTCTCGACCATTTT
CACGTCGTCTTTTGTTCAGCTTCTTCGGGGCGGCCGGAAACAGTCCAGCCCCCCCCCCCC
CCCCCCCCCCCCCCC
>TRINITY_DN47_c0_g2_i1 len=1406 path=[2787:0-510 2788:511-529 2789:530-1405] [-1, 2787, 2788, 2789, -2]
ACTCTCGCCGTCCCCGCGAGAAAAGTCGGAACGTGCGCACTCGCCCCGTCCGGTCTCTCG
TAGGCTCTGCTCTTCGCGCGGCCTACCTCGCCAGCGTCTCTCTCGAGCCAGTCGTCCTCG
CAGAAGGTTCGCAGCTTTCTCGCTGATCGCAACCGGCCGAAAGGCACCACCGAGGCAGGC
GCCTGAGCCGAAGCCGCCAAAGACGTGGGAAAAAGAGAAACCGCGGGGGTCGCCGATCTC
GGGGGACGCGCCTGCGTTTCCAGCGGCGTTTTTGGACGGCCGCAGAGCGTCCCTTCGAAG
CGAGAAGGACAGGCAAACTCCTCGGAGGGATCTGCGACGTCGTAGTAAGCCAAAGATTCC
GGCACCTGCGTCCTCATCAACGCTTTTGGAGCTGAAGGGAATGGGACGAGTCGCCCTCCG
CTGGGAGGGGTGCACTTGAGGAGGGAGCGGCCGTTACCAACTTTGACGGAAAGATGAGAA
CGCCCCATGACGCGCTCCCGCCGGGGAAAAAACTCCAGGAATTCCAGGGAGGAGAGGGCG
TGGGCCAGCTCTGCCCAGATCTTTTAGGGAGAAGAGACTGTAGGGCATGCATTGCCTTTC
TCCCGCGGCGGCTTCGTCCTCTGGCGCGACGGTTCTCTGTAGCAGCAGCGTTCGTTTCTC
TTCCAAGGCGCGGCTGTCACTTGCTAGAGCGCGTGCAAGACGAAGGGGCGAGGCCGAAAA
AGAAGGATGCCGGTCGACAGGACGCATGCGGCTGCCGCACGATTGGTGACGCCGTTGTGC
AGAGGGTGCGAAGGGAGCGGACGGGCATGCAGTCTGATCAGCGGAGTCGATAAAGGGAGG
AAAGAAAACGGAAGGCGCCATCGTGAAGAGAGGGAACAGAGGGCGGGGACAGGAGCGGGG
AGAGAGAGAAGAAATAGCGTCAGAGCTAACAAGAGGAGCCGCACTCGCTGGCGCGGTGGA
CCAGGAGGGAAAAGAACAGCGGAAGAGACCAGAGGGGACTTCGCAGGCGAACGCAAACAC
GACAAAGGGCGAAGAAACGGGATGGGAAAAAAGAAAGGAATGAAAAAGAGAGGCGGGGGA
GAAGAATTGAAGGAAGGCAAACGAAACTCAGACAAGAATACCGAAGAGCCGGCGGGGCGA
GGCTTCGTCGCTTGTCGGGCCGCGGGAACGCGAGAGGCCTGGACAGCGAAGCCGGACTCT
TCAGCGTCTTTCCTCCCGTTCTCTCCCCCCTGTCTTCGTTCTTTCTTGTCTTTGACAGAA
AGGAAAGAAAGAAAAGAACTCTTCTTTCTGTCGGCGACAGGGTCACCGCCGACGGGAGGC
AAGACAGTAGACGCGGCGGCGCGAATTTCAGAGACTTTGACGCTCGCGGATCCACAGGAA
CAAGGGAAAAAAAACAGACTCTAAAG
>TRINITY_DN72_c0_g1_i1 len=1113 path=[2192:0-596 2194:597-1108 2188:1109-1110 2189:1111-1112] [-1, 2192, 2194, 2188, 2189, -2]
CTGAACGCGTCTTCTGAGTCAGAGACGGAGGACGTCTCTGCTCGGCGGGGGTCGACTATG
CGCGGCAGAAACGCGTCGAGAGAAGCCCAGCGCGAGCTGATTCAGCAGGCCTTCGTCTGC
GATGAAGACGCTGAAGAGGAATTCCACGAACAGCTGCGCGAAGAAGAAGAAAAGGTAGAG
GAAGACGGCGATTTTCTCCCCGGTTGGGGCTCCTGGCATGGCCACGGCGTGCGGCCCCGC
AAGCGTCCGGAGGCTGCGCAGGCGCAGAAAACTTCGCAAATGGAAAAGAAAAAGAAATCG
ACGGTGTACATCAACAACGCGCTCGACCGCAAAGCGGCCAAGTATTTCGTCCCCGAGCTA
CCGCGACCGTACACGGCGAAGGACCAGTACGAGTCGACTTTGCATCGACCCACAGGGCCA
GAATGGAACACGTCGGCGGTCTTCAACCGGCTCATCGCCCCGAAAATCAACGTCAGAGTT
GGAGCGGTCCTCCCGCCTCTGCAAGTGGCTCGGAGACACTTGGACCCGGCGCAGAGAGAC
GCTCTCTTAGAGGCGTGGGACACCAAAGCAGGCCGAAAGCAGAGAACGAAAACGCGACTC
TAGCAGATGCGCCGTTTCTCACCGACCCCTCGCGCCTTTCTCCCTCGTTCTCCACTCTCT
CTTCAAGGCCGTATATCTCCTCTCTGTCTCTCCACCTCTCTTGCCCGCTTCTCTGTTCTT
CTGGTTTTCTCTGTTTTCTCGCCTCGGCACCGCATGCCGTGCATGCGCGGCTTCGCTCTC
TCAGTGAACCTTCCAGAGGCGCAGGAGCCTGGACGGGCTGTCCTTTTCTCTCTTCTGTAT
GTGAAAAATAGTCAAATCGTTCTACTCCCGCTCGACGGCAGTCTCTCTTGGCACAGAAGG
ACCGACCGGAACTTCATGAACACACGCGTGGCCTCCCGACGAAAATACGGAGTGTCGGAA
AAACAAGGCGTCGTTTTACATACCTACACCGCTTCCCAGATGCTCATACACCCTACACGC
GTAGAGACACACACTTCCATGTATCCTCGTATATATATATATATCCTCATACGCACAAGA
GCAGCCATATATATATATATATATATATATATA
>TRINITY_DN48_c0_g2_i1 len=1861 path=[3714:0-1541 3715:1542-1559 3716:1560-1860] [-1, 3714, 3715, 3716, -2]
TGGCGAAGCACTGATGGAGTGGATAACGGCATGAAATATTGGAGGATCCAGTCGGTCGAC
CAGCTCGACAGCTGTGTCAAAGTTTTGCAGGTTTCGCCGCGCGCTACGCGAGTTTGCGCT
CTAACTGAAACAAGTGTATACGTATTTGATCCTCTCTCGTCTCCGTACTGCGTTCCCTCT
AGCTGCAAAGTGCCTCGGCTGTTGGCTCTAGGGGGAGAAGCGTTGCTAGGCCACGTCCCT
GTAGCCTGTTGCTGGACGGGCGAGTTTCAGCTGATTGTGTTAAGCAGTGCCGGCCGGTTG
ACTGTCGTGCAACGAGATCCGCGGAAGAGTGTTGCGGAGTGGTTCGCCGTGTGCCGCGCG
CGCTTGGACGTGCGCACGCGTGAGCAGCTGCGACAAGAAATGCGGAGGGACAGCATGGCC
GCGGAAGGTTCAAAAGGCGTGAAGGGGACCGCGTCCTTAGTACGTGCGTGTGCGCCCGTG
GCAACGCTCGCATTCCACGCATCTCGGCAACTAGTGTATGTTTCAGTCAGGGGAAGTCCT
TGCCCTCTCATATTCGACTGGAGCATGGGTTCTCAATTTTGCCGCGTCTCTCCAGGGAAT
ATGATCGGATGCTTTCTCAGATGGACAGGAGAGCATGCCTTGATCGAGACGCCTGTGACT
GAGATGAGCCTTCCCTCCAGAGGCCCCGTCCAGATGAAGCAGCGCCCTCAGCCTGCCGAA
ACGCAAAAGAAAGAGAGACACAGACATGACGAAGCAGCAGCCCAGGATGGCAGAGGCTCG
AGGGGAATCGAAAGCTCGACTCATACAACAGAAAAAGAAGGCACACCACAAAGCAAGACA
CCAAGCATGTTTCGGCCTAAACTGAGAAATATTCTGACATTCGCGCTAGGCAAAGATGAT
GCCTCTCGACGTTCCTACGTGGCCGTCATTCATGAGGGATGCGATTCTGTCGTCGTCTAC
GACGATTCCACACCACGAATCCGAAGACGACATCCTGGTGACCTCAGGCAGCACCGCTCA
CCGCTGCTTTATTGGCTCCGTCCTCCCTTCCCGGGGTGTTATCCATCGGCCGTCGCATTC
TGTTCGCTACCGAAAGCCTTCCAAACAGGGTGCACGCTTGATGCATCAACTTTGCTTGCA
GTGCAATGGTCGACACCATGCAGCTCCGTATCGCGTCCCGGAACCACAGCAATGATGCCC
GTTGTCACGTGTTTACATAAACTCCCACAAGCCCAATCGTCCCTGCAGCCTTCGGGATCG
CGCGCAGCGGCACGTCAGGGACCATCGAGGGGGAGTTTGTTGTACTCATTATCATCCTCT
CCCGCGCTGGCGTCCCCTCGAGTAGCCAGCGCAGAGCAGGAAACCCTCAGTTCGTGGCAA
GAAGCCTCTCTACTTGGTGCGTCGTCGTATGGGTCTGCCCACGTCAGAACAAGAGATTCT
CCTCGAAGAAAGCCTCGAACGGACATGTATTCCGGTGCCAGCATGCTACCGCCCCCGTCG
TTTGTAGGCAACCTAGCGGACGATGCAAACGCACACAAAAAAAGGTGAAGATTGGGGACG
AACGAAGGAGTTTGGCACGGTCAGTCCCTTCTTGGGCAGCAGCATTGACAAACTAGGGCT
TCAGAGCGAGAATTACTGGAAGCAGCAGGAACCTTCACAACCCAGTAAATTGGAATCGAC
CCTTCGTATGTCAGCACTCAATGGCTGGGGCGGTTTGCACGACAAGGATCAGTTTTGGAG
TTCCGGACGAGCCCCGGAGCGAACCAGGGGCGACGCGGGTCAAAGCGGGAGTGACTGGCT
AGCCCGGTGGCAGCTGAAACAGACGCAGCTGGCTCGTAGTTGGCAATTAAGTCCATCGAT
G
>TRINITY_DN49_c0_g1_i1 len=1548 path=[3067:0-318 3068:319-340 3069:341-1547] [-1, 3067, 3068, 3069, -2]
TTAACTCCTTCCGGTGACGGCGCCTCCTCGGCGTCGACGGCCTCCGGCGGCAGCAACGGA
ACCACACAGTCGAGTGTCTCTTCCTGCCTGACGCCGTCTCACTCCGTCCACTCCTCCCCA
GATGTCTCCATGGAGGAAGAAACCGGAGCCACCAACGGTGAACGGCTTCTGAGAGCGACA
GTTGCGCCTGGAAACGCGAGCGTGGCCGGGATCCTCTCAGGCGGCCCGGTGGCTGTGGAG
CCGCGCCTCGCCCCGTCGCACCGCTCCTCTGCAAATGAGAAAGGGGAGGCGAGTCGCGAT
AGACAGGCGCCAGACGCAGCAGGCCTCCTCGGAGGTCCGGAGGTCGCCGGGTCGGCCGGG
ATGAAGGCGGCGTCCAGGCCGCAGGCCCCCGTCGAGCAAGGCACAGCGGGGCGCGAGGAG
AAGGCCGAACTGGAGAGAATGAAGCCGCGCGACGCCGCGCACGTTCACTGGATTGACGCA
TCGGACTTCGCAGGCGCCGGCTGTGCAGCGTCGTCTGAAGTTGCGGCTGCAGGGTCGTAT
GTCGCGTCCTCGCTGTGCACGCCGGGAGGGAACGCGCGAGGCGAATTCCTCGCCCTAGGC
GGTTCTGCACCACACGCTATGTCGTGTCGGAAAGGCGGCGAACACGAGGCCGCCGCGAGT
TTCAGTGGAGGTCTGTCGCTCTCTGCAGGTCTCGCCCCGGCGGGCGCCAGCCGAGGAATT
TGCTTCTCCTTCGGTCCGTGCTCGTGAGAAGGTCGAGAGAGCGTGGACGGGCCGTGCGAG
AGACTGGAGCCGCTGAAGACGACACGGCGCACGCAGCGCGTGACGGTCGAGGCAGACGAC
GAGAAGTTGGCGACAACTCTTGGGAGAGAACGTGACCATGGCGGGGCGGCGGAGTCCCCA
GTCACGACTTCACGCCTTTGCGGTCTCGGCGCCGTGAAAAGGGCTGGCGGCGTGAGGGAG
GCACGAGGCCCAGAGAGAGAGAGGCTGGTAGACGAAGGGAAACAGATACTCGAGGTTTGC
AGAGAGGACAAACTGGACAGCGAAAGGGGGGAGCGCCTCTCGGCGTCTCCCCGCACACAC
CTGCATGTGTAGGGATCGGTGACGCCTTTTCGTGGCGTCACTACGCCAGGAAAGCTTTCT
CCTGCACGTGCGTGTGCCCAGTTCTTTCTTGACGTTTATCGTAGGCGTGTATCTTTCCAA
CTGTGTGCCGTGTGTGATGTACGTGTAACTGTGTCTCGTATGTTGTGTGCTCCAGAAAAA
CGCATCGATGCATATGCATGCAACGTGGTGCATGCGTAGAGCCGCTGAGAGGCTGGGGAA
GTTGTCTCGTGTGTGGGCCTTGTCGCTCGCCGTTTGTGCCGGTCTCGCGCTTGAAACTGA
ACAGGTGAAAGAGGGCGAGAGAAGGGACGCGCCGGTGAACGGGATTCGGTGCGTCGTTTC
AGCTGTCGCTCTTTCGCGTAGCTCCCAGACCCGCTCGGGCAGTCGGTGCACTGAGGCGTC
AGGCGCCGCACACGCCTCGAGTCTGGCTTGTGGGCGGGGTGGGAGGGA
>TRINITY_DN51_c0_g1_i1 len=1149 path=[2288:0-479 2289:480-496 2290:497-1148] [-1, 2288, 2289, 2290, -2]
AGTATGTCTGCTGCATGAACTGTACTGCTTCCCTCCGAGTCCGGAGAGCAAGACACATGC
TCACATACCGTCTGTTTGGTTGACATTGAAGCTTCCTGCGCCTCCTCTGATCCGCCTGAG
CCTGCAGCAGTCGGGCGCGGAGGCATCCTTCTTCCGCTCCTCTTGACTTCGGCCCGCCGC
GCGCCCGGGCCGAGTTTGCTGTCAGTTTTCGTCGCACCGTGCTCTCCTTGGAACAGTTCC
TTAGTGAAACGCGAACTAACCAGGTCAGAAGGTTCGCGAGTTGAGCTCTTGTGTCCATGT
GCACGTTCCGCTTCGCGGCCGTTCCGTTGCGGGGGTGTAGTAGACGGGGTAGGCGATGAG
ACAGTCGTGCACAGAGAGCCGCCGAATCCGCTCCGGCCAGTGCTTTTCGGTTGAATAACC
CTCAATCGAGAGTCATCCGCCATGGGACGTCAGAAGGAAACCACGTTTTTGTATTTTTTT
TCTCCCAGAGGGGTGATATCGATGCCAGCTGGTGCCAACATATACTGGTGATGCCTAGAC
GGGAAGAGCCTCTGCGGCGGCGCGAACTTTCTGGTGTGCCGCAGCACTGGATGACCGGGC
TGTTCGCTTCATCTCCAGACGGGAGAAGAACGAACCCTCCCGGGGGTACAAAAGCTGAAC
GTTCGGGATTCACCCTGCTGTGAGGGAAAGAATCCCTTTCTTTTTCCTGTTTTACAGAAG
CAAACAAAACAGATGCAGACGCCAGAAAACGTACCCGACTCAGGGGTTCCAGCCTTGTGA
TCGGCCAAACCTCCTCTCCAGAGCCGGGGCCCGCTGCAACTCCGCCGCCAGGGAAGCAAG
TTGAACAGGTTCGCCACTCCAATCGGACGGTGGCGCCGAAATCGAGGCGGCTGGGGAGTT
GAGACAGGTGAGACAGGAGCTTTCAGGTTCCACTTCCACAGGAAGGGAACGTGAAACCAG
ACCACCGGAATAACTATGGAAAGCAGCTGAAGCATAGCTCTGCCGCGGTATTCTCTCGAG
AAAGGAAGCCTAGAAACCCTCCTGGCAGCGTCGCGGATGCGGCGCGCAGAGTCTCTCTCC
GCACCGCCAGGGTTCTCTGCCTACGGACCACGGTGAATCCGCACTGCTGGGAGTGGAGAG
AGAGGGGGG
>TRINITY_DN54_c0_g2_i1 len=586 path=[1146:0-302 1147:303-585] [-1, 1146, 1147, -2]
CGCTCCACACGGTTTCAGGCACGCGGAACTTGCGACGATTCCACTCTGTGCGCCTTGGAA
AACTCAGCAGCTTTTGCCACATCCCCCCCCCTCCCTTCTTGCCGTAGCCGCGTGGTTCCA
ACCCCCGTGTGTCTCCAGCGCGTCTTGTCTCTCTCGCACCGGCAAAAGTACAGGTTGTCA
GTTCTGTCCTCCGCGAGGCGAATAATCTTCAAACGCTCTTCTTTTTTTGACTCTTCACGG
ACATCCCCACGCTGCGCAAGAATCACCCTCCTCTGTGCGGGAGGCACGGAAACCTCGCGT
TCTCGCGTCACCGCAAACCAGCGATTTCCATTCTCTCGAAACTCTCTGCCAAAAACAAGG
CGACGTCGTCAACCCCTTCCACGGCCTCCTGCGACACTCGTCTTTTTTCGCTCCTTTCTC
CCCCCCTTTTTTTGTCCTTTTGTTCTCGCTGCTCGTCTCCCGCGATCTTTGGCTGTCTTC
CCATTCTTTCTTCTCGCCAGCTCTACGCCGTTCCGCGTCCCGGTGTACGCGCCGCTCGCG
ACAGTGTCTTTTGCCTTTTGTTTTCTGCCCTCGTGTCTCCCCTTAA
>TRINITY_DN53_c0_g1_i1 len=1252 path=[2491:0-1121 2492:1122-1138 2493:1139-1251] [-1, 2491, 2492, 2493, -2]
TTAAGATGCGTATCTGGGAAGCTGGACTGGGGTGTACGGTCTTTGGACCTGTAAGCATGT
TAGCTCTTGCCGGGCAAGGGCTGCTCGTGGCAATGACGCGGAGCGACTCTGGATGGGGCG
CGTGTGAGGTCATGCGCTGGGGGCTTGAGGCAAGCCAGGAGAAGCGGGGAGCCGTTCGGG
GCCGTTAAGTTCCAGGGTTCGCTTCCCCCCGGCTTCCTGCTTCCTCGAAGTTCTCATTTG
TATTCGGTTGCGTGTAGATTCTTACCCCACGCAGTGAATAACCATATCAGTCTTCGTGAC
AGTCCAGACTAGCCTTTGCGGGGATCCACGAGGGCGTCCAGAGCGACCTTCACATTGCAC
GCCCTCCACCCCGGGCGTTCGGACTGTCTGATGGTATTTTTGCAAATCTCCGCAGAAGAA
AGGTTGCCAATTGACGCCAGGAGCTCACCTGATGGTCGTTTGGGCAGTGTTTCCCTTCTC
TGAAGGATGACTATGTGGTTTCATGCTTATTTCGAACAGCCCGCAAAAACAGTGGTCAGA
CGCGTTTGTTTTTTTTTTCGGGCAATCCTAGCGCAGCGGCGGCACCTAGGCAGGACTGCC
ACGGATGCAAGGTTGGGGGTTGCGAAGACGCCTAATTTCGTAGCTGTACGTGAATCCCTC
AACGAGGAAGGTCACACAGGCTGGACGGTGCTGAAAGTGCCCGTCAAAGCAGCGGAAACG
CGCTGCATGAGAAGAATTGTGATTCTCCCGATGCTGCTTCACTTGTTGTGCTTGGGATTC
TTTTGTGGAAAGCGAAAAGACGGGAATGCGCCGTGGGGGGACCGCGGGCCCGGACCGAAA
AGGTCCCGATGAGTGAAAAGCGAATATGTTACCCCCCTCATGTAATTTTCAGACATCTGT
TGCCTCATATAAGGTCGCATTTGTGAAACGGAGCTTAATACGCTCTGCTCGACCGAAAAC
TAGGTCTTCATTCCCGTCCAGAATTGGATGTGCAATATTGCTTCCTTTTGTCAACCGAAA
AACGTTTGCTTGTTCATCTTTCCTGCCCGGCTGACCCTGTGAAACAGGTGAGCAATGTAT
CCGTTTCCAAAGGTGGCAGCTCGAAGGCATGTGTGAAAAAAAAGCAGGAAAGCTGGTGTG
TTGATGTTGAAGATGTACCTCCGTGGCAATGTTGATTCATCTCCTCGAATCTGGACGAAA
ACATTATATCCCAATACCCATAATAAGTGCACGTTCGTACCTGAAGCGTTAA
>TRINITY_DN52_c0_g2_i1 len=1242 path=[2471:0-963 2472:964-980 2473:981-1241] [-1, 2471, 2472, 2473, -2]
TGGAGAGGGAAGGATGCACGGCTCAAGCTTTATTCCTCCGCTCCATGAAACAGCAAGAAA
CCCGATTTCTTCAAGCCCCCGAAAGAGGCAGGGAACAGCCTGTTTCAAAGGCATTCATTC
GCTGTTCCGCCTTCAACACCAGGCAAACTCGCTTGAGAAACACAAAGCCTTTCCGATTCA
AAATGCGCGAGGCTCGGTTACGCGGAAAACCACAGCCGGGAAACTGTCACGCTGAGCACT
CTATACAGTGACCATGTCTTGCACATTTATAGACAAACATGCGTGTGGCGCCATGCAAAC
AAATACAAATCCACATATTCACGCAGTTATGCTCCATTGCATACCTAGCGTAACTGTCGG
CGATTGATCCACTTACGTAGCACGATATGCGTAAGTTCTTTTATGTATACGCTTGTTTAT
ACATCTGTACAGTTGAAGTTACAGTCCGTCAAAACGGCGGGGGAAGATGGAGGGTCTCAA
ACGAGATGAAAGTGAATGTTTCCCTGTTTCTCTGCCACGAACGTGGCGCGCTTGATCATC
CTTGGCCCCCCAAGAAAAAAGAACGCATGCGGACTACGTCGACTTTCCGTTTCCCCACTT
CCCCTTTCCCCCCCGGCGAAGAACAGTTGCGGCGAGACACGGAAACCATTACAGGCGTGT
GCAGAAATATGGAAAATATCGGTAAATGCACGCGCGGATACAGAATTCGCAAACGTCTCT
TTACACATCCGCATACATCTACATATCTATACAATGATAGCAATCCCGCACATGTACAGA
CCTGGTGCGATTCACAAGAGCATGCACGTCACATTCATATATACAGAAATACACAGACAT
GTACATATACATGTCTACATATACATACATATACATATATATATACGTGTGCATATGCGT
TTTGTGGCTATAGACGCTCATATGCTACTATATCATTATGCTTCACTAGGCGTGTAGTTT
TTTTTGGGACGAGGGCAGGACGGGACACAAGTCAGTGCGTGGCTTTTTCTTTTGGGAACC
GAGACGGGGTGCACAAAGACTACAAATCCAGGCGGTCCTGGAGAGGTTTTCTGAAATCTG
CTGTTTTTCTTTTCAGTAATCAATCCCCTGCTGGATATGTTGAACAACGTCGTAGGCTTT
TGTCGTGAAGTTCTCGTAAGCGTCCATGACGCGCGCCTCCATAAATGCGGCGGCTTGCTC
CGGGGAGGCATCCAGTTGGAATCTCCACTTTAGGTTTTCGAG
>TRINITY_DN52_c1_g1_i1 len=1703 path=[1681:0-1702] [-1, 1681, -2]
GCTTCGGTTCTCCCGAGCGCATGCGCCGCCACGGTGCAAGCGAAGCTTCTGCATGCGCTG
GCGACGATGGATCTCCCGAGGAGCGGCCAGAAACCGCGCGCCCCAGAAGTCTTGTCAAGC
AGAGCAGAGAAGGCGTGAAGGTGGAAAGCTGTAGGGGCAGCGAGCTCGCTCTGGAGAGCA
AAAGAGAGGGGCGGAGAAACAGAGGCGCCCGGCCTCCGAGCGACGAAGACAGTGGAAGAA
GAAAGGACGGACGGGCATAGTCGCGAGGCTGAGAAACGGGCACAATCCCGGGCGCAGAGA
AGGAAGGCGAAACACTGGAGGCCCAACTGCATGACGGATTCAAAAGAGCCAAAAGGGCGA
GGTTGCGACGGAGTGTCTCTGCGCACTTCTCGCGTGGCCTTCGCCTGGAATAAAAGAAGG
AAATCGAAACTGAGTGTGCCTCCACGGTATATCTGGACGTGTCTCTCTTTGTCTCTTCGC
TCGACGCGTGTCCCCTCCGGAGGCGTGAAGCCCCAACGCACCCTCAAGCAGAGACGCAGG
GACGGCACGCGCGGATGTGGGGAGTCTCCCTTCGCTAAAGACTCGGCGCGCTCTTCTCGT
TCTCTCTCGCATGCGCTTTCCCCTTCTTCTGTATGTACCCAAAGTCAAGGATTCTCCAAA
GCACCTACGCCCAGGCACGTCCCTTCGCATCCTGTCGGAAATACATTACCTGTTTAAGCA
TCTACAAGCATGTGGTGTACGCCGTTCTGTGTGCATGCATATGCAACCAGGAGCCTACAT
ATATATGTATATGTATGTATATATGTATATATGTTTATGTGTATGTGGCACTCTGTCTCG
TGTAAGAGTCGACGCACTGTGGCTCGAGGTCGGGTCCCAAGGCATCTGTTCCTGCCTGGC
CTGGGTATCTGCGCGGACCGCAAGCCCCGTCGAGTCACTGGATCTGTGCATGCGTGAGTG
ACATTTTCGGAGCGTATGCATTCACGGAGAGAGCATGGGGTCTGTCTCGGTTTTGTGAGA
AACGTGCCGGGGCAGGGTCAAGCAGCAGGACCAGCTGTGCGTGCTTCGCTCTCCTCTTTT
CGCACTTTCTTTGCTTGTACAGCGAAACAGAAAGGCAGGCTTTGACCGCGTTCGCCTCGC
TCCGAGACTGGGCGTGAGGCACTTGTATAGTTTGGCGTTTCGCCCTCGACTGGTCCGTTT
CTTCATCGGGACGCGGCGTGTCAAGAGACGGGAAAACCCCTGGGTCGCTGGTGTATCTTT
TGCTGCTGTCTGTACTTACTCCATCTCCGTGTCGTTCCCCCCCCTCTCGCGCGGCTTTTT
CTCACAGTTCTCTTTTTGCGGTCTCGTCACCGTGCACGTTTCGTGGCCAAGAGGCTCTCT
CTCGCCCGTCTGTGCGTGTGTGGAGTCAGCAACACGAGGTGAGATCAATCACCTCTGGGG
AATGCAGCGGTGGAAACGCCCCGATTCTTTTTCTCATCGGGCACCGCCCGCCTCGCCGTG
CCTCTCGTCTGTCTCAGTAGAGGATGTGCTTCGTTTGTGGGGTTGGAGACAAAGAACACG
TGAGAGAAAGACTCTGTTCTCTGTTCCGCTTTGTGTGCTTGTGTGCACCTTGCATGCAAG
GCATTCCCTCGCCGGTCTGTTCATGCCTTCCGTTGGTCCAGGGTATCAAACCTAACATTG
CTTAACTGAATTAAATAATACAG
>TRINITY_DN55_c0_g1_i1 len=1187 path=[2378:0-666 2379:667-690 2380:691-1186] [-1, 2378, 2379, 2380, -2]
AGACTCATCATTTCCTCGAAGCAGCGAACGCAGGCCTCGGCCGAAGAAAGCCCCGCGGAA
ACGACCACGCTCGTCCCGCCGTCGCTCTCAGCTGCCTCCAAGCCTGGTGGTCGTTGCCGG
TAAAAATGCCACTGAATGCCGACATCGCTGCGGAATTCGAGCGACAAATACCCGATTTTT
TCCGGTTTGAGAGACTCCAGGCCAGAGCCTCTCTCGGCCGCCGCCTCTCTGTCGCGCAGT
TGCAACTCCAGGACCAAGACTGGAAGCGTTTCGTAGCGAAGGCGCAGTTGCTTAGAAGAA
GGCAACGGACTGGCCAGGGCGGGAAGATGGGGAGTCTGTCTCTCGTCGCAAGAGCGCTGC
GAAAAGTGTGGATCTGCTGAGGCTGACGAAAACAGAGACGGACTCGCGAGAGGCTCAACT
GCCTCGTGCCCGCCAAAGAGTGACCGAAACCACTTCGCCGTCGAAAGAAGCATCTGCGCT
GCCGGGCGAAGCGCTGCACGATTTCGGTCCTCGGCATCGAAAAGACAAAGGAAGATGGTT
TTGACTCCGATTTCAAATCGACGAAAGCGTTCTCTTGATCCGAAGCCGCCGCAGTGCCTG
GCAACCCACCAAGCTGCCGTGGCTGCCGCGTCTCTCTCCGCCGTCGAATGCAGGCCGAGT
CTCTTTTCCCCAACGTTTTCGTCCTGCCTACTCGCTCGGACTTTCTCTCCGTCCCCTTCT
CTCGCCTCCCTCTCTTCTTTCTCCTCATTCTCGTCCTTCTGCTCTGCCGCTTCCTTCGTT
GTTTCTTTTTCTTGTGTGTCGTCGGCACCAGCGGCGCAGGAAGCCGCCGCCGAGGAAGCG
CGAGAGAACGACGAGGGGGAGGGGGGTGAGGTACGAGAGCGCGGACTGCCGGCTCGGCTC
AGCGAAGATTTTCTGCGAAACAATTTGCCTGCCACGCGGCGAACCAGCGACGCCCCGCGC
GACAGCTTGGCCTTCTCTCGAAGAGAAGACGAAGGCGAAGACGGCGGCACCAGAGCAAGA
GAAGAAGAGGAAGAAGGAGAATCATCCAAAGTGGGTGTACGAGAGGCTCTTCTCAGGCGA
GTCCCCCCCTCCACGCGCTCCACGCCACGCGCGGAGGAAGAAGAAGAGGAAGAAGAGGGT
GAAGAAGAGGGTGAAGAAGAGGATGAAGAAGAGGATGAAGAGGAAGA
>TRINITY_DN57_c0_g2_i1 len=679 path=[1332:0-427 1333:428-445 1334:446-678] [-1, 1332, 1333, 1334, -2]
GGTTCCGGGCATACCGCAGCACATTGGCGGCACGACGCGTCCCGGTCAATCGGCTGTCAT
TGATTTCGACTTTGCGGCCCCAGACTCGCCAGCGTCTGGGGGGCAGCCTGGTTGGAGCGC
CTCTTGGCGACCTGCGACGGTTGGAGCCTTCCCGGACAACATGCCCATTGGAGAAATCGA
AAAGGATCTGCACCACCCTTTTCTGGTCTTTACGACCGGGCGTGCCCCCAAATACGATCT
GTATGGTATAGCGTCCTACGGCGGCAGACCCTACCACGAGGAGATGAAGCATCTCGATGC
AAGTCTTCGGAATCTTGTAGAATGGATGAAGGACTCCATGGGCATCCCCGACCCGAACGG
AATTCTTGCCGATGTCGTCATCGATACGATCCGGTGCCCGCTTCCCTTGACGGCTGCCCA
GCTTTTTTTCGCTCACGGTCGGGCATCTACTGCATCATTGCCACGTCACAGACCTCGAAA
CAAGTCATAGCATCTACGTGACGCCGACGCCAGTTGCGGGTTTCACCGCCGCTCCAAAGC
GCAACGGACCGCAAATCGTTATCAATGGCCACAAGTACGGCGCGCCTGGAACAGCGCCTC
GAGACTTCGCGCAGCTGTTCAACCTCCCCGGGACGCCTGGAACTCGGCCGCTCAAGCAAG
ACCTTGAAATCTCCTTCAG
>TRINITY_DN73_c0_g1_i1 len=1423 path=[2863:0-534 2864:535-537 2865:538-554 2866:555-1422] [-1, 2863, 2864, 2865, 2866, -2]
AAGGCGGGACATGCCATAGGGTTAATCTGGGAGTCCGAACAAACACAGGAAGTGCTCGGA
CTCCTCTCTTTGCTTTCGCTGGATATCTCCGAAATCCCGTTTTTCCTCGCATCGTGTGTC
GCACCATGAGCACTCGAGGCAACGATTTCGCTCTTCTCTCACTCTTCCTCTGTTTCTGTC
CCCGCAGGTGTGTGTTCTGTGTCGCTCTTCTCGCTTGTCCCTCTCTCTTCACGCTCCCGG
ATTCGGGCGCAGGCTCTCCCACTTGTAGGGAACGTGCCCGTAGCCAGGGAGATTGAGCTC
GGCTTTCAGCGAATCCGCAACCCCGTCAAGCTGCTGCTTGTTTCTCATGGGAGCAACCGC
CGCACCCAAGTCTGTCGACTCGACATTGTAGAGATGCTTCACTTCGGGGCGCAGTTCGTA
ATGAGGCGGGGAAGACGGAGAGGAAGACGGAGAGAGGACGATGTGCGGCCCTCGCGGTCT
GTTGCACTCGCGCATTGCCACAAATTCCTTGGCGCAGAACGAGGAATCCGGTTTTTTTTG
TGCACTTCATCAGATTGATACCCTCGTCAATGCAGTACGATGTACTCAGCATGTTCTCGC
AGGCTCGGAGTTTGCTGTGGAAGTCCGTGCATGCGCTGAAGTTGGTTCGGCCGCTCTTAG
CAAGGCACTGCTTATACTCGCCGTGTAGCTGCTCACATGCAGCCCTTTGGTGGGGCGCAA
CGGAGTCTCCGGACGACATTGTTGGAAGATCTTGGAAAAAGGAAAACGGGCACAGACGAG
AAGGCGAGAGCGCTCGGTGGACGAAATCTGCGACGGTGTGAATTCGCCGTGGAGGGGAAA
AGACGAACCCGCGACACTTGAACGCGGGAAGCGACTTTGTGGCTAGGAAGACGTGAACGA
TGGGGCAGGCGGCCTCTTTCGAGTTTTTAAAGACGCGGAAACTTCACGACAGGTGACGGT
TCAGACAAACGATTCAGCGGGGGGACGAGGGGGGGACTCGTGGGCCACGTGTAAACGTGT
GAGAAACAGGGAGGGCGAAAACGGGGAAAGCAGTGGAATGGGTGCATGCCGTGTGTACCT
TCACTGCTGTGAAGCACTCAGAAGAGAGGAGACCAGCAAGGCGCGAAGCGGAAACGGCAG
AAACGCTGGGCCCAGCTGTTATGTCTGAGACGGTTTCCACCGTCCTGTGCGGGAGGAGAA
CGAGCGTTTTTTCGGCAGAAAAAGAGCGGCCTAAAACCAGCTGATGTCGTGCATTGGCTT
GGCGTACTTTTTTGCGACCGACGAAATTTCACGGCGGCCGCAAACGGGAAGAACCGAGAA
ATCGTGGGACTGCTCTCCAGTCTGCGTCGAGCAGCAACGGGAAGGGAACACAGTCACTGA
AGTTACAGACGGCTGCAAACGAGGTAAAAGGTAAAGTGTTGCG
>TRINITY_DN46_c0_g1_i1 len=1752 path=[3478:0-486 3479:487-504 3480:505-1751] [-1, 3478, 3479, 3480, -2]
GTTCTCCAGGGTTGCGAAATGGAGCACCACGCAGGACGATGAAAGTTTGTGGCAGTGTAT
AACGGTCCAGAACCCGTGTGTTTACCTGAGACACTGAGGATAAGTTCCCGGCTTTTTTTC
GAGCTCTCCGTTCTTTCTAGGTGTGCAGGGAAAAAACGGAGAACCCAGGGGAGGTCTCGG
CACGGGTTTCTCTTTGGCGGGGGCGAGGCAAAAACAGCGGTGGTTCCGGCGGGTGCTGAG
GACGGTGACAGCCTCGATGCAGGATCTATCGAGGTGGGCCGCGGAGCTGACTAGACGGCG
TCGGAATGGGTCCGGGACGGTTTACGGTTGGTACGGGGTTTGGCAAGTGGATGCAGATTC
ATAACACACACCGGGGAACTGGCTGTCCCGTCTCTTCAAAACTATTATACATTGCATTGG
CAAGGGCATATGTTGTATGTTCGTGTCACGTCGGTGCACTCTGTCACTGTTCCCACTACG
GTTTTTTTGTAGGTGGAAGGACTGGTGCGACGACCAGCCACCATCGAAAGTGGAACTAGA
GTTTGTCAACTCGGGGTAGCAGTTTGTAGGCATGTGTCCAAGCCACTTCAAAATTTGAAC
GTCAGTAGCGTTTGTCCTCTTTTAGACATCCACACTCGAGTCGGATAACTCTCTAGCAGC
AGTGATTTAGAACAGGATTTTCAACTCTCGTCTCGGATCCATGGCGTCGCATTCCAGTGG
AACCTCCCAAGCCTTCGTGCGGAGGAGCGTCTTCGCGGTCCTCCTCTTGTCGACGCTTGT
TTCCGGCGTCTTCGCGGCCAGCGGCAATGTTTCCGGAACATCACCGGGCGAGCTCGTGTC
ACTAGTGCAGGCAGCGTCAAATGAAGCGGGCGATCAACTTCAAACATGTACGAAGGTTAT
GGACTTGTTGCTGCTTGTTGATGATTCCGCCAGTATTGGGTCGAGGAATTTCGAGCAAGT
CCGCAAATTTGTTCTGGATTTCATAGACTTGGTTCCCATCTCCTCTGAAGAGGTTCACCT
TTCGGTGGTGACCTTCGCGGACTCACCGCAGGACGTCTTCACTTTCAAGCAACCTCAGGC
AACCAACAAGCAACTGGCGAAAGAAGCATTTAAATACCTGAGATACCGGAGGGGGGGAAG
TACGGCGACGGACAAAGGCCTTATACGCGCACGCCGATACCTCACCCGCCCCGTGTATGG
CACGCGAGCGAACGTACCGAAGGTGCTGGTGCTCATGACAGATGGCGAATCGGACAGGCA
TTACGACACCATCCAAGCTGCGGACCAAGCAAGAGCTGAGGGCATTTCGGTTTTCGTTGT
TGGCGTTGGAATGGCCAACCCTGTAGAGTGCCGTGGTGTCTGTGGGTGCGGGAGGTACGG
CCCTTGTCCGCAGTTTATCATGTCCAACTGGAACGAACTGGTACAAACTGTCGATTCGAT
TATGGGTGAAGTGTGCAAGAAATTGCCCAAAGATGCAGAGTGCAGCGAGTGGAGCGAATG
GTCGGGGTGCACAGCCTCTTGTGGCGCCGGCACGCGCACCAAAACTCGGAAGCAACTGTC
CCCGCCGCTGGCTGGAGATCCCCCATGCGACAACTGCGAGCCGATGATGGGCAAAACGTG
TGAAGATCTTGGAGGTCTTGTGAGGGTTGAGGATTGCAACCAGGGCGAGTGCCCCCAGGA
CGCCGGCTGTGGAACGTGGGGCGAATGGACTTCGTGGTCGGCTACATGTGGGCATGCATC
GCGCAGCCGTAA
>TRINITY_DN58_c0_g2_i1 len=1072 path=[2136:0-217 2137:218-235 2138:236-1071] [-1, 2136, 2137, 2138, -2]
GTTTCTATGAAGCCATGGTTTACACATGATGTTGGATACAAGGGGAGTGTTCGATGAGGA
AGCGCTGTCGTAGAACGAAGTACGTAACGACAGTACGAGGTAAAACAGAAAAGCGATATC
CACTGTGGACCCCGTCGACCACGACACTCCCTGCTGTCGAATGTTCCCAGTGTTTTGTAG
ACTTGGTCTGGCTTGATGGCAAAGAGCTCAGCAAAAAAAGCGAGGCATTACAGTATCTCG
CGAATCAAGTACATCCAGGGCCGCCTATCCAGCATTGATAGAACGCTCGGGGTCCGGATG
CCCCGACAACTTCCACCCACAGCCCCTGTCCTTTGAAGTTTGCCCCCTACAGGACGCAAT
TCAGGCAGAGAATTATGTACAGTGGTCTAGTCTGACCCTATTCGATAGCCACGCCCCGTA
AATGCTTGGGTTCCCGAGGATCCACCGCCTGCAGCAGGTCGCGGCCTGACAGAACCTCCC
CAGCTGTTGCCGCCAGGGCCACCTGGCCCGCCTCCACCCGAACCGCCTGAGACTACTCCG
GTTCGGCTGGTTGGTCTTCTGCCGATTTCCGGACGGTTCGAAAGCCTTTCTGCCAGCCGG
TCGAAAATTTTGGGGGTGTAACTCAGTAAGTCTGCGCCGCCTTGAGCTGGTAAAATCTCC
CTAAAGAAGTAGTAAATGTGGCCGGAGAGAAGGCCGATGGCGTCAGACCAGAGATCCTTT
CCCATCAAAAGATGCAGAAGGAGCAGAACGAAAGGCAGCTGGTGGCCCTGGACAGTCAGA
AAATAAATAGACACTGGAGTGTACGACTCGCGGCGGCTCCAGTAGTAGAGAACAGCGAAC
AGGAGAGAGCCACCCAGCAAGTGAAGGCCCGTGGGCCAAAAGAAGAGCAGAGAGATGAAG
TCTAGACAGAGGGTCTGGAGTACGATGAAGTAAAGGTACGCCCCTTTGCTAGCTTGAACG
AACACGGCATTGTTCTCGAGATCGGAACTAACTTGGGTCCACATGTACATATGGAGAACC
CAACCTAGAGAGAACCTGCCAATGTATAAGACGTTCGTGAGCAGCCTCCAGA
>TRINITY_DN56_c0_g1_i1 len=2056 path=[2038:0-302 2039:303-303 2040:304-331 2041:332-332 2042:333-360 2043:361-361 2044:362-2055] [-1, 2038, 2039, 2040, 2041, 2042, 2043, 2044, -2]
ATACGGAAAAACGTTTGCGAGTCCCGTCTTAGACAAACGCGCAACGTACGCGCCAGCCGG
CGCTAAATCTACACTCATACACCGCACAGAAATATCTAATGGACATGTCGAAAATTTCCC
TTTCGAAACTTCCCGAATAGAAGAACCCCGGCGGGAAACGAGAAACCAGATGCCGCCCAA
CGACCCCTACAACCGCCACACCGACTCCCACGACGAGCGCGTGCATCTTTACTCCCTGTT
TACCCATGTGTTATTTTAAGTGGTCCCGGCAAAACAAAAACCGTTCCACCACTTATCGTT
CTCCAAAACCCGTTCCACCACTTATCGTTCTCCAAAACCCGTTCCACCACTTATCGTTCT
CCTTGCGTGCTTGATTGCTTGACTAGGGGGACATACATCACACCCATGAGTTTCTTCACA
CGGACGTTCCCCTCGCTGTCTTTGGTCACTTCCACGAACACCTGGTTGGGCTCCGACAAC
CAGCCTCTCCCCCTCGGCTGTCTATCGGTTTCGTTTTCCCCTACTCCCTCGAAAAGCACA
CGCCCGTCAGCGGTCGTTTCCACAGGCACAACCATTTTGCCGCCGAACGCCAGTTGAGCA
AGCAGTTCCTTTGGAATCGCCGACGCAGCTGCGCCGACGTGAATCGCGTCGTAGGGACCA
TCTTCGGGATACCCTTTCCATCCGTCTCCGACACGGAGCCGGAAATGCGGGTTTGCGAGA
AGGTCGGGATACGCCGCCTTCACTTTGTTGATAGAATACTTAACCAGATCAGGAAGATAC
TCGATTCCAACGGCCACGCCTTCGGGGGTGTCGGGATATGGCGAGCTTCCTGCGCCTCTC
ACACCAACCATGCGTGCCATGCAAGCAGTCAGGTAGCCTGAACCGGAACCGACGTCGAGA
GCCCGATTCCCAGGAACGAGATGATCTTTCAAAGCTTCGAGAGCGGATGCATGCATATGA
GGAGCCGAAATCGTCGCAGACGACACTCCCAGGGGCTGAGGCATATCTGCGTAGGGGCAC
ACGTCGATGAAGTTCCCTCGATCTATGCTTTTCATAGTGTCGTAGACCCTTTTGTCTCGA
ATGATTTTCGAGGCTCGAAGATTGTCGACGAGCTCATCGTTGCTTGAGCCTGAGCAGCGC
CAAGCCATGGTGCCTCTCTGCTGCCTCTCTGCACTCGCAGTTACGTCGTGGCCACCCTCT
CCTTCCAAAGACCTTGTGTCGAAGTTTATCTCTTCCTCGCTCTCTTCGTCTTCTCTCCTA
GCTTCTCTCTCTTCTTCGATCTTTTCGTCTTTCTCTTCTTTTTCTCTGTAGCTGGCTTCT
GGCGACCGTTCGTTCGTGGCAAAGTACAGCAGCGGCGCGCCTGACGGGTCGGGGACGGAA
GGAGACTGGAAAGGAAGAGAGGCAGAAGACCCCCACGTCAGATCTCGCCCCCCGGCTCTC
GGAACTCGTCCGTCTGTTGTGGCGCTGCCCGTTTGTTCTGCAGAACTGACTGAGCGACGA
AGAGCGGCAGGAGCCGAAGGAGGCGACAGCAGCGGCGAGGCAGAGAGAAACGAGAGATGA
AGGGAACGGAAGAGAAGAAGGTGTCGGAGGAAAGGCGAGACGGATAATGAAGCCCGCGAG
GCAAAACGTTCCGTCTGTGAAAGCGCTGCCGCTTCCAAAGACAGTTTCAGATCTTCGCTC
CGCTCAAACGCAGAAGGAAACAGAGACGGCGGGTGTGTGCGGGAAGATGGCGGTAACCCT
GCGGCGTCTGTGACGACGGAACACGCAGTAGAGGTCGAGGTGGCGAGTTCGCCCCGAACG
CCCGAGAAAGAAAGCGACGGGAAAAGAAACGAAATCGCGAGCTGCGCCAAAAACACACGT
CTAGTCGGGCGCGTGACACTCGCGCGAGGTGGACATACACCGGAACTGAGTGCCAGCGTC
ACCGCCACAGCACACGCGCGAGGAGCCGGGAAACTGGACGGAAAAGGCATTCTTTCCCGG
GTGGACCCTGCGGAAAATCATCACTTTTTCGGCGCCAGACTTGCTTGCTTCATTAGACGT
CACCGAAAAAGGAAAT
>TRINITY_DN61_c0_g1_i1 len=1081 path=[2134:0-479 2135:480-495 2136:496-1080] [-1, 2134, 2135, 2136, -2]
GATAAGTAATTTAACATGACAGTACCGTGTTTGGCAGCGGGCAGGTAAAGGTCGGGATAG
GGAAAGATGCTTGTACATCTCCTGTCAGCAATAGTACACATATCGCGCCCCGATAGTTAC
ATCCCAGTGAAAGTTTCTGATACATTTACGAGTCAACAGGACCTAGGAATCGAAACGAAA
ATAAACCGTACCCCCGACTGGGGGTCTCCCGTTCTTGCTTCAGCAAATCCTGCGTCGTGG
GGAGAGTCCTGCTGAGACTGAAAGCACTCTCAGTTTCCAGGCACGCCATTTGGAGAAGGC
GTGCTACACGAACTCTCAACGTTTCTGCAGGGGGGAGAAACTGCAAATCAGCATAATTCT
GCGCCGGCATACAACCGTCCTTCCAACTCTTGCAGTTGCATGTTTAACGGCTTTTGGCAC
CACCGGCTGAACGTGTGAGACTTGGCATTCAGTCTTCACAGTACCCCAGAATAAAAAAAA
ATTCTTGTCACTTCAAGAGGGGGACCTCGTTTTCGCCCATGTAGGTGGCTTCGTCTTGGG
CAGCGCACGTGTGCGTGCGGCAAACCAGTCTTCCTCGCCAGGCCTTGTCTTTGTCGCCCG
CAGCAACCCGATAATGTCAATCTCCTTTGCGTCGCTCCACGCCTGCTGGAAATCGAACCG
GATTCCCATGATGGATTCCTCCAGTCTCTGAACTTCCCGAAGGCTGTTTTCGGTCTTTTT
CTCAAGGGCTTGCCTCTCCGCTTCAATCCTTTGCCTGTCCTGGATAACCCTCTGTTTCTC
TGTCCACGTCTCCAGGTACTTAATATACTTTTTTTCAGCTTCGTCTTGCGTTTTGCACAG
GTTGGTGATTAATTCGCCGACTTCCTTCTTCAATGTTTCATGCTTTTTCTGCTGCGAATC
TCTCCGTCGCCGGGCCATTAGGAGGGCTCTTTCGGCTTCTTCTTTATCCCGCTGTTCTTG
TTTGTAGAGAGCCTCCAGATTCGCATACTCCCGTTGAGCAGCTTCAACTTGCTCACACAG
AAAGCGGAACTCGTTTGATTCTGCTTCAAACTGTTGCTCGAGCTTGTTCACCTCTGCCTC
A
>TRINITY_DN60_c0_g2_i1 len=1183 path=[2378:0-253 2386:254-692 2383:693-709 2384:710-1182] [-1, 2378, 2386, 2383, 2384, -2]
GTATTGCTGCTTGCATAAAATGGACATTTCTCGTGTCTTGACGTGAGGCTGACGTCGGTA
GCTGTGAAGCTGCCGGACTTAGGTGTACGTACACCACAAAGGCAACATATTTTGTGGTTC
CTGTGCGACTTTCTCGAGAAGAGAATTGGGGAAAACCGAACTGTCAAAGCGCAACACAGT
GCCGAAATCGGAACGTCTTTGGTTTGTTCGCTTGTTATCGGCGTCCCCAAAATGCAGGAC
TGACGTCCTTTTTTCCTCATTTCCTTCCCTCCGTAGCACCCCGCGTCGTCCGTCACCAGG
CGACGGCGTTCTCTTGCGTTCCGCTTTACTTCGGTCTGAAACGATATATATGGTGTTACA
GTATCGTCGCATGTGCTAGGGAAGAATAACTTTTTTTGAGACGAAACAGATAACTCAGAA
AGGGCGTTGCTTTCCCGTCTTCCAACCTGTCCCGCAAATAGGGTGCTCTGCAGTTTCCGA
ATCGACTGGTCCTCTCTGCCGCCGTAGCTATTCCGGCCTCCTCTTGGTTAGGAATCTCCA
GCGTCGGTGCATCTCTGTCCCTACATTTTTTCACGGCAGAAGACAATTTCCCGCTTATCT
TTTCGTTCGTCCGCTGGTTTGTGCTCCTCGCCTACGCTTGCCTCTCCCTGGTCTGCCGTT
CTGTGTCAGGGCACCGGCTGCGGCGCCTTTTTTCTCTTGTGTCTGCCCGCTCTCTATCTC
ATCAGGACAGGGAGAAGAAGCCGACTACTGCCGGCTCGTGTTCCTCGTTCACTGCCAAAG
GAGCCGTCGCCTTTCGTTTCCTCTGGTTCAAGATGGCGCGACTCGAACCGGACACAAATT
TCATCTTCGAAACTTCGGAGGACTGTCAGGTCCTGCCGACGTTCGATTCTATGGGCTTCA
AGGAAGACTTGCTGCGCGGCATTTACGCGTATGGCTTCGAGCGCCCGTCTGCGGTGCAAC
AACGTGCTATTGTCCCAATAATGAAGGGCCGAGACGTGATTGTACAGAGCCAATCTGGGA
CGGGTAAAACGTGCGTCTTCTGCCTCGGTTGTCTCCAGTGTATAGACCCCAAAGTCCGCG
ATCCACAAGCCCTTATTCTTAGTCCTACCAGAGAACTCGCGGAGCAGTCGCAAAAAGTCT
GTTTGGCGCTAGGCGATTACATGTCCGTTCAGGTTCACTGCTG
>TRINITY_DN64_c0_g1_i1 len=575 path=[1105:0-574] [-1, 1105, -2]
AAGGCGAGCTCTGAGCAGAAAAGTGGAGCGACGCTTCAGAATGTGGCAGCTTCAGACTAC
GTGACGCCACAGAAATACCTGGATGACCCCGACAAAATTCCCACCTACTACGTGTTTCAG
TCCAACATGGTAACGGATGAAGACCTCTTGCCAGGAATGCTACGAAATTTGGAAGTCGAC
AAGCGTTTAACTCTGCCAACTCGTACGCATATTCGCTTCCTTATCACTGCAACAGATGTG
ATTCATTCGTGGGCTGTCCCGGCACTGGGAATCAAGGCTGATGCCATCCCAGGCAGGCTG
CAGCGTATCAACACCTTCATCCAGCGAGAAGGCGTTTTCTACGGTCAGTGTTCCGAGCTC
TGTGGAGCGCTCCACGGCTTCATGCCGATCGTTATTGAGGCTGTGAGTCCAGAAACGTAT
GCAGCTCATGCGAAGAAGTGGTACAAAGATTGAGGCTGACTTTTTTTGGCGACTAGCCGT
GTGAACGACTAGGCCAGAAAGTGATAATCGGTCCCACATTTCGCACAACTCGTGTCCTGT
CGTCTCTGGGTTATAGTACAAGAAATTCTCTTATG
>TRINITY_DN63_c0_g1_i1 len=782 path=[1535:0-556 1536:557-574 1537:575-781] [-1, 1535, 1536, 1537, -2]
ATGAATGGTGTGCCTGCCTGGAGTGGCCAAAGCACAAAAAGTGTTTCTCAGACAAAAGCA
TGCCTCTTCTCTCAGGGGCGCCATTACGCAGCGCTGGCCTCATAGCTCGCTACACGTTTA
GCTTCTACTTCCAGTCGGAGTAACCTTTACTGCGACACCGGTGCTCTGCAACCTCGTTGC
TTAGCCCCTGCCTCCACCGACTTCACTAACGTGACGCATCGTGATTTTCGTTCGCACACA
CCACGCAAAACGCTCTGGTCCACCGAATGCTAAAACGGTTACGCCGCCTTCATTACAGAG
GCAGAACGGTCGACGGCCCGCACGACCGGCGGTGTGCGATCGAAGGCAGTCGGTTTTTTT
TCATCATGCGTTTCCTTTTGTGAATATGAATTCAAACACATGAACGTCCTACGGGGTGCT
GTGCATGTACCATCGCTGCCTTCAACCGAGACCGAGCCCCACTTCACTCGCCGTAGAAAC
GCCCCCACAGGATCAGGCAGTGGAGCTTCTTTTTACATGCCGGCCATCAACACGCATCAG
GCACCTGATGCAAAAAAAGCGTGGCTGTTTTCCCCGAGTGCATATCAACGGTGCCGCCTA
CTTTGACGACGAAACTAAATCAAAGTCGAAACGCGACAGACGAAAAATTGATACATCACG
ATAACGAGCAACGGAACTCGACCAAATACATAATCCTTTGTTGCACGGTTGCAGGCTCGC
GCGTCTCATAATCATACACCGTGTCTGTATACGCAAAGTCCCTGAGCAGTCTAAACCTCC
AG
>TRINITY_DN65_c0_g1_i1 len=985 path=[1944:0-826 1945:827-984] [-1, 1944, 1945, -2]
TCAAGAAATTCCGCTGCAGATCGACGGCGAGCCGACTATGCTTCAACCTGAGACGACGAT
GCACATCACCTGGAATGGAGAGACGCCGGTGCTCCTCGCGTCCGACAAGTCTGCGCAGAC
GCAAACTCTGGCCGCCGTCCAGCAGGTTCTGGCCACCGCCTACAGTCGCGGCCTGCTCAG
CGACTACCAGTTCGCCCAGCTCGCGTACGAGTTCCAGAAACGTTTCTGACGCGCGTCTTT
CCTCTCTCTCTCTCTCTCTTCGCGCTCGCGCGTCTTTCCTTGTCTTTGCGTCTTCGCTCG
TTGGGCCGTGAAGCTCCGCTTCTTCCGGTCCTCTCTCCTTCCCGTCCACCTTCACAGCGT
TCGAGCCTGGCCTGAGCGTGCGTCTCTCCTGGCATCCCTCTTTGCCCACGGCTCGCTTCT
CCGACTCTCCGTTTTCTCGTTTGCACATGTGTGGATACACGCCAATACTTGTATATATTT
TTGGATGTGCGAAGAATCTGCACATTTGGTGCGATCTTCGCTGGCAAAGCCGTTGTTTTG
CGTGGCGATGGAGACAACAGAAAAGCAGAGAAGACTCGCACGCCTGTCTCTCTCCGTGAG
GAGTGCAACTGGAGACAGGCCAAGGAGAAACGGAGAACGAGAAGGCTGTAGATCTTAGAT
CTCAGGGAAACGAAGCCCAGGAACACTTCGGGAGTGTGTTCGCACTTCATTTACCTGTGT
GGCGTGTATCGTGCATGTCGGTTCCCCTTTCTTCTCACTGTATCTCGTCACCTTCGGGCG
GCCACCGTCTCTGTCTTCCTCTTCACTCTGTCTCCCGTTCTCTTTTTCTTCTCGACTTCT
CTCGCATTCGCTGCTCCTCCTCGCTTTATTCTCTTTTTCGTTTTTAGTCGCCTCGACCGA
CCTTTTTCCCGCCTTTCTCGGAATACGCAGGAACCGGAGAAGGCTCTCGCCGATCTCATA
CCAAAGGAGACAGTGGCCGTGTCAG
>TRINITY_DN59_c0_g1_i1 len=2776 path=[6677:0-959 6678:960-981 6679:982-2775] [-1, 6677, 6678, 6679, -2]
TCAAGTGTTGCTCCTCTGGTGAACGGATGCCCACGCTGGGCGGTGAACGCCACCGCCCCT
TTGAAGTTCTGAGGCTCGATGAAGCCAGAGATGCTCCCAACACAGGGGGAAACCGGTTGC
TTAATAAGAGACGGAAATCCATCAAAAACAAAAACCGATCGCCTCGAGTGCCGTTCACAC
GCCACACTACACTCGGCGAGAAAGCAAATGGCATTTGCCTGCGAAGACAGTCAAGCTATA
ACATCTGTCGGCTGTCTCGCACGACACTCGAGCGACTGAGAAGACCCTATCTTCCTCACT
CTACCACGAACTCAACAAATAGATCTTTCCGTACGGCCACAATCTCCGAGCGAAAAGACT
GTTCTCCTAGTGGCATTAAAATGTTCCTTCTCTCTAAAACAGATAAGCACCCCGTGACTA
TTCTAGGCACGAGTCCACAACCGTTCGCTTGTTCTCTAAACAAAAAACAAATCTGCCTCT
TGAAAGCCTGGTCTCGAGATACCCACGCAACCCACCGGGATTTCGACCGAGAAACCAGGG
AAGGATCCAGAAAATCCCTCGGGCACGTCTGCGGCGTCTTCCTGTCGTTTCACAAAGAAA
TTCCTTTGGAAGGCAAGAGACGGCCAGCGAGCCGCAGTCTCTCCGTGAAAGGAATCTGTG
ATCGACACTTTCTGCCGTGCAACAAAGAACCTACCACCGCCTGAAAACCCCTTTCTCCTG
TTCTTTTTCGTCTCCGGTGTTTCATCGAAAAAGAAACGATCCTCGTTACCCTTCTCCGGC
AGCTTCTTCGGAGAAACCGCCACCCCACTGTGCCTCTGGAGAAGGCTCTTGACACTCGGG
CGCATTTCCCACAGAAGCCTGTGTCGGCGCCGCCTCGCCTGACGGCGGAAGGGAGTGGAA
AATCCACGACGTCCAGTCGGGCACAGGCATTCCGCGCTCGTACTCAGCCTTTGTGTACTC
TTGTCTGCCTTCGAGGCCAGCATGCATGGATCCTCCCGTCCAGGCGCGCAAAAGCGGAGC
GAAGCACGGCACGCCAAACTGGACAAGACGTCGTAGAGTTTGAAGCTTCGGTTCTTGGGC
GAGATGCGCTTCGAGTTCCACGGCCAGGCGAGTTGTGAAGCCTCGGAACTGGGTCGTGCC
TCCACAGAGGAGCACATTTTGCACGACCGATCGGCGCATTTCGAAGGGACACTTGCGAAT
GCATTCGACGACGGCCTCCTGAATGGAAGTCACGGCGCCTTCCGCAGCGCCAAAGAGAAT
TTCACATGCTTTCCAGCGGATTTCTGAACTGATGGTAAGTGTCGCCTCCCCACTGACACG
GAACTGAACCGCCTTGTCGCTTTTGAAGGGTTTAACTCCGCTCTCGACATCCGCGAAGCG
GAGCGCTTCTTCGCGCGTCTCCGGTCCGACAGCCTGCGCGCCGCTGGTGTCTCTCTTCGC
CCCCTTGTCTCCCTTGTCTCTGCCCCGCCGCAGCTGCGCGGCTTCTTCCAGATCGAAGGC
GACGTAGCAGCAGGCGACTTTGATGTCTTCGATCTGGTCTGGAGAGAGGCAGTCGACCAG
AGTGAGGGTCGACGGATCGTTCGCAAATGCGTTCCGCAGCAACTGGCGAAGTTCGCGGTC
CACCGAGGCCCCGCCCACACCCGCGACGGTCAGCGAGCGGAGGTACGGACACCCCAAGAC
TGTCGCTAAAACTCGCGTTTCCTGATATCCGACGTCGACGACGATGCCTGTGTCCAGGCC
GCAGCAGTACAGGGGGGAGACGAGGTCGGGGATGAACGAGATGCTTGGGACGCCGTAGAT
CTCAAAGAGAAGTTCGACGAGAGCGGCCTTTTCGACGGGGTTCTTCATCAGGCCCTCGCA
GATGACGACGGCGCGATCCCTAGGTTGGATCATGAGGCGGCGGAAGAAGAGCTCGTCGAG
TTTCAGGCGCAGTCGCCTCTTGGCCGTCGCGTGCGTTTCCACAGCAGTTTGCTTCACGTA
GACACTCGAGAGGCTCTTGACGGGATCCGGAGCTTTCCCGAGGTCTTGCGCGCGAAAGAT
GCACTGCGGTTCCGGCTCGCCGCCCAGACCTGCTTTGCAGAAGGCCGCGCCAAAGTCGAG
GACGATCGGCAACTGCTCGAAGAAGAGAAAGTCCTCCGGACTAACCGCCGAGGCGACGTT
CGATCCCGAAGACACGCGGCGCACGCGCTGCGTGCTCCACTCCAGCGGGTGCGTCCCCGA
GGAACGCCGCCGCTGCGAAGAAGACGCCCGCGAGTCCACCGAATCCTTCATCGGGCGAAG
ACGGGGAGACGCACTGGAAACGGCGACAGTGGAAATGGCGACAGTGGAAACGGAGACAGT
CGCGCCCGCGCCGACGAGGGCCCCGGAAGGAGAGCCGCAGAGATGCTGGAGGGGACGAAG
GCGCAAGAGACGGGAAAGCAGGGGAAGGAGAGGAGAAGGAGAAGGGGGAAAGAGAAAGGG
ACACGAACAGAGAGAAAAGAAACGGCGGGAAGAGAAGGAAACGGAGAGAGACGGCACGCG
GGGATGCAGTGGAAGACGGGGTGACATATCAAGAGGAAACGAGACAGACGCGATAAATCC
AATTTAGAGAGCTGAGTGAAGCCGAAAGGCGGGGGAAGAGGCAGGACAGAAACTGGCAGC
AAACAAAAGGAGACAAAGGGAGAGGGACCACGGGTCGAGGAAAACGGAAGTGGACGAGTG
GAGAGGAGAGGAGATACAGAAGCATGAAAACACAGGGAAGACGAAGAGAAGAGAGAACGG
AGAAGACAACCTTAAG
>TRINITY_DN59_c0_g2_i1 len=3339 path=[6682:0-959 6684:960-1544 6681:1545-3338] [-1, 6682, 6684, 6681, -2]
TCAAGTGTTGCTCCTCTGGTGAACGGATGCCCACGCTGGGCGGTGAACGCCACCGCCCCT
TTGAAGTTCTGAGGCTCGATGAAGCCAGAGATGCTCCCAACACAGGGGGAAACCGGTTGC
TTAATAAGAGACGGAAATCCATCAAAAACAAAAACCGATCGCCTCGAGTGCCGTTCACAC
GCCACACTACACTCGGCGAGAAAGCAAATGGCATTTGCCTGCGAAGACAGTCAAGCTATA
ACATCTGTCGGCTGTCTCGCACGACACTCGAGCGACTGAGAAGACCCTATCTTCCTCACT
CTACCACGAACTCAACAAATAGATCTTTCCGTACGGCCACAATCTCCGAGCGAAAAGACT
GTTCTCCTAGTGGCATTAAAATGTTCCTTCTCTCTAAAACAGATAAGCACCCCGTGACTA
TTCTAGGCACGAGTCCACAACCGTTCGCTTGTTCTCTAAACAAAAAACAAATCTGCCTCT
TGAAAGCCTGGTCTCGAGATACCCACGCAACCCACCGGGATTTCGACCGAGAAACCAGGG
AAGGATCCAGAAAATCCCTCGGGCACGTCTGCGGCGTCTTCCTGTCGTTTCACAAAGAAA
TTCCTTTGGAAGGCAAGAGACGGCCAGCGAGCCGCAGTCTCTCCGTGAAAGGAATCTGTG
ATCGACACTTTCTGCCGTGCAACAAAGAACCTACCACCGCCTGAAAACCCCTTTCTCCTG
TTCTTTTTCGTCTCCGGTGTTTCATCGAAAAAGAAACGATCCTCGTTACCCTTCTCCGGC
AGCTTCTTCGGAGAAACCGCCACCCCACTGTGCCTCTGGAGAAGGCTCTTGACACTCGGG
CGCATTTCCCACAGAAGCCTGTGTCGGCGCCGCCTCGCCTGACGGCGGAAGGGAGTGGAA
AATCCACGACGTCCAGTCGGGCACAGGCATTCCGCGCTCGTACTCAGCCTTTGTGTACTC
CTGCAGCAGCAAAAAGTGGGGAACAAGAGAAAAACGTGTGGAGGACAGGAACTCCGGCGC
ACTGCTACATCTTTGTGTCTGTGTGTCGTGTGCAACCGCAGAAAGTGCGAGCTCGCAAGA
GGAGGGCGAGGCAGTTTCCTCGAGCGCAAAACCGAAGAAAAGCAGAAACAGAGGAAGGCT
CTCTCTCCCGCGGCTGCCCTGCGTCACTTCGCTCGTCCGGTGTGTCTCTTCTGTTTAGAT
TGCGGAGAGACGATGAAAGCCGAAACAGAAGAACCGTGCCACGCAAGGAAGAGGCAAAAC
ACGCATTTCTACCAGCGGTCTTGACAAAAAAACGCGGCTTTGAACACCCGAAAAGAAGCT
CAGGCGATGGATCTTCACGAAGTGCATGCAATCCGGTAGACCTGCTACCGCGAGGTCTGA
CCGCGATTTTGACGCGTCGCTTGTTCGCGCCGTGTTTCCACGAGGAATGCGAAATGGAAA
AGAAAACGGACGAAAAAGAGACATCAGAGAAGAAGCAAAAGAACACCGACTTGCGACTGT
GTGACTGCGCTTTCAAAACTGACTTGTCTGCCTTCGAGGCCAGCATGCATGGATCCTCCC
GTCCAGGCGCGCAAAAGCGGAGCGAAGCACGGCACGCCAAACTGGACAAGACGTCGTAGA
GTTTGAAGCTTCGGTTCTTGGGCGAGATGCGCTTCGAGTTCCACGGCCAGGCGAGTTGTG
AAGCCTCGGAACTGGGTCGTGCCTCCACAGAGGAGCACATTTTGCACGACCGATCGGCGC
ATTTCGAAGGGACACTTGCGAATGCATTCGACGACGGCCTCCTGAATGGAAGTCACGGCG
CCTTCCGCAGCGCCAAAGAGAATTTCACATGCTTTCCAGCGGATTTCTGAACTGATGGTA
AGTGTCGCCTCCCCACTGACACGGAACTGAACCGCCTTGTCGCTTTTGAAGGGTTTAACT
CCGCTCTCGACATCCGCGAAGCGGAGCGCTTCTTCGCGCGTCTCCGGTCCGACAGCCTGC
GCGCCGCTGGTGTCTCTCTTCGCCCCCTTGTCTCCCTTGTCTCTGCCCCGCCGCAGCTGC
GCGGCTTCTTCCAGATCGAAGGCGACGTAGCAGCAGGCGACTTTGATGTCTTCGATCTGG
TCTGGAGAGAGGCAGTCGACCAGAGTGAGGGTCGACGGATCGTTCGCAAATGCGTTCCGC
AGCAACTGGCGAAGTTCGCGGTCCACCGAGGCCCCGCCCACACCCGCGACGGTCAGCGAG
CGGAGGTACGGACACCCCAAGACTGTCGCTAAAACTCGCGTTTCCTGATATCCGACGTCG
ACGACGATGCCTGTGTCCAGGCCGCAGCAGTACAGGGGGGAGACGAGGTCGGGGATGAAC
GAGATGCTTGGGACGCCGTAGATCTCAAAGAGAAGTTCGACGAGAGCGGCCTTTTCGACG
GGGTTCTTCATCAGGCCCTCGCAGATGACGACGGCGCGATCCCTAGGTTGGATCATGAGG
CGGCGGAAGAAGAGCTCGTCGAGTTTCAGGCGCAGTCGCCTCTTGGCCGTCGCGTGCGTT
TCCACAGCAGTTTGCTTCACGTAGACACTCGAGAGGCTCTTGACGGGATCCGGAGCTTTC
CCGAGGTCTTGCGCGCGAAAGATGCACTGCGGTTCCGGCTCGCCGCCCAGACCTGCTTTG
CAGAAGGCCGCGCCAAAGTCGAGGACGATCGGCAACTGCTCGAAGAAGAGAAAGTCCTCC
GGACTAACCGCCGAGGCGACGTTCGATCCCGAAGACACGCGGCGCACGCGCTGCGTGCTC
CACTCCAGCGGGTGCGTCCCCGAGGAACGCCGCCGCTGCGAAGAAGACGCCCGCGAGTCC
ACCGAATCCTTCATCGGGCGAAGACGGGGAGACGCACTGGAAACGGCGACAGTGGAAATG
GCGACAGTGGAAACGGAGACAGTCGCGCCCGCGCCGACGAGGGCCCCGGAAGGAGAGCCG
CAGAGATGCTGGAGGGGACGAAGGCGCAAGAGACGGGAAAGCAGGGGAAGGAGAGGAGAA
GGAGAAGGGGGAAAGAGAAAGGGACACGAACAGAGAGAAAAGAAACGGCGGGAAGAGAAG
GAAACGGAGAGAGACGGCACGCGGGGATGCAGTGGAAGACGGGGTGACATATCAAGAGGA
AACGAGACAGACGCGATAAATCCAATTTAGAGAGCTGAGTGAAGCCGAAAGGCGGGGGAA
GAGGCAGGACAGAAACTGGCAGCAAACAAAAGGAGACAAAGGGAGAGGGACCACGGGTCG
AGGAAAACGGAAGTGGACGAGTGGAGAGGAGAGGAGATACAGAAGCATGAAAACACAGGG
AAGACGAAGAGAAGAGAGAACGGAGAAGACAACCTTAAG
>TRINITY_DN66_c0_g1_i1 len=319 path=[1121:0-58 1122:59-318] [-1, 1121, 1122, -2]
TAAGCATATCAATAAGCGGAGGAAAAGAAACTAACAAGGATTCCCCTAGTAACGGCGAGT
GAAGTGGGAAAAGCTCAACTTTGAAATCTGGCACCTTCGGTGTCCGAGTTGTAGTCTCAA
GAAGTGTTTTCTGTGCCGGCCCGTGTATGAGTCTGTTGGAACACAGCGTCATAGAGGGTG
ACAACCCCGTTCATGACACGGATCCCGGTGCTTTGTGATACACTCTCGAAGAGTCGAGTT
GTTTGGGAATGCAGCTCAAATTGGGTGGTAAATTCCATCTAAAGCTAAATATTGGCGAGA
GACCGATAGCAAACAAGTA
>TRINITY_DN66_c0_g2_i1 len=323 path=[1123:0-58 1124:59-322] [-1, 1123, 1124, -2]
TAAGCATATCAATAAGCGGAGGAAAAGAAACTAACAAGGATTCCCCTAGTAACGGCGAGC
GAAGCGGGAAGAGCTCAAATTTGAAAGCTGGCACCTCCGGTGTCCGCGTTGTAATCTCGA
GACGTGTTTTCCGTGCGGCTCTATGGACAAGTCCCTTGGAATAGGGCATCGTAGAGGGTG
AGAATCCCGTACTTGCCATGGAAGAACCGTGCTTTGCGATACACGCTCTAAGAGTCGAGT
TGTTTGGGATTGCAGCTCAAAATGGGTGGTAGACTCCATCTAAAGCTAAATATCGGGGAG
AGACCGATAGCGAACAAGTACCG
>TRINITY_DN69_c0_g2_i1 len=343 path=[671:0-281 672:282-342] [-1, 671, 672, -2]
AAACGAAAGCGAGAGAGGAGAGAGCGACGGGCCGACGAAACGGAGACCGGGGAAGAAGAA
CCAGAGAAAGGAGGCGAGAGAAAAACAGGAGACACTGCGGATGCGGAAGGCGAGAGAGAC
GAACCGCGACGCGACAGCGAAATGCGTCGAGTTTCGAGTGTGAGAACGCTCGGAGAGGGA
GGGTATCTGGAGAGAGAGCACACCTGTTAATTCACCAGCGGCGCGATGGTAGGCAGATGA
AAAGGCGGAGGACCAAAGAAGGGCGTAGACGCGACACGTGCACAAGAGGAGACGGGAGAC
TCAGCGCGTCGTCTCCGTCGCCGTTGGGTCCGAACAAAACCCG
>TRINITY_DN70_c0_g1_i1 len=272 path=[464:0-100 465:101-105 466:106-129 473:130-193 469:194-271] [-1, 464, 465, 466, 473, 469, -2]
TCTTCCTTCTTCCGCCTTTCCTCCTCTTCCTTCTTCCTCCTCTCCGCCTCCTCCGTCTTC
TTCCTCTCCTCCTCCTGCGCCTTTTTCAGTCTTGCCTCTTCTTCCTTCTTCTTCCTGTCC
TCCTCGTTCTTCCTCCGCTTTTCCTCCTCTTCCTTCGTCCGCATCTCCTTCTCTTCCTTC
TTCCGCCTTTCCTCCTCTTCCTTCTTCCTCCTCTCCGCCTCCTCCGTCTTCTTCCTCTCC
TCCTCCTGCGCCTTTTTCAGTCTTGCCTCTTC
>TRINITY_DN70_c0_g2_i1 len=227 path=[470:0-100 471:101-148 472:149-226] [-1, 470, 471, 472, -2]
TCTTCCTTCTTCCGCCTTTCCTCCTCTTCCTTCTTCCTCCTCTCCGCCTCCTCCGTCTTC
TTCCTCTCCTCCTCCTGCGCCTTTTTCAGTCTTGCCTCTTCCTGGGTTTTTGTCGCTCCT
TCCTCTTCTTCCTTCTTCCGCCTTTCCTCCTCTTCCTTCTTCCTCCTCTCCGCCTCCTCC
GTCTTCTTCCTCTCCTCCTCCTGCGCCTTTTTCAGTCTTGCCTCTTC
>TRINITY_DN68_c0_g2_i1 len=1657 path=[3301:0-270 3302:271-1656] [-1, 3301, 3302, -2]
GAGACGTTGCCGTCATCGTGGAGAGCGCGGACTTCCACTTTCTTCCCGCCGATGGCGTGC
TGCGCGTTGAAGATCGCCTCCTTCGCGTCCTCAGACCCCATCGTGACGAAGCAGAAGCCG
CGGTTGCGCCCCGTCATCTTGTCCATCTTCAACTCCACCATCTTCACTTTCCCGAAACGC
TCAAAGTAGGAGCGGATCTGCAGTTCCGTCGCCTGCGGATTGACGCCGCCCACGAAGAAC
TTCAAGGCTGCATCTGGGTCTTCGGGTTTGTCCGCTCCGTTGGTACCGTCATCTTTCGTC
TCCTCGTTCTCCTCAGCGTGTTCTGCGTCTTGTCCCTCTTTCTCGGCTTCTCCGGCGTTT
GCTTCGTCGGCCTTATCTGCCTCGTCGTCTCGTTTCCCGTTTTTCCCCTCGTCCTCACAC
GCTCTCGCTTCCTCCCCGCCCTCGGCGGGAAGGTGCGCGACAGCCGGGATGCCGTCGCTG
GCCGCGTGCTCCTCGATCGCGTCTGCAAAGTTCTCTGAGGGCGAGGCTTCGTCGGGCTTC
TCCGGGAAGGTCTGCTCCTCGAGCAGCTGCTCGGGGACCGCCGTCTCCGCCATCTCCGCA
AAAAATGCCAGCAACGGCGAACGCGCTGGAGGGCAGTGGAGAGACAGGAGAACGAATCGA
GAGAGAGAGAGAGAGAGCACCGGAAGAAAGGCCGGAGAAAAAGAGCAGGCACAGTGGGGC
CAGAACGGACAGTGAGCGCGTCGACGTGCGTGTTGCCACCAGTAAGACCGATGCCGAACG
CAAACGCGCGGAAGAAGATTGGAAGAGGCGACACCGAGAATGTCGACTCTCGGAGACAAA
GCAGATGACGCTGCGGAACGAGCTATCGCTGGCCGGCGTACGGGCCGTGCGCCAAAAGTG
GACGGGAGGAAAATCAGCTGCCTCGAGGGGGGAGTGAAGTCGACAGACGCTGACCGGGGT
CGAATACGAAGGCGAAAGGATGTGGATGCGCAGGATTTGTTTCAAGCGTGAGTGACGCGG
AATGGGAGAAAAAGGGCGGGGGGAAACGACGGCGTTTCTCTTGGTGAAAAACTCTCGAAG
CCGTCTGCTGACGGGCGCCCGTAGAAAAACCGATTGGGGCGTGAAAACGTATATCCGCTG
CTTGTTCGTCGTGCAGTGGAGAACCCCCAGGCACGTTGGAAGTTTGTATGTGTAGACACA
ATGTTTATTGAAAATTGAAATCTCTGGACGATGGGTTCCACCGAAGGGTCGTCGGTGAGA
AGCACGCGATTGGTCTCTCTATGGCGCACCCTCTCAAGTTTGAAATCGTGAGGCTGACGC
GGAAAACTGTGCAGGCATTCGAAGAAAAAGGCCATCCAAGTTCAGCGATGCAAAACAAGT
CGGAGCGCCACTGGTGCTACGGATTCTCCCGAGTCACGGACGCCGAAAACGCAGCAAAGA
ACTGCAGCGAAGAGCACATTAGACGCAGAGAGGGTTGCGTGGGGTACAGGCGTACCGTTT
GTACCAGTGCAGCTGAACAGAGAATTCACGAGGTAGTAAAACAAACGCGAAAGTCCCCGA
CGAAAGACACGCGCAAAGGGCAGCCGCATCGGGCGGTTGGTTTCGAGAAAACAGGGGAAA
ACTGCACACCGGTAGGCGCGCGCTCCAATCTCGCCAG
>TRINITY_DN71_c0_g1_i1 len=1630 path=[3249:0-664 3250:665-682 3251:683-1629] [-1, 3249, 3250, 3251, -2]
GCTGTCGTCAATGGGGAGGCTGTACTGTGCACTCAGTGTGTCGAGTCCCCCGCAGTCGAT
GTCGACAACATTGGCAAACGCGACTTGCACGCCGTCACAAAACATAAGGACTACGAGACA
GACGAGAAACAGGTCAGGGCGGTCCAAGTCGTTCTTGAAAAAAATCCACGCGGCCGGAAC
TGCGGCGCTCCAAATCAGAAGACGCGTAACCGTTGTCGTCGCTAGGAGCCGTCGAATGCT
TGCACGTTCGGCCACGGCTCCTGCAAGTGGAGACACCAAGACAAGGGCCAGGTTGAACGC
AGACCGCGTGATTCCCACCGCATTGTCACTTCCCACAATCGATATCATCAACGTTCCAAA
CATGGACCACCACACTGCAGCCTTCGTCACATTGGCCAGCTGGCCGAACAAATAGCTCCG
GCATATTTTCTGCGACGCTCTCGCTGCTTCGTCTGCAGGATTCTGTGAGGGCCCCGCGCT
GCCCAATAGGGGCGGAACAGTCTCCATTAGGCCCCGTGGAGGTGGGAAGTGTGCGTCTGA
CGCGCATGTTGAAGGATACGTCGCCGACTGTGCAAAGGGATTTGAGGAAGACAACAGGGC
CGCATTCGCAGTCTCGTCCCTAAACGTGTTCAAGGCGGCTGCTGGCATCGTGACACGAGA
AAAAAAGACCGGCGAAGAACGATTTCGCTCCGCTTGCCTGCCAGGACGCGCGCAGACGCG
GCGGAGTCTTCCGGACGAATCAATCACGCGCCGCACAGATGGAGCATCCACGCTCCTAGT
CAGGGGGACATGACGCGTTCTCGTGAGAAAAAGAGACTCTGGCGAGCTGAGGCGCGGGAT
CATTCACACGACGCCACCGCTACAGAGAAAGCACCACCGAGAAAATACGCCTAGCTTTTG
AGGGGTTCAGAAACCACGTGGAAATCGCCCAACACGATGCATAAACAGCGGCCACATACG
CACCGGGACACAGAACGGTTCCCCTTCTTTTGACGGCAGTGGACAACTTGCTATCGATAA
AATCATATACATGCTTAAAAGGACATGGCTCAGAGTTCGACACTTTCTTGCCTTCGGGGA
ACTGAGGACTCAAGAAACATTTCATTTTCTCTCCAGGCAAAAGGCCACGCGGACAAACAA
GCGGAATAATTTTACTCCACTGAGCAGCGAGTTCCAGGAGTTTTGCTGTGGTCGCACCAG
ATCGTGTCCTCTCTCCCCATGGAAAAATCTACGCCGAATCCGGTGCTTACGAGTGAATCG
ACGCCACGAGTATACAATGGTGTTGAAGCCAGAATGATTATAGACACAGAAAGACAGAAA
CCAATGGGCTGCCGTGGCGTGCATTGCCGCACCGCGCGAGCAGACATGGAGACGCCAGCT
TCATCCTTGCAAACAGGGAAGAAAAGCACTTTTCTCAAGTCACAATGACAGCAAGGCAGT
TAGGAAAAGCAGGAAACGCCGCCAGAAACGGTTTTCAGCTGAAGGTGTCGGGGAGACAGA
AACGCGAGGCCAGGACCATCGCACGGGCAAGAAAAACACGAACGCACGCGCGGGGCAACA
AACCGCCAAGTCGGAAACCCTGAGGAAAAGAAAGTCCTAAGGATTGTACGACCCGAAAAC
CAGTCAAAAA
>TRINITY_DN67_c0_g2_i1 len=3397 path=[6790:0-391 6791:392-3396] [-1, 6790, 6791, -2]
GAGCTGGCGAATCCACCGTGCGACGTCTGCCTCAGTCGTTTCATCATTCTCGTTCAAGGA
CATCAGCTCGCCGCCTTGGCAGAGTTCGAAGACTTCGCAGAAGAAAGTTCGTTCCGCGTA
GGCGCCGAAGAAGCGCAGGACGTGCTCGATGCCTCGAGTGCTGTGCAGATCTCCCGAGTC
GCGAGACATCAAAACTCGGGAAACCGTCTGAGACCGCGAAAGCCGGAGCGGTCGGCTGGC
GCTGTTCAGTTGACTCAGCAGCGCGGCTTCGAAGCGACAATCTGCCTCCAAGTACGGCTG
ACTGCGAATCTTCGCGGCGCGCACCTCGCCCGTGCGCCTGTCAGTGCAAATCCGCGTCTG
TGTGAACGTCCCGGTGGCAAGCTTCGGACCGAGTACGTAGTCGTCGTTGAAGGACCGCTG
ACCGCTCTGTGTGCACCCCATCGTGCATGCGGCGAGGCATGTGTGGATCAGAGGAACGCG
GAGCGGCTCGTGCAGCCGGAGACGTGCGAGTCAAGAGAACGCGAGAGAGAAAAGAAACGG
AGGCAACGCGCTGGACCAGGCGCCTCCCATGCATATTTTTACAGAGATGAGCCGCAACGG
GGCAGGATAGGCGGGTACGCATTCGGAGCCTCACGAGCGGTTCTGTTCCTCATCTCGTTG
ACTCGCAACGCAAGGTCGAGAGTCGGAGATCTCCCCCTGGGCGTTGCGCACAAATCGGCC
ATTCAGCGAAGGCGACGCATACTTTTCGAGGCGAGATGGGAAGGCGGGAACCACGAGTCG
TCGAGATGCGAGGCCGCAGAGAGCTCCCCGCCGCCGTCTTCGAAGAGAAATCGAGGCAGT
CGAGAGACAGGAAGCGACAGCAGACCGAGTCACGTCGCGGCGTCTTTTCAAATCGTAAGA
CAGCCTTCTCTCGCGCTCGCCCGCGTCAAAATGGGGAAAAACATGCGCTTGGAACAAATT
TCAGGGGAGTGCGGCTGCTGGGTACATTCTGGGAATATCGGCTCTTTCCCAGCAAGCACG
CGCCGGCGGGAGGAAAAAGGTCCAGCGGGGGCGGAGATCCGCGGAGCGCCGGCCAACGCG
GCGGGGTTTTCTACGAAAGAGGCGGGGGAAGATGGAACAAAGGAAAGGCGAGTTTCGGAG
TCGGGGGCGTGTTGCGGAACACCAGACCACGCAAACAGTCGCTCGAGACCCAGAAACCCC
GGACCAAACGTTTATCAGAGTCGGGTGACAATCAGCCAGTTGACCCGTCACACTGTCGCA
ACAGCCGAACGGAAAAAACTTGCGGAGGCGAGACTGAAGAAGAAAGAACGGGACAGGGCG
AACCGTGGGACAGTCCGGAGCGCAGAGAAGCCCGGAAAATGACGTGGAAAGCAGTGTTCT
CAGAAGAAGACGAGGAATCTAGACGAGAAGGAAGCAGCCCCGGAAAGGCTTTTGCACGGC
GAGGCGAATGAGAAACGCTGCTGCGAAAACAGTATCCGAGTAGAGAAGGAAACGAAAAGG
GAGATCGAGAAGGAGACGGATCTTCCCTCTGGCGGCGTAAGACAGTCTGCAACGCGAGCG
CAACCAGAGAAGGGTGAAGAGTGCCGCGGCTGCCACACTTTCCCGGGAAAACAGCAGCAA
GAAACGAAAGAAGAAGAGGGTTGCGCCGACAACTGGCGAGCGGGAACGGACAAAGGGTCA
AGGGAATCGGGTTCCCTGTCCCCGCGGAGTGCAGCTACAAGACAAAATCGGAGTTTGTTC
TACAGCGTCTCGTGCGGCGAAACAATGAAAACTGGAGACGACGGACTGGAGATCTGCAAA
GGGCTTTGCCCTACGCCTTTCCGCATTGTTCTCTTCCGCACGTCCGCCTGCTGTGGAGAG
AAACGACACTGGTGCACGTCGTGTACAGCTTCATGTGCATCGTTCTCTGCTTTCCAGCTC
TCTACATGTGTACCTGTCTACTGGGACTTCAAGGCAGCGAAGAACACTCTTTCGCTCTGG
TTCTCTCTGCACAGTGTAAGCGAGGGGTTTCGCTGCATGCTGGGGTGTCTCGCAGATTCC
GTGTAGTTTCAAAGAAGACGGTGCTCGAAACAGGAGGAAGAATGCAGGCCGTGCATGCAG
GAAACGGAGCAGCGAGCGAGTCAGTCGAAGTGCATGCAGACGGATAGCTGCAGGAATCCA
CGCTGCGCGGCGTTACCACTGGCGCAGTTTTTTGGGTTCGAGAATTGCGGATACACACCG
CGTCGCTCCCCCCCTCTGAGAAACAAGGACGCTTCGGCGACACTGCGCTCTCGGAGATAT
CGCCACTTGAGAAAAGCAAGGGAATGCAGGGAAACGCGCAGTGGAAACGCGCAGTGGAAA
GGAGAAGGAAAAGATATTTGGGGAAAAAGGAAAGCAATCGTTACTTGTCTGACGCGCTGC
AGGCCATGGACTCGAGCCGAACACAAGCTTGTGTGGCGGAGAGCCAGAACCAACTGCGAG
CGCACAATCGAAGGTTCTCGCCCTTGCATGGAACGGAAGGCGTCGGGCGTCGAAAAGGAC
ACCGTCCTCCCTCAACCGCACAGAGGGCGCTGATGTGTGTTCCTTGTGAATCTACGGGGA
CACACTAGCCGCTAGAGCGAGGCTTCAGGGAGCAAAGCGCACGGGAGTGGTCATGCCTTT
CGGAAGGTGCTTGAGAGCCATAGACGGTCGCAACGAGGCGAAGGTGACGGAAAACCAACA
CTATAAAACTTCCCCTGGGGTCAAGCAGGGGGCTAGGCTGTGCACGCCCTCACAAAGTCA
GCCCCGAAGTAGTAAGGTAGACCTGGGAGGGGGAAGCGTGAAAGAGGCAAGAAAGAAAAC
CAAGCAAACGTGCAGGACGAAGAAGGCGGAGTCAACAGAGGGAAACTTTATTCCGGATGT
GCCCTCAAGACTCTCCAAGGAACTCCAGTTGACCGCCGCGCGAAAGAGCGGGCCCCGCTA
CACTGGAAAAAAAGATGGGAGAAAGGTGACGGTGAGCGCGGCAAACTGGGCGGAATGCCG
AAAAACTCACGGAGGTAGCTGACACCTGCAAAGCTTCGTGACCGTCGTCTGCTGTACTGT
TGGGAAGACGGCGCGTTCCTGCAAGAACCATCGAAAGGGTGGCGAAATGACTCATCCGCA
GCGCGAAACGTAGCACGCAGCCATCCAGGCGGGATTTTTTGCCTTTCTGGAGTGATGGAT
ACGCGACAAAGCAGCAAGTCAAAGGTATGTAGCGCGCGTTGTTCCTCTGTATTACGTTTC
AAGGCATCTTACTTTACAACAGCAACGAACGCGCGTTGAATCCCGTGCGCTTCAGTTGCT
TACGCGTGCGCTGCAGAAGCCGTTGTTTGCGGAAGAGCATGCCCGGGAGGGGGGCTTCTA
TCCAGTTGGGTGAGGTCACAGTGCGATCGGCCTTACG
>TRINITY_DN62_c0_g1_i1 len=1080 path=[2134:0-243 2135:244-261 2136:262-1079] [-1, 2134, 2135, 2136, -2]
AGTCTGCTAGCTGGCCGGGACCCGGACCAGCCGAGCTCGACACACGCAGCCATCGGCGTC
ACCACGCGCTTTGCCCGTCGGTGGTTGACTCTTTCGGGGGAACACACGCATCCGCAATGG
TACTTTTCCCCACTTTTTGGTAACTCGTACATATCGTGTTTTCCGTTTGTTTCAAAGCGC
TTCACGCGTCGACCTCGTAACGAAGAGTTACTCGGGAGTAGGCGAGAACTCCCGAAAGTT
TTTTTAGGATCAACGAAGCACAATCCGCTGGGTGCACAGAGCTTGAGACCGAGTCAAAAT
GGCAAGTCTGCTCCAGAGTCTCCACCGTCTCACCTACTGGCTTGTCGGCGGAACCGACAC
GCAGCCGCCCGCTGTCCCCGTGCCGTCGAAGTTCCAACCTCTCCTAGGAGAGGTGCTCGT
CTTCCTGAACCTTCGCGGCAATGTTCCGAGCAACTGGTCCCGTGAGCAAATCATGAGCTA
CGTGGACAACTCGATCACGGACAGCGAACTCCAGGCCCACGCGATCAACTTTTTGAAAGA
GACCGGCCGCTACACCGTGGACACTAAGCTGGCGGCGACAAAAACGACAAGCACCGACGC
AGGAGCAGGACTCGGCGAGTTTGAAGGTGGGAAGTAAGCGAGCTTCTCCGCGAAGAATGT
GCAGGTGAACGCCTCGTTTCGTTCCCGGAAGAGAACCGGACAGGATCCCGCCACGGGACG
TGCCTTTCTTCCACAGTCCTTTGCTTCGCCCAGGTCCACTGACCTCGCACGGGGAGCAAC
AGGCCGCTCGACAGGAATTCAAGGCGGCTTTCAAGCGCCGTAATTCACGCCTTGAACAGG
ACAGTCGTTTACTCAGTCTCCCTGTGTCGCTCAAGGGGAGTGATTCTCAGTGTAGATCCT
TCTGTTTTTCTATGGGAACGTCACGCCTAGGGAAAGGTATTGTATGAACAGGTATGTATT
TGCTGGCTGGTGGCGGTGAAGCTGCTTCAGGAGCCTGCCTCCCTCCCTGGCCGCGTGGTA
TGAAAAACACGAGAACGCATTGACTTGGAAAAAATTCAAGCAGGTTTTATTGAACAAAAA
>TRINITY_DN74_c0_g2_i1 len=406 path=[780:0-164 781:165-179 782:180-405] [-1, 780, 781, 782, -2]
GTAAGGTGTATCGCAAGGGGTCGCAGTCGTCCATCCACCATGGGGCAGCAGATTGCAGTT
CAACTCTCACTAAGCCTCTTTCGGGAACAAAGCAAAGCACCACCGGTGTATGCGGAAAGT
AGTCAAGCTGCTCATATCACTACACCAAGGGAGCGGAAAAAAAAAACAGGAAAGTCTTCC
GCGGCCTTGCAGGCGGGGCTGGATGCAGAGAGAACGTCTAACTTTCGCCTAGGTTCGCCG
TAATGGGGCGTATCTTGGCCCTAAAAAACAGCGGCATCCGTGGGAGCTTTCGTTTGCAGA
GACAGGCGCAACAGCATGAGCCGGCCAACAACTTCGTCCATCCTCTCATCCCAGCAAGGG
GATTCTTGCGCTGCTTGGATACTAGCAACTCTTGCCTGCCCATACG
>TRINITY_DN75_c0_g1_i1 len=1068 path=[2141:0-241 2142:242-1067] [-1, 2141, 2142, -2]
CGTTATCCTCGGTCTCCGTAACCAGTAGCAAATAAGTGTGTTCGTGTTCCGTTTGCGTTC
CACAAGAATCGGATTTCACCTACTCGTCACAACAACTGCGGTCCTCGAGCTTTAATATGG
GAGCGACAACAACCTGGAATGCCGGACGTTTTGAGGAGTTTTCTGTTTCCCTGGTGAGCA
AAGTGTACGAGTGTTTGCGTGTGCTTCGGTTCTTTGAAGGCTGAACTTCAAGCGGCAACT
GGATGTCAACGAGCGGGCTGTCGGCAGATCAGCATCCAGCGAGAATTTGATGACGAGCGG
TGGTCAGGACAACGGTCACCACGGAAAACACAGGGGAGGACGTCCTGGAGATGTGCCATC
CTTCCGCTTGATAGGGCGGATGTCCTCTCTTTCTTAGGTTTCACCCGGAGGTCGGGCGGA
GAAGAGGGTGCCAGGAGACTGTCGCTGTTGAGCGGTTGTCTAAATAAACGTTCAGTTGTC
TCGCCGACAGAGTTTGAAGGCGTGTCGTTGCTGGGAGAGGGGTGATCACGCAGCGGCCGA
AAGCAGAAAAAAATAGAGTTCAGAGTCGCAGGACGAGCGAAGTCGGAAGCTCTCAAGAAG
TCTGAGTTTTAGTACTCTACCCTACGCGACTCAGCCGGACAGGATGAAACCGCATGTTGA
CATTTCCACTGTTTTTGTAATACCACCTTTCGCTGAAAGACTGACAGAGTGTGCCACGAC
ACTCAGAGGTTACAGAAAAGATTCAAACTTTCAAAAGGCCGGTGCTCTTTTCCCCGCTTG
ACACTGTTCTGTCTGCTGTCGTCAGTCTCTCTTCCCTCTTTCTTGAATTTCACGTCTACA
GCCGAAGAGAAAAACCACGCTCAGTCGCCTGCGAGTACGATGTGAACCGTTTTGAGAGTG
TGTCAGGGCTGTGAAGGGGCGGTCGCCTACGTACATCTCTTCACGGAAGGGCGTACAGTC
CATGAGCGCAGCGCAAAAAAAGCCGTGTTAAGTCCTGTCGTCCCTCGCCTGAGAAAAAAC
GCTTACTAGCACGTGTGCACAGGTGAAAACGAAAGCAACTGCAAGTCT
>TRINITY_DN76_c0_g1_i1 len=1292 path=[2644:0-1226 2645:1227-1291] [-1, 2644, 2645, -2]
CTGAAGCGTGGAATGACCGACACTTCCAGCACACGTACGAGGGTCCAGATGACATGCCTG
CACACGCGAAAACGACTCTTTTTACACCAGAAGTTCTCCTGCCTGTGGCTGCCCCGGAGA
GTGAAGATGGGATTCGGCGAAGAGCGGACTCTGTCGAGGCCGAGGGAGCTGAGAGCGCGC
TCGCGAGCACAGTGCCCGAAGAGCGCGTGGATACGGAGCGGAGAACCACAGACGAAAAAA
GCAAGCGTTTCGAGAAGTGCTACCAACGATTAGATTTTGGACCCAGTCAAACAGTTGCGC
TGAATGAACATCGAGACGGAGGAGGATGGGGCGGCGGCCATGCGCGAAAGCTTGTCTTCA
GCGCGTTAGGTGTTCCGGCAGAATCCCGTGACCTTGTCTGCGGCGAAGACGGGAAAATAT
TCACGATGCGCCATGTCGTACCAGTGACCATGCGGAGCCGGCCGGGCGCCACCGCTCCGA
TGAAGGCGCACCTGGAACGAGCATTCCGGAAGGCGTTGGCGAAGGTTCAAATTGGTGGAC
TGCACTGTTACGTTCGCGCACACGGGGCGGGCCTCGTGGTTGCCCGTCGCACTGACGCGG
CAGGGGGGGAGATGGACACCCGCAGAGGTATGCAGGACGAAGCAGAGGTCGGCACTGACA
GCAGAGGTGAAGATGGCGGCGAGGCGGTGCGGCAAGTTCTTGAAAGCGTCATCCCAGACA
GCTGGCGCGCAGGATCAAATACTGCAGCATCGGATGATGGGGGCGACTCCACTGTGGCAT
GGGGTCGAGGAGCTCTACTAGGAAATGGATTACTCATTCCAGTACGAAAGGGGAAGCTCC
TGTGCCCTCCAGAGCATGACATTTTTTTGTGGACGGCAGGACTGGTAGGGACAAAATCTC
ATTCCGAAAGAGTCCCCGACGAGCGACCGACAGAAGGACATGTGAACAGAGCACCGTCGT
CGGAAGGTTGTTCGCGATGGGATGCGCCCAAGCAGAGGGTCGAGGTGACGTGCACACTGC
TGGGTTCCATGTCGACTCTTGAGCATGCCTGATTTAAAGGCTGCGACATGCCTTTGCAGT
GCCGTACAGGGGGCACCATGTCGAGGCGCTAGCCGCTGTGAACAGCGACGGCAAATTTTA
GCCTGGTAGCGTCGTGACGCATCGCTTCCGCGTACACAGGTGGATAGTCGAGAGGCTACG
CAGCGGCCCAGTCCCTGTTGTGATGGGTTCTCGCGCATTCAACTTGAGAACTCACGGGGT
TAATACGCTTCCCCTTACACATGCGGATAGTC
>TRINITY_DN78_c0_g2_i1 len=519 path=[1035:0-237 1036:238-518] [-1, 1035, 1036, -2]
GAAGATTGGCAGGGAGACAGACAGGGAGAAGAGGGGAAGCGCCGGATCCAGGGTTCGTGT
GGACTGCCTTTAACGCATGCACAGTAGAGGCGCCAGTCGGTCTTCCACCGAGAGTGCTGA
GGCCGCCGGTTCCTTCCTCACCTTCCTGAGCTATGCGTTCCTTTTCCTTCCCTTCGCCTG
TCTCTGCTGCAGCGCAAGCCTCGGGAAGGCGCTTACCTCCTCAGCCATCAAGAAGCTGCC
TGTTTCTCGCGAGTGACGAACCAACAGAACTTCCGCGTCGAGGGTGACCCATTTGTACCA
GGCGTGAGGCGGAGGCGCGAGGCCGCTTTCTCTCCAACCGCCGAGCACGATTTTCAGCCA
GAAAGGCGGGCACGCAGAAGACGAGGGGCCGAGCTTCGACGCAAGCCCAGGATCCGCACG
GGGAAGAGACACCGGAGAAGATTGAGCAGAGCGAGACGAAGCGGGGGAAGACGAGGGAGA
AGACGAGGGAGAAGGAGAGGGAGAAGGAGAGGGAGAAGG
>TRINITY_DN77_c0_g1_i1 len=1191 path=[2381:0-466 2388:467-1002 2384:1003-1190] [-1, 2381, 2388, 2384, -2]
CTGAAGGGGGGGTGGCAGCGGGGGGAGAAGAAGTATCAGCCTTCTTTTTGGGGTCAAACT
CAATTGTGACTTTCAAGTACCCTGCACGCTTGCCTTCCTTCCGCGTCAGCTCTATTTCCG
CATTATAGAGGCGCGTTCCGTACACGATCGGGGCGAGGGTGACGTCTGCCATGCCGATAT
AATCATCCTTCGTCAACTTGTCCTTATCCATGACCTTGAATCGCATTTGAGCCTCTCCAG
CATAATCCATCTTGAAGGTTTGGTTCCAGCGCGGAGTTTTGTTTCCGTGGTCGTCCACAT
TCGTTTTGAATGTGTGACCCCCCATAGTGACGATGCAGTAGGGGTCCATCTTTGCAATTA
GATTCGTACTGTGAAGCTCTCGCGCTCCGTGCACCGTGACGGTGATATGAGTGGGTTGAT
TCGGATCCGACATCTTCTGTGTCGTCTTGGCCGAAGAGCGAAAATGCCTAAAAATAAAGT
GAACAACATATATACACTTGTTTGAGAAGCGGTAGGCTCTGTTGAATACCTTTGAAGACA
GAGCCTCAACGCCCACAAAGAAGAGATCCTGGCAATACTATCATTATATATGCTGGTTTA
TCTGTCTTGTAGTTCTCCGACAGAGATCACAAGGCCGCAATACGGAAGATTTCTACGTGT
AACTGCACGCTAATATGGTCCCGGAAAAGAGGAGACTCTCGGGCACATACAAATGCAGGT
ATGCAGAAACATCCATACAAGCTTCCAGCATATGCAGATTGAAGTGTATCGTCACATCCA
CCGGAGCTGGCAGGGACAGATCCTCCAGCGGCGGGCCGCAAAAGTGTAAACAGGATTCGA
TTCCAAAAGGGAAACCTGAGAGGTTACGGATAAATGGAAAACGATACGATCTCCATAATA
TCCTTTCTTCCTGTACTGGAGATGAGACTCGGGTGCCGACAAGACGGCTCTAACAGTCTT
CAAATAGGGCTGCAGACGTACGGATTTGTGATGATCCAGACCTTCCGAACTTTCACAAGA
AAAAAGATTTCTCTCGAAAATAGCCCCTGTGTCTAACTACGCGTGCCCGCCGTTTCTGTG
TACGTGACTATTCGTACACGTATGTATATTGATAGATAGAGGGACGTTCACAGCATGCAC
AGAACACAGTCTATATCTCTTTGTGTAGTACTGCACGAATGTCACCTTTAG
>TRINITY_DN77_c0_g2_i1 len=677 path=[2385:0-466 2386:467-488 2387:489-676] [-1, 2385, 2386, 2387, -2]
CTGAAGGGGGGGTGGCAGCGGGGGGAGAAGAAGTATCAGCCTTCTTTTTGGGGTCAAACT
CAATTGTGACTTTCAAGTACCCTGCACGCTTGCCTTCCTTCCGCGTCAGCTCTATTTCCG
CATTATAGAGGCGCGTTCCGTACACGATCGGGGCGAGGGTGACGTCTGCCATGCCGATAT
AATCATCCTTCGTCAACTTGTCCTTATCCATGACCTTGAATCGCATTTGAGCCTCTCCAG
CATAATCCATCTTGAAGGTTTGGTTCCAGCGCGGAGTTTTGTTTCCGTGGTCGTCCACAT
TCGTTTTGAATGTGTGACCCCCCATAGTGACGATGCAGTAGGGGTCCATCTTTGCAATTA
GATTCGTACTGTGAAGCTCTCGCGCTCCGTGCACCGTGACGGTGATATGAGTGGGTTGAT
TCGGATCCGACATCTTCTGTGTCGTCTTGGCCGAAGAGCGAAAATGCGGATTTGTGATGA
TCCAGACCTTCCGAACTTTCACAAGAAAAAAGATTTCTCTCGAAAATAGCCCCTGTGTCT
AACTACGCGTGCCCGCCGTTTCTGTGTACGTGACTATTCGTACACGTATGTATATTGATA
GATAGAGGGACGTTCACAGCATGCACAGAACACAGTCTATATCTCTTTGTGTAGTACTGC
ACGAATGTCACCTTTAG
>TRINITY_DN81_c0_g1_i1 len=278 path=[435:0-97 436:98-277] [-1, 435, 436, -2]
ACAATGCGCACAATTGTGACAGCTCCCGAGTCCTGCATGAAGAAGGATATCAAGGTGAAG
GAACAGCCCATTGTCGGACTTTTGGAACGTTTCCCAGGAAAGCGTTACACTCAGCAGAAC
ACGCAGATCTACGGGTGGCGGTCTCAAACGGAAGACCATCGTGGCCAGCGCGAAGTCTTT
CATTACACCGAAAACAGATACACAAAGACATATGGCTACATACAAATATATATGTGTATA
TATATGTATATGTGTATATATATGTATATTTATACATA
>TRINITY_DN80_c0_g1_i1 len=2778 path=[5630:0-2028 5636:2029-2610 @5635@!:2611-2740 5629:2741-2777] [-1, 5630, 5636, 5635, 5629, -2]
ACCGGGAGCGCCGACGGCACTCCCATTCTTCTCGCGAGTTCGACCGGGACGATGTTGAAG
GTGTACTGGAGCCGCAGGTGGGAGGCGGTCGACTGCGGGTAGAAGTGCGACTGAAGGTGC
CGCCATTTCACGCCGCATGCAGGCAGCCGCTCGCTGGAGACTTCCTGGACCTTCAGCCAG
AGCGCGGTGAGGTCGGAGGAAGGAATGCACGTCGGGCGCCGATAGAGCACGAGCGTCGTT
GCCGGCAACGGCGCAGCAGAGTCGAGAAGCGCCTGGTACTGCACCATTTCTTCTCTCCGG
GCTTCTCGCCCCCGGCCCTCGGCTTTCTCGCCAGGCTGTCGCGTCTCCGCGCCTCCGTCG
CCTTTGCCGCCTTCTTCGCCAGCAGCCCGCGGCCTCGTCTCGGTCGAGTGACGCGTCTCC
TCGGTCTCTCGCTCGCCCTCGGCGTCTGGGCGCTTCTCGGCTTGTTCGCGCAGCTTCGTC
TCCGCCTCGACGGCGAGGAGCCGCGGCTGCAACTCCTTCCACTTGTCGTACACGCAGCAC
GCCGTGCGGTTCAGGGTCTCGGCGATCCGCGCGAAGCGGTCTCCGGGATGCGTGACGCGC
AGCTCCTTCTCGAGCTCGATCAGCGTCTTGATTTCTTCGCTGCTCCAAACTCCCTTCTTC
TTCACCTGCAACGCCACACACAGCGTGCGCCTCACAAAGAGGTAGACTGAGGACGGCGGC
CGATCCGGCAGGCACCGCGCGAGAGTCGCGAAACGGTCTCTCTTCGCCATCGCCGTCTTG
GACGCGTCGCGCCGCGCAGGCTCACACAAGTCAATCACCGCCTCCTTCACCGACCCGTAG
CCCCAGACGCCGGCGTACTCCTCCAGAGTCTGAAGAATCTTCGCCTTCTCCGCGGACGTA
AACCGCCCGCGACGAACGCGACCCCCAGCCGACGGACTCGTCGGCAGCGAAAGAGACATC
TTGTCAACTCGAACGGGACGGAGAATGTGGAGATGGAGACGAGGAAGACGGCGAACGACG
GGAAGCCCGAGGGGGAACGACGCGGAGACAGAGGCGAGAGACAGAAGAAAAAGAGAAGAA
AAAGAAGAGAATCAGCCGCCTCTGCGTGCGAGCTGAGAATCAGGCGTCGAGGTGCCCGGG
TGTCTCTTCACTGGCAGTGTCTGTCCTGAGTCCTTTCTCTGGGTCTCCTGACACGCCTGC
CGGAGAAAAGGGGTTCGCCTCTCTCTTCCTCTCTTCCGTCCTCGACGCCTCGTCTCTCCC
TCTCTGCCTTGTGCGTCCGGAAGAGGGGAGAACGCGAAAATGTCTCGCTTCACGCCGCTC
CGTCGACCGCTGTTTCACACGTCTTTTGCCGTCCGCTCTCTGCCTCCTGCTCGCCGGGTT
TTCTGCTTCTTCATCGTCTCCGAACTTTCTTTCTTTCCCCTCTTCCCCGTATTCGCTTCC
TCAGTTCGCTTCCCCGGAGCCTCCAGACATGCTTAGGCCTGACCATCGCCGCGCGTCCAC
AGACTCTTGGAATCTCTACAAAGGAGAACACGCGAGAAAAAGAGAGGAGCGAAGGAAGAG
AAAAGAAGGTAGCAACGGAAAAGAAGGGGAGAAGAGGAGAACGAGGGAAAGAAACTGACA
CGCTCAAGACGAGGACGAAGCGGCTGAGATTCAGGGATCCAAGCGAGGAGAAGGGACAAC
AAAGCAGGAACTGACACTGCACGAACGAAAAGACCAACGACTGAGCGAAAGCGATTGCGG
CCCAGGCGGATGCAAAGCGCGCCGAAAGCAGCGATTTCCTTTCACGGAAAAGGCGTCTCC
TGACGGCAAAGCTGGCCAGGTGAACAGGCAACGCAAACGGTCGCGAGTGGAGAAAAGATC
GTGGGGAGAAACATATCGAAAAGGAGTCGAACGAGGTTTCGAGAATGCAACGGGGACACT
GAAGACGAGGAAAGCCGGGGGCGCGAGAGAGAGCCTGCGTTGCAGAGAGGAAGGAGTCTC
GAGAGGCGCAAAAAGAGATTCCTCGCTGGCCGTGTAGAGAAGCGAGATCTGCGAAGGCCC
CGAAGCGCAAGAACAAGGCACGAAGACGCCTGAAAACCCCTTAGGACTGCGCTGGATTCG
AAAGAAAACCGTGAGAGAAACTAGGGCAGTTGGCGAGGGCGGAGAGGCGAGACAAGACAC
GTCGACAGAACAGCGCTACGCAGCAGCTCTGAAGAGCCATTGAGAAGGACGGAAGAGAAA
AAGTGCCGCTTTCGTTCTCCTTCATTGCAGTGTCTCTGAACCTCGACAACGCAGACGCCC
CAAAGAAGACAAAGAGGCGTTCGCCATGTCTCTGGCCTCGACACTGCGAATCTAGATCTC
CAGCCCCCTGCTCTCTTTCTCTCGTCCTCTCTATTTTCGTTCGCGACGTCTCCTTGTAAA
GAACGGAGACAGACACTGCAGGGAGGATACCAACAAAGCCTGCGTCTCTCCGCTATATCC
AGAGACAGTAGAGGACTTACTGCATGTTCAAAGAAAGAGAGGCAGAAAAAAGAGGTTCCG
TCCCCCTCTGTCCCCGTCCCTCGTAGTCACCTCTTCCTTTTTTCTTGCTTTTTGTGGCTC
ATTCCCACCGCGAGAGTGTCTTCTTTCCTTTGTGGAGAGCTCTTGTTCTCCCTTTCGCCG
TGGCCTCCCCCGTTTTCTGGTCCTAGACCTTTTCTCAGCTGCGGAGAGAGCGCAGTTCTC
GGCGCGCCGCCTGGTTTCGCCGCCTCCTGGCAAGAGAGCTCTAACGGCTGTTCAAAAGAT
CTGGAGACCAGAAAAAGA
>TRINITY_DN79_c0_g1_i1 len=1078 path=[2130:0-1077] [-1, 2130, -2]
CTGAAGGATATGCCGCAGCGCTGTACTGCGATCGACCCTTCTCCGGAGAGTCTGAGGAGG
TTCATCGTCGAGAAGTTTCTGAGCCGTGACAGATCTAAGCCTCCACCTCATCAAACAAGC
GAGTGCTTGGCATAGATCCTGTCACCTCGTTTGTTGCTGCATGGAGACCTCGTAGTTAAT
GTGAAAGCGCGATACTGGTTTTGAGAGGTAGGATGGTGTCAAAGATGCAGGGTGGGGGGC
TGTCGGAAGAGGCGGAACAATGCACCTGAAATAAAGCCATCCTGCCAAGTTATGAGATGC
CCACGATGCAAACGATTCTCCTCATTCTAATGAGCGATCGGGGGTCTTCGTTTGGAGTTG
AGTTTACGGTAGCTATCGTGAACGCGTGCGGTCGATGAACAAAGACAGCGCGAGCGCTTA
TGAAGCTGGACCGCTTTGTTTTTCAGTTACATTCCAAAATTGTTTTTACAGGTTCGTGTG
AAGGGGAGAGGAAGAATACGAATGATACGGGTTTAATCAAAGCCTGGCAGCCTCCTGCCT
AAGCACAACACCTGAACTGCAGATCCTGCGATCATCAACACAGCCTCCAGTGGAACAAAC
GATTTTCTGAGGCGTTACTCTGGAAATCGGATGGTGACTGAATGCAGGCGCCCCATCTGT
TCAAAGAGGGCACTGTCAACAGATCCGGATAAATAAGTGAATTCGAGTAATCTTAGACAG
CAGCTATCCAATATACATGTATATTTAGGTAATGAAGTGAGCAGCAGACAGTTCGGGAAA
GGCGCCAGGGCAAACACACACAATGCCATTACAGAATGTTTAAGTGTATGCTTCTTCATG
CATGCGCAAATGTGCATATGTAAAGTTATGCATGAATGTAAACCGGTGGATACGTACTCA
GGTACACCCACGTTCAAAACAGAGTTCGGAGAGAGCTACAAGCCGAAAACTCATGCGAGA
TTGTCGGTTTCAGACAAGGTGGTTTAAACGCAAAGAAACGACTAATGAAAGTACCTTGTT
GTTTGAACTTCCCGCGGAACATGGACCTCTGTCTTATGTTTAACAGGACTTCCTAGAG
>TRINITY_DN82_c0_g2_i1 len=1076 path=[2141:0-528 2142:529-546 2143:547-1075] [-1, 2141, 2142, 2143, -2]
ACCAACGAAGAGCGGTACTGTGGAGCCGCTCGGTCGAGAAACGACGCCATGGAAGAGCAC
TGCGATTGACTGGCGTTTTCGCAGACTGGGTTTGGGCTACAGTCAGATTGATAACTGCGG
TCATATCATCGTTCGGCTGTCGTTCTTGTCTACAGCACATCGTGCAGAGGCAGCACGTTT
TCCTAAGAAAGCTTTTTGCGTCGATGTACGATGTTCGCCGCCGCTCGCTTGTCCTCGGGA
CGTGTAAAAGCGCAGCGCGTCGTTCTTTCCTGCCAGAACCATATCGAGCAAGGCTGCTCA
ACAGTTTGCCCCCGCAGCCCAGTGTAACGCATACACACGGTCACCGACAGCAGACACCTT
TACAATCGAGGGGAGAGAGGGGACGCCCACGGGATCGCTGGAACTGAGAAACCGAGGCCT
CTGTGATGTACCTCTGAGTACGTCTTCCCCAAACAGACCACCGTTGTCTCTGTTCATGCA
GAGCGCACTACTCTCATCCTTCCTTCACGACAACGACGAACCGAAAAAAAGTGTTTCCTC
GTCCACAGCGGCTCCAAATATCTCCGTCCTCTCCACTACATAGGCGGCGTGGACAAAAGA
AAAACTTTGACGCCAGTGTGATCCCTGTTCCAGAGGTTTATTTCGTCGTCGGGATGAAGA
CATCCGTGAACATCATACGAGCAGGGCGCATGAGAGCATTCTTGTTGTCTTGTCTGTCGA
TGTAGTCGCCCCAGTTGCCGGACAAGTTGTTCGCAGTGAAACCCAAAGAAAAGGCGCGAT
ATGGCTGTTCGTGGTCCGGGATTGGGAATGTCTTCGTGTCTGGGTTGTCCTTGCCATAGG
GCATTGCATTGAAGTTCCACATGAGCGAAGGCGGAATGCCGTTCTGTCCACTTTTTCCGA
AGCAGCCATGAGCATCGGATGCACCGTGGCCCGCCTTCGCATGCGCCCCATGAGTCCCCT
CGCGTTCGGTCCCTTCCGTGCAGTCGCTGCCATGCTCTCCACAACCGTCCGAGAGTCCGT
GACTCAAAGAGCGCACAAGAATGTCAAAGTTCCTCGACAAGGTGGCTTCTCTCAAG
>TRINITY_DN84_c0_g1_i1 len=2076 path=[4129:0-1265 4130:1266-2075] [-1, 4129, 4130, -2]
TTCAGGCGCGGGTTGTGGTAGTAGGGGACGCCGCGCGGGTCGCGGTACTCGTACCAGTCT
GGGGGCAGTGGAGACAGCGCCGCGGGGGAAAGCCCCAGCGAGGCGTCCACGGAGGAGCCC
TGAGACGTCATTTGGGCTCTCCCTCTCTCTCTGTTTCAGCGGGTGCACGCACACGGCGGA
CGTTTGCGAAAGAGGGGAGAGAGAAAAGGCGGGGCGCAGAAAGAGAGAGGAAGAGCAGGC
GAGAAGATGGTGAGTGAAGGCGAGGAGGGGCGGGGGAGGCTGCGAGGCACGGCCCGACTG
GAGCTTTTCTCCCGGGACGGGGCGTGCAGGGACAGGCGAGGAGAAGCGCGACCGCGGACA
GCCGAAAAAAACGGAGGCGTCGCGCGGGGAAGACAAAACAGAAAAGATGGACGGGGGAAC
CGAGAGACAGCAGGCAGAGGAAGGAGACAGGGAGTCCGCAGACGAGGGGAGACGCCCGAG
AGGCAGGAGAGAGAAACGCCGCGGCCTCGCGGCACCCTCTGGGAGGCGGACGAGCAGGGA
ACTACGTGGAAGGCAACGGACTGTTGAAGAGATATGCAAAAACGTAGATGGAGACGGCGA
CGCGGGAGATTTGTTCATCCAAGGACAGAGAGAGAGACGTGTATGGAGCGGTTGACGATG
GCGTGTTTGAAGAAAAGACACACAAATCCAGACGATCGAGCTCGCGACAAGATTGAGAGG
GCGACTGGCAGAGGCTAGAGATGCGACTCTGTGCATGCGAAGAGTGTCAACTTTCCACGA
GCGATGTCAAGAAGGCTCTTGGGCTGTGACCTTTCGAGCTCTTCTCGCTTTTTCTCTGTT
TCTCTCGCGCGTTTCTCTGCTAGATATCGCGAGGGGAAACTCTCAGCGGCCGCCAGGCAG
AACTTCCCGCGGCGCGAGGCCTGGCCTTCCCCATCTTGGTCTCTGTGCGTTGATTTGTCT
CGCTTTTTGCTCAGGAAAGAAAGAAAAAGTGGAGAGTTCCAGTTTCCTCTCAAAAAGGGA
TCTCCGGGAAGCAGAGGCGGACTCGCACAAGCTGGCGTGCGTCGAGCGACGGAAAACAGC
GATTTGGAGACGGAAACTCGCAAGTGTAGACGCGTGTTTGTCGCGTCCGTCGAGTGAAGC
GAAAAGGAAGAAAAAGCACGTCTGAGCGACCGAGAGACACCGGGCACAAAAGAGTTTCCC
GCAGGAAGGTGTTCGCTTTTTGCGCAAAAGAACCCCGGATAAAAGAACACAGACGGCGCG
CCGAATGCTGAGGTCCAAGGGAAAAAGAACGTGGTGCCTGCCAGCAAAACCGCAGTCCGT
TTCCCGGCCGCTGGAGCAAAAACAAAACGGAGAAACTGTCAAAAGAAGGAGCACGGGCGC
GGGCCGAAACTCTGGTCTTGCTGCGAGACAGTGAGAGAGTCTTGCGCCTGTGCTGCGCGG
TGCGAAGGCACCGCTCTCCTGTTACACAGGCTGCGACGGAAGGGTCGTGCAGAGACGAAG
AAGAATCACAAACGCCTCTGGATCTCTGTTGTCGCCTCCCCGGTTTGCAAAGGGAAAGCG
GCGACTCAAATCCATTCTTTCCATCGGAAGTCCATGCGACGAGGCACAGAAAACCAAGAT
CGAGCACGCCGAGACACACAAAGATACCCGTGTACAGTCACCTAAGCGGATGAGTCGCAC
GAGTACGTATGCCGACAGGAACACACTTGCATGTTTATACACATACACACTCCCATGAAC
TTTTATATATGCAAATACACCAGCATACGCAAAATATACCACTTGACTAAACATTCATAC
GTCCATATATGCACACATGTGAATCGAGACGCCCGTAAACATGTCCATTTCTAATAGAAA
TACAGGCGTACACAGATCTACATTTTGACCTATCTATCGTATGTGTTCCAGTACCAGCCT
ACTGAAGTGGCATGTACCTACACATATATCTACCTATCTACATAGATATATACATATATT
TGAATCAAAACCTACACATATACACGTGTGTGCATCCATGAGTTCTTTCTGACGTGTATC
GATCCGCCTTCGTGAGGGTTTCGAATGCCGTTCCTT
>TRINITY_DN85_c0_g1_i1 len=1527 path=[3192:0-841 3193:842-1526] [-1, 3192, 3193, -2]
CAAGGAAGACGGCAGAGAGGGCGATTTCGATCTGGACGAAGCTGAGCCGGAGGCGCGCGA
ACCGGTGCGCGCGAAACGAAAGAGAGGTCGAGAAGGACAGGGAGAAGACATCTTCGCGAC
TTGTCCGGAAGCTCTTGTCGAGGAACTGCCCGACGGCTCAAAGATTCGCTCTGCGCTCCA
GCGTCCGGTCCTCGGCGTCCTCGTCGGAGACACCTACTCGATCAAAGTCAGCAACGAAGA
CGCCGCGTTCATCATCGGCCGGGGCGGAAGCACGAAGAAAAAAATCGCAGCCGTCTCGGG
ATCTCGGGTCGAACTCGAAGACAACGGCCTTCGTCTGGATGTGACGGGGACTGAAGAGCA
GAGAGAGCGTGCGCTGCTGTATATTCGGCTTATTATGCAGCAGCGATTGGGCCCTGTGCG
ATGGGACAGCGAGAGAAATGATATGTGCACGGAGGGGGTAGCGCGTTTGTTCCCGCCGCA
AGAAGACGAGGAAAGAGATGAGAAGAAGCCGCCGCGAAAAGACTTGACTGTTTTGGCCAT
TCCGAGCGAGGCGGTGGCGTACGTGACGGGGAGCAACGGCCAAGTGCTGCGCAGAATCGA
AGACGAGTGGCGAACGCTCATGTTCTTCACGCAGCAAGAGCGGGGCGCCGGCAAGGGCTC
GGCTGTACAGACTTCCGGGAAGCGCCGAAACAGCTGTGCCTCGGAGGGGACGGGAGAAGA
CGCGGAGGCGGCGAAGGACGCAAACGGGAAGAGGCGCGAAGAGACAGACGCCTCCAGCCC
CGGCGGGAAGATGGAAGAGCTCCTCATCTTTGGCAGCGAGCGAAGTCGCGTAGGTGCCAG
CTTGAAAGTGATGAGCGCAGTGGACCAGAAGCTGCGGGGTTTCTACACGCGGCGCCTGAC
GGCTGCGCTCGCCGCGCGCGGGGCTGGAAAGCGCGAAGGAGACCGGAACCCCGAAGATGT
CGAAATGGAGATGCCGCGCGCGGAAGGGAAGGAAGAACATGCGATGGAAGAAAGCGAAGA
ACATGCGATGGAAGAAAAGGAGGACGAAAAGGAGGAAGAAAAGGACGAAAAGGAGGAAGA
GAAGGACCATTTGGAAGAAGAGATGCAGTCGACCGTCAACGGAGGCGAGGGCGAGGCTGG
ACGGAACGGGAGTGAGGGCGACGTGTTTGGAGAAACGCTCTTGACAACAACTTTGGAAAA
CATCTGCGCTCCGGACCAGAGCTTTTGGGATACTTTGAAGGGCGTCGACCTCGAAGAGCA
GGACAGCACGCTCATCCTCGTCGACATCATCAAAATCGACTCTTGCCATTTCTCCTACTG
TCTCGGGCGGGAAGGCAAGACGCGGCGGAAACTTGCGTCGGCCGCCGGGTGCATGCTCGA
GTACATTGGGCACTTTGCTTTTGCTGCCGGAACTCTTGCGGAGCGCCGTCGAGTTCAGGA
GTACCTTTCCTGGCTAGTGCTACAGAGGGAGAAGCCGATTTTCCTCAGTGAGGTGTGCAA
AGACGGCGAAAGGTCGGACTTAACGGT
>TRINITY_DN85_c0_g2_i1 len=891 path=[3194:0-205 3195:206-890] [-1, 3194, 3195, -2]
GACCGTGTTGGAAGACCGTCTCGCCCGTCTCGTGTGTCCACGACCTTCTCTCGCTTTTTT
CCTCGCTCATTCTCTGTCGTTCTTCCCCGTCCTCCCTCTCTTTCGCTCGCTTTCTTCTCG
TTCTTTCTCTCCCCGTTGCGCGTGCGATGCTGTTTGTGCGTGTCTGCCGTCCGCTTGCCT
CAGGCGAAGTCGCGTAGGTGCCAGCTTGAAAGTGATGAGCGCAGTGGACCAGAAGCTGCG
GGGTTTCTACACGCGGCGCCTGACGGCTGCGCTCGCCGCGCGCGGGGCTGGAAAGCGCGA
AGGAGACCGGAACCCCGAAGATGTCGAAATGGAGATGCCGCGCGCGGAAGGGAAGGAAGA
ACATGCGATGGAAGAAAGCGAAGAACATGCGATGGAAGAAAAGGAGGACGAAAAGGAGGA
AGAAAAGGACGAAAAGGAGGAAGAGAAGGACCATTTGGAAGAAGAGATGCAGTCGACCGT
CAACGGAGGCGAGGGCGAGGCTGGACGGAACGGGAGTGAGGGCGACGTGTTTGGAGAAAC
GCTCTTGACAACAACTTTGGAAAACATCTGCGCTCCGGACCAGAGCTTTTGGGATACTTT
GAAGGGCGTCGACCTCGAAGAGCAGGACAGCACGCTCATCCTCGTCGACATCATCAAAAT
CGACTCTTGCCATTTCTCCTACTGTCTCGGGCGGGAAGGCAAGACGCGGCGGAAACTTGC
GTCGGCCGCCGGGTGCATGCTCGAGTACATTGGGCACTTTGCTTTTGCTGCCGGAACTCT
TGCGGAGCGCCGTCGAGTTCAGGAGTACCTTTCCTGGCTAGTGCTACAGAGGGAGAAGCC
GATTTTCCTCAGTGAGGTGTGCAAAGACGGCGAAAGGTCGGACTTAACGGT
>TRINITY_DN86_c0_g1_i1 len=725 path=[1423:0-418 1424:419-435 1425:436-724] [-1, 1423, 1424, 1425, -2]
ATTATGGACACTCCCAGGCCGCGTCGTGCTGCAGCTAGAGAGACGCTGAGAGACCGAGAA
AAGAGAAACAGAGAGACAGAGAAAAGAGACGCTGAAAGACAGAGAAAAGAGACGCTGAGA
GACAGAGAAAAGAGAAACAGAGAGAAAAAAAAAGGAAAAAGAGCGGAAGGCAAGAGAACA
CAAGAGAACACCGCGAGGGGGAGGCGTGCCACGCTCTCTTGCCGAACGTGGAGAGGAGAC
ACAGAGGAGAGAGACGAGAGGAAGGCTGTGAAAGAGAACAGCTGCCAGCGAGATCGGGTC
GTCAGAGAGCGGGGGAGAACGTTGAAAAGAAACTCGAGACCAGCAAAAACGTGTGAGGGG
CGATTGCGCTGGGAGGGCTGAGAGAGAAGGAAAGCGCCATGCTTCGAAAACCTTTTTTTT
GTGCATGTCTGGGAGAGGGGTGGGCGTGTCCCCGTCTGGCGCCTCTCGGTCGAATGTAGC
ACACGTGGTTGCCTTCCGTGCCTTTCCAGATGTCTCGCTGTTTCTTCTCACGCCTCTTGC
GCGTCTTCACAAAACCTTTTTCAGTCAAGTCAAAGGTGTTTGCCTCGAGGTCTCGTCTCT
CTCGTCAGTGCTTCCGTTCTCTCGCGCCTCCCTCTTTCCCTTTCTCCTGTTCTCTCCGCC
GGGAAACTGGACGCTGGATGGCGAAACGGCATTCTCGAATAGTTGTAAAGATACAGAGTT
TTAAA
>TRINITY_DN87_c0_g1_i1 len=388 path=[1353:0-71 1367:72-187 1365:188-369 1362:370-387] [-1, 1353, 1367, 1365, 1362, -2]
ATATCGGGGAGAGACCGATAGCGAACAAGTACCGTGAGGGAAAGATGAAAAGCACTTTGG
AAAGAGAGTTAACAGTACGTGAAATTGTTGAAAGGGAAACGATTGAAGTCAGACGTGCGT
GATGCGGTTCAGCTCTGGTTCGCCAGAGTGTACTCCGTATCTTTGCAGGCCAACATCAGT
TTCGCGAGTCGGATAAAGGTTAGAGGAATGTGGCACCTCCGGGTGTGTTATAGCCTCTGA
CTGAATACGATTTGTGGGACTGAGGAACGCAGCGCGCCGCAAGGCAAAGGTTTCGACCTT
TTCGCGCTTAGGATGTTGGTGAAATGGCTTTAAACGACCCGTCTTGAAACACGGACCAAG
GAGTCTAACATGCTTGCGAGTGTTTGGG
>TRINITY_DN87_c0_g2_i1 len=389 path=[1363:0-71 1366:72-370 1360:371-388] [-1, 1363, 1366, 1360, -2]
ATATCGGGGAGAGACCGATAGCGAACAAGTACCGTGAGGGAAAGATGAAAAGCACTTTGG
AAAGAGAGTTAAAAGTACGTGAAATTGTCGAAAGGGAAGCACTTGAAGTCAGCCATGCTG
CTTGAGACTCAGCCTGGCCTTTGGGCTTGGTGTATTTCTCGGTGGCAAGCCAGCATTGGT
TTGGGTCGTCGGAGAAGCGCATAGGGAATGTAGCGTCTCCGGACGTGTTATAGCCTTATG
CAGGATACGACGACCTGGATCAAGGAACGCAGTGTGCCCTCTGGGCGGGTCTTCGGACAC
CTTCACACTTAGGATGCTGGCGTAATGGCTTTAAGTGGCCCGTCTTGTAACACGGACCAA
GGAGTCTAACATGCTTGCGAGTGTTTGGG
>TRINITY_DN83_c0_g2_i1 len=1013 path=[2675:0-603 2676:604-622 2677:623-1012] [-1, 2675, 2676, 2677, -2]
AGCTGCACGTGTTCTTCGCAACATCGCGAAACGGAAAAAGTCGCCTCTTGCTCATTCCAG
AGCCACCTGAGCACCTGCAGCTTCCAGCTTTGCCTTGAGCGCTTCTGCCTCCGCGGCAGG
CACAGCCTTCTTGATAATCTTTGGAGCCTGCTCGACCAGATCTTTGCTCTCCTTCAAGCC
AAGAGCTGTGATAGCTCGCACCTCCTTGACTACTGCAACCTTCTTTGGAGCATCGAACCC
GAGAAGCTTAATCGAAAACGCCGCTTTCGCGTCCTCCTTCTTCTCCGGCTTTTTCTCAGA
CGTTGCCTCCGTTGCTGGAGCAGCCGCATTGCCTGGAGCAGCCGCACTGCCTGGAGCAGC
CGCTGGAGCCGCCGCCATCGGCGGCATCATTCCCACTGGAGCTGCCATGGCCCCCATCAT
GCCTGGCATAGCCATGCCGGCAAACATGCCCGCGGGATGAGGAAACGGCGTTCGCCCGGC
CGCCGCTGCCGCGTTAAACGTGGGGCCTCCAGATCGCTCTGCGAGTTTTTCTTGGCAAAG
ATCGCAAAGATCAGCTGCTTCAATTAGGGTTAAGTTCATGACTTCGTCCACCAATCTGAT
CACCCGGTCCGACGGTTTTCTCTTTTTGGCTGCTCCGGTCTCCTCTTCGCCAGTCTCTGG
AGGGTCTTTGAGTTTTTGGAAGATGTCGAAAGAAGCGGCTGACGCCGTTCCAAAGTTGGC
CTGGGACACGATCTGGTGCCAGCGACGGTGGGGCTGTTGCATGCACCCTGGCTGTCGCCG
CTGGGCACCACCACACACGAATCCTTGAACTGCCGAAAGGCCTCCGCCCACAGCATCCAT
GACCTCGGGACGACCGGCCGAGAGCGGACGCGTGGAAGAATATCGCGACACGGAACGACA
GGACGGCGTACATGAAAGACTTGCGTTGCTGAAACGCAGCGCGTCATCAGAAAAGACCTG
GCCGAGCCTAGGGATGCACGTTGTCACGGAAGAGGGACTGGTTGACCCTGAAG
>TRINITY_DN83_c0_g3_i1 len=895 path=[2678:0-603 2679:604-894] [-1, 2678, 2679, -2]
AGCTGCACGTGTTCTTCGCAACATCGCGAAACGGAAAAAGTCGCCTCTTGCTCATTCCAG
AGCCACCTGAGCACCTGCAGCTTCCAGCTTTGCCTTGAGCGCTTCTGCCTCCGCGGCAGG
CACAGCCTTCTTGATAATCTTTGGAGCCTGCTCGACCAGATCTTTGCTCTCCTTCAAGCC
AAGAGCTGTGATAGCTCGCACCTCCTTGACTACTGCAACCTTCTTTGGAGCATCGAACCC
GAGAAGCTTAATCGAAAACGCCGCTTTCGCGTCCTCCTTCTTCTCCGGCTTTTTCTCAGA
CGTTGCCTCCGTTGCTGGAGCAGCCGCATTGCCTGGAGCAGCCGCACTGCCTGGAGCAGC
CGCTGGAGCCGCCGCCATCGGCGGCATCATTCCCACTGGAGCTGCCATGGCCCCCATCAT
GCCTGGCATAGCCATGCCGGCAAACATGCCCGCGGGATGAGGAAACGGCGTTCGCCCGGC
CGCCGCTGCCGCGTTAAACGTGGGGCCTCCAGATCGCTCTGCGAGTTTTTCTTGGCAAAG
ATCGCAAAGATCAGCTGCTTCAATTAGGGTTAAGTTCATGACTTCGTCCACCAATCTGAT
CACCTGCGGAGCACACATGCATCCGAAACGGGAGGTCTTGAAACAGTCCCATGATTCAAG
TGAGAACATTTCGATCTTATCCTCACCCCTTTCTGCCCATCTTTGTCGGCGGGAGAAGCA
AAAAACGCAACACTGCCTCCAAATAAATCAACCGCCGGCTCGGCGTTCGACAATGACACG
ACACAGCCATCAGAAACGTGTTCCTGCTCTCTCAGACCCATTTGCCAGTGGATAAAGCTC
GAGTCAGTCGGCGCGCGCGGGGTACGGGAACCTGTGGCCTGGCACCTGGAGCTTG
>TRINITY_DN88_c0_g1_i1 len=594 path=[1143:0-593] [-1, 1143, -2]
AGGCGACCAAACAAAGGCGACACTTGGAGCCGAGACGATGGAAACGCGTGGAGCTGGGCT
CGCGTGCGCAGCGGATCAAGACGCTCGAGGCCGTTGAGCCAAGGCGGACGACCGGCAGAC
GACGACGGGACGTCGGCGGAGACAGCGCCGTGGCCCGCGGCTATGTCTTCCTCTCTGAGG
ACCCAGAACAGGGACAAGAGGGAACCAAACGCACCCCGCGTAACGAAACGAGGACAGGCA
CAGAGCACGCCCCAAAGGGCGCACAGAAGACACAAGAGGCCGACCACGATGCGCCCCAGA
GGTAGGGAAGACGAAAAGAGAGGAGCACAAAACGGACGCAAAGAAAGACGCCACAAAGGC
GAAAACCTACCGCATGCGGACGGCTGCTCCGAGAAGCACCTGAGGGTCGAAGGCCGGCAA
GTGCTGGAGGAGTTTCATGCAAGCGGTGAAGTCGCCAGCTAGAAGGGCCGGTCGCAGCTG
CAAGGCAGACAGACAACCGAGGAGAAAAAAACGGTCAAGACCAAAGCGACAGGCGAAAAG
CGACCCGCGACCGCAAGGCATCGAGCGCATCGACATGCACCGAAAACGCACAGA
>TRINITY_DN88_c1_g1_i1 len=249 path=[227:0-248] [-1, 227, -2]
TTTGACTCGAGTTTTTTGTGGCGAGTCATGCGATCTCTGGGGAGAAGCAGCTTGAAAACG
AGCACGGAGTCGTCCACGGCGTGTCTGTGTTGTCCCCGAGCTTCTTTCCCGTTCTCTGCA
GGAGTTCCAGCTTCCTGACGTTCTCGTCCTCTGGGACGCCTTCATTGCCGATGACGGATG
GCCCTTGCCTCTTCTCTACTACGTCTGCGTCGCCATGATTCGCTGGCTGCGACCGGCCCT
TCTAGCTGG
>TRINITY_DN89_c0_g1_i1 len=1338 path=[2668:0-812 2669:813-830 2670:831-1337] [-1, 2668, 2669, 2670, -2]
GGAAAGGACATCTAGACGCGAGAGAGGCCAACGGCTTTGCTCTTTATCCGTTCCCCTTGC
CCGTCTCTGCCGTCTCTCCAGTTGAAAGTCTGATGGACACCGGCATCGTGGACGGACAGG
CGGGTTGGATGTCGACACCGTACCTGCCGGACGAAAGGTCGGGACTGAGCGCGAGTGCTG
AGCAGCCGGCAGCCCATGAGCCGTCAATTGGTGAAGACACTCGGCAAGCAGACGAAGAAG
TCTCGGCGTTTTTCAGCGACAACCACCCACGGCTCCCCCTGGGGCGCTCCAGGGCTGCTC
AGCGGGCGGGCATTCTGCGGTTCACTCCCCCGGGAGGACACGCCTGGCCGCCTGCCGCGT
CGACGATCTCAACGCATGCAGCGCATGCAGTCCCGACGACTGCAGTTCACGCGACACGCC
TCAGAATGGCGCCCGGTGGCGCCTCTTCAGCCCGAGGGGCGAGGGAAGAGTCTCTCCAAG
CGTCTCGGCAGTTTGCCGAAGAAGTTCTCTCCTGTTTCCACGTGCCGGTTTCGTCGCTTT
CGTCGGTCCGCGTCACGCCGTCCCCCTTCGCCCTGGACAACAACCTTTCAACGAACCTTC
GCGCTCTCCTCGACTCTCGACTCATGGAGCGGAGAGGACAGGAAGACGGAGACGCGGGGA
GCGGAGGCAGGCTCGGTAGCGAGCGGGGTGCGAAGCAGCAGGACGAGCAGCGTGGAGGAA
AGGGAGATGTCTTTGGCGGGATTGTGTCGCAAGTCATCGGCCTCGCCACTGACTTCGACG
GCACCGTGACGGACGTCACGCCCCCACAAAAAAAGCGAAAAAGAGAACACGGGAGAAGCG
CAGAAACACGAGCAACAGGACTACGTCGACACCTGCGTCACGCTCTTCTCTCTCGCAAGG
CAACGCGCGACTGATCCGCAGATGTTCGACGAAACGGTCGACGAGGCGGTGCGCGTATAC
AGCGCAGGGCGCAAGCGTATCTTGTCGCAGTTCTCGGTCGATTTGGCGGGCAAAAGTGTA
GGAACGAAAAGTGGAAACTCGACAAGAGAACTGAGACAGGACGAGGTTGGAGGCTGGTGT
GCGTGTCCTCGGGAAGAGGCAGAAGTCGAAAGCGAAGCGCCTTTTTCACTGTCTTCGACT
TCCTCGCCGACGGCTGCGCTCGCTGCGGTGCGAGACGTGCAGTTCAATGCCATCAAACAG
CTGGACGCCTACGAAGAGAAGATGGCAAACACGCCGCTGACGCGCATTATTCTCCGAGGC
ATACGAAGAGATACATTCGATACGGATCTTCTACACGCCACGAACGCTATTGACCTTGTG
AAGCCGACTGCCCTTGAG
>TRINITY_DN92_c0_g1_i1 len=286 path=[548:0-76 549:77-285] [-1, 548, 549, -2]
GACGCGTTGAGGGCCACGACCGACCATGACTTTGTCAATGTATTTGTCGTTAGCTTGTCT
CCCTGGGTTCCCAAAAAGGGTTCACGGGCATTTTCCCGTGCGAAACCCACAGGTGACAAG
ACTCATCCTCGAACACAACGGATAGGTACAATGCACACGCGATGGGGTCATACGAACATA
CGACTGTATGTGTGACGCGCGAAGAGCCTATCCCGAAAGGCACATGCGCCTTCTGAATTG
GTGCTGAACGTCAGAAAGACCAAACCAAAAAAAAAAAAAAAAAAAA
>TRINITY_DN91_c0_g1_i1 len=1296 path=[2669:0-650 2670:651-1295] [-1, 2669, 2670, -2]
CCGGCAGGAAAGCAGCCGCAGAACATGTTGGGGTCCTTCGTCTACACAGTGTCCACGAAT
CTGAGTTCTGTTCAACACATTTGCTCCGCCATCATTTCGTTGTCAGCCCGGCAGGCAACC
TAGCATACACCTCTCGGTGTAGACAGGAGGGCGGTCTGGGTCTCGCGTTTTTTTCGGCGG
CGCAAGAAGGCGGCAGGAAGCAGTTCCTTTCTGTGCAACGTTTTGTCCTGGTGTTGTGTT
TGTTTATTCATTTGGAAGTGGAAGAAAACGGGAGTATCGAGGTCAATCTTTTCGCGGAAG
AGCGTCAGTGTCACCGCCGTCGAATTACACGCTGCGCCGAATCGGAAGGAACCTCTCCGC
CGCACGGTGTGGTCGGAATAGTGAACTAGGTGACTCGATTGCAGTCTCTGCTTTTAGAGA
GAGAGAATTTTTCTCGAAACACAGGGGAGGTGTGGTAAGCTCCAAATAATTTGAGCTTGG
AAGGACAGTAAAAATCCACGTGGAAAATGGTGAAGCTTCGATGGAAAAGCGCTTCCTGCA
CCGACCGCGCGCTCCAGCTGATGGACGTGACCTTGAAGCGCCTCGAAGAGGAAGAAAAGG
ACGCCGACAAAAAGGGTGACGACGGACAAGAGCGCCAGAGGCATATCCCGACTGCTATTA
ACGATCTCCTCTATCCGAGCTGCATCGCTGTCGCTGTCACCCCAAATGTTGGTGAGGGGG
CGTGCTTCCGCGGTATGCAGTGCGCTCAGTACTCCGTGCTAGGAAAGGTGTACAATATTG
CAGTGATCATGAAGCCGGAGGAATTAATGCGCAGCAATGGACAAGGATAAAAGCCACCGG
AAGAGAGAAGTCCACCGAATCGCAGCCGTTCACATTTGTGGACCCTTGCGTTGGCTGCCT
CGTGTCGGTGTGGCGGTCATGCAAAAATTTGTTTGTGTGGCAGGTCGTCCCTTTGCATGT
GCATACCCTCGATAACGCCATGAAATCCCTGCCTTGCTGACAGAGCAAGAGGAGAATGTA
TATCTGGTCGGGTCATGTACGATTTTGCTCCACGAGGGGGCGATTGCTCGCACGGCAACT
TGCTCCGCAGCGTCTTAGCACGCGGGGAGGAGAGCGAAACCATCTGCCCAAGAAATCCCA
CAAGGGGAAAAAGTTCAGTTTGTGGAGAGGGGCGCGTGTCAGTTTGTTTTTTCGGATTTC
CTGATGTCTTGAGAGGCATCCCTCATCGGAGAACCCCCCCCCCCTCTGCTGGTTCCAGAG
AGCGGAGAAACTCAGTTTCCCGGCTTCCTTAATTCA
>TRINITY_DN90_c0_g1_i1 len=2254 path=[4487:0-2253] [-1, 4487, -2]
GAGCGGAAAGCGCCGCTACCGAAATCAGGTGTATGCGAAACTGTTTGTTTTGCTTTTTTT
TTGTTTCTCTGCGTTTTATTTCGTTCTCTACATCGTGAGCGTCCATCCAACTGAGTCCCG
CCTCGCTTTGAGCCTTTCAAGCGTCCTTTTCTCTCACGTGTTCCCCCTACCCTCGTAAGG
TTAGGTGACTCCGAACTTTTTCGTGCTTCCCCATACCCCCCTTTGAAGTTCTTTTCCGTC
GCCGTTCTCCTCCCCCGTGTCGCTCTTCTGGCCCCTGTGGTCTTCCCTTTTCATTGTATT
CTTTGATTCTACTCCCCCGCCGTTTCGGCCGGCTTGTCTGTCCCCCTGGTATGGCTAGCT
TCTCGCGTGCCGCATCCAGTCTCCTCCCGGGATCAGAACAGATTCTTTTTGAAAACAGGT
GCACGGGATGCCGTCGTCAAACCCGTGAAATGCGCGGTTTTTGCCGTACGCGATAAAGTA
GACTCGCTTTCCGCGCCGCCGGACTGTTCACGTGCAGGCGGGGCGACGGACTTCCGCACT
ACGGAACTTTACAAGATTTCCGCTCATTAAAATCGAAGCATGTGGGCGTATGCATGTATG
CATGCGTATACGCGTTGAAAGGGATATTTTCACAGAGACAGGACGCGTTGCGGGAGTCCA
CAAACACATCTGGAGGTGTGTAGGCAGCAGACCTTGCTCATTTCATAAATGTAGCAGGTG
GATTCTGTGTGGCTGAGAGGCCTTTTTGTTCCGTTTCCATCACGTTTTGACCTTCTTCTG
CTCTCGTGGGCCCTCCTGTCCTTCGTCTCCGGCCTCTACTTTTCTTTTTTTTCTGGGTTC
CCCACGCACTGGGGTGGCACTTGAAGTGCTGTGACAACAGGGGAAAGCGAGAGAGAAAAA
GACAAGAAGAGAGATACTGAAGATCAGCGTGTGAAACCTTTGTTTTCCACAGCGTTCGGC
AGGTATTCTCTCCTTTCCAGAGTTGCCGATGTCGTCCTTCGCGCTCATGTAATAGGCCGG
TTGCATGGAAAAGGTTTTCGTCCGTGTGCGTCTCTCGTCGCCATCTCTGTTCGTGCCGCG
CTTGTCTTCGATGCTCAGCAGGGTCTTTGGCTCTTCCTCCCCCGGGCCTCGTGTTTTGCT
TTTTCCCGGCCCCTCATCTACATGTTTCTTCGTTCTCTGCTTTTCCTTTCACTCTCTGAT
TCGTCCACTTCTCACGCTTTCTCCCCTCTCTGTTGTTCTCCGGTTCCCTGTCTGTTCCTT
CTTCTTTTTCCCTTTTCCCCTCGTGCTCTCGTCTCTCCGCCTGACGCCGCCTCGCTTATC
TTCGCGAACCGCCTTCCTGCTGTTTTTTCGGGTGAGCGGCATCGGCAGCGTGAACCCAAC
GAGACACGCTTGCCTATGCATGCAGAGAAACAGTGTGTGTGCGTCGCCGTCGCAATTTCG
GCTTCCGTCGCGTCGTTTACTTTCTCTCTTCTCGCCGGGGATATGAGTGCGTCCAAGGAG
GAAATCTGGTTGCGCTTTATCTTCCCCAACCACGATGGAGCTACTGTGGAGGCGACCTAC
ACGAAAGGCACGACAGTCCGGGAGGTCAAGAGCGACGTGCTCCTTCACCGATGGAAAGAC
ACTTTCGCCTCCCCGGAGCGCGTGGCGAAGCTTCGCATGTTCTACCGAGGGCGAGAGCTC
AAAGATGCGTGGCAATTGAGGGACTGTCATTTTCCGCAAGATGCCGACTACCCCGCCGCC
TGTCATCTCTTTGTCGTTCTCCGGGGCTCCGAGAAGGCCGCTGAGCACGCTGGCAGCAAA
GCGTCGCGGTGCCTATGCCAGATCTCATAGGCGAAACGCCTCCACATGCAAAGGGAGTAG
ACATAATTTTCCTCTCGAAATCCCTCGAAACGTAGATGTAGAGAGCGCTGCAGAGATTTG
GAAACGCTTTCCCATTCTCTCTCGGGAGTGGGGCACCCCGGAATCCACAGAGGCCGAGGA
AAGAAAACTCTCCTGGGCGGTCTCCCGCCGCTGCCGACACTGAGGCCTTTTTGAACACGC
GCAGGAAGGAAACAAAGCCGGGGCTGTGGAGGTTAGATTTGCATTGTCCGGAACGTAAAG
CGCTGCTCAAGTTCGAACTCACACTACGATTAGTGTATAGATAATATATATCTCCAAATA
TATGTATATATAGACATATGAATATATGCATACCTATATATGAATATATATATATATATA
TATGCATTTGTATAGATATCTATATGTAGATATA
>TRINITY_DN90_c1_g1_i1 len=478 path=[459:0-473 460:474-477] [-1, 459, 460, -2]
AAGCATTTCCTACATCGAAAGAGAGACAAAGAGGTCTGGAAACATGAATATATATATATA
TATATATACATACACATATGTGTATCTATACATACATCTGCGTATATATATATATATATA
TATATGTAGATGAATCCATTGGGGCATGCCCGCATGTGAAGACGCGACAAACATCTGCGA
GTGTTAAGATGCAAGAAGGGCGGAATGATGTAAAGACCACACTCGCGTTCCTTGGAAGGA
GAGCAAGCCCGAGGAATGACAAACACAGAAAACAGACAAAACCTGCATTCAGAATCCGTC
TCTCTCTGGCGATGCATGGCCCGCTAGCTGGCTGCCGGAACCCAAACCCTCAGAGCTGCG
TCCAAACAGCTGAGAAACCCCCGACGTCTGTCTATTTCCCTGAACATTCGAGCTTGTAAC
AGCATGGAAAAACATTTACGCATTGCACAGTCATATATATATATATATATATATGCAT
>TRINITY_DN94_c0_g2_i1 len=734 path=[1442:0-344 1443:345-362 1444:363-733] [-1, 1442, 1443, 1444, -2]
TTCAGTAAGTTGGTCAGAGGCCACACACATACAACCACACAGCACCCACGTTGTCTTTCT
CCGGCTGTGACTTCGTCAGACGGCGACAAAAAGTATAGGTGGTTGACGGCTCGCCTGTGC
TTTGTTGCTCACCTGACGCCAGCCGTGGGACTATTTTTGTCTCTATGTGTAGAAATGCTC
TGCCCGTTGAGCGGCGAGGTTTTGATAGGTTTTGAATCCGCTCGAAGGATGTGTTTTGTT
GTGCAAGAGGTGGGAACCGTTGTTTTGATTTCAAAGCACCAAAACGATTGAGATTTGAAT
TATCTGTGTTCCTTTGCACACCAACGAAGTCAGGTTAGGTTTTTTTCGACGTACCGTCCA
GTTCTAGGTTCCACGTGTCGCTTCAAGACCAAGCGAGGGAAGAGGGGAGTCTTCGTGTGG
CCGGGTTCACATCGTCTTTTATTATCCGGTGTTGTCTCGTGAGACAGCCAAAACGTGAAA
CTAAACGACAATGACATATATGCAAGAGACCGCCTCGCGCACAAGGCCTCTCTCTGGCTT
TTTCCCGCACGCGATGCTCCCCTGACTCAGCGTGGACACGCGATGAGCCGATTCCGTGAC
AAGCGAGACACTGAAGAAAGCGACTTCGCGCCGCAGCGCTGCTAGCGCCAGTCTTTCCTG
AGTGATTCTGACGCCAGAGTAGGCAGGAAGTGACGCCGATCTCCCGGCCTCTCTGCTTCG
AATTGTGGAGAACG
>TRINITY_DN95_c0_g1_i1 len=673 path=[1301:0-672] [-1, 1301, -2]
GAGCGGCGCGTACCGCCTTCCGGCCGTCGACTACAAGAGACAAATCAGTCGAGGCACTCT
CGTCGAGGGCGCGGATTTCTACCTCCCAACGGCGCAGGAGCAGCAGCGCCTCGCCCGTCA
CTTCGAGCCCTACTCGGAGCAAGAACAAGAAGAAAGAAGAAAGTTCCGCTACCAGAGCAT
TTCGGTGTATTTGGCGGTCGCTCTCGGCGCCTCCTTCGTTCACGACTACTTCTACCAGCG
GCGACCGGTCGCGTGGTGTCTCGAGAAGGAACCCCCGCACCCGCCGAGCTACCCTTTCTG
GTTCAAATCGCTCTTCCATTCTCACGACATTCCCTCTGTCCGACGTGGCTACGAAGTCTA
CCGCAAGGTGTGCGCGACTTGCCACTCGATGGAGCAGCTGCACTTCCGTCACCTGGTCGG
GGAGGTTCTTCCCGAGAAGCGTGTGAAGCAGATCGCGGCGGAGTACGACGTGACCGACGG
TCCGAACGACCAGGGAGAAATGTACACGCGTCCTGGAATCCTCGGAGACGCCTTTCCCTC
GCCCTACCCGAACGAAGAAGCTGCGCGGTACGCGAACGGAGGCGCGTATCCGCCGGATCT
TTCCCTCATCACCGCCGCCCGCCACTTTGGTCCGGACTACCTGATGGCTCTGCTCGGCGG
GTACCGCGACCCG
>TRINITY_DN95_c1_g1_i1 len=426 path=[404:0-425] [-1, 404, -2]
GACCGCCAAATACACCGAAATGCTGGAGACAAAAACATGGTGTACCGACAGAGCAGAACG
AGCTACGAAGCCGAACAAGGCTCACCGCGTGCAGGCAGCTATCCACGTCACAGGCGCCGA
GTCGGGCGAGGCGCTCGCCCGCCGCCACCTGATCCGCATACTCTAGAAGAAGGCTGCACA
GGCACCGGCGCGCACGCACGAGAATATACCGCACCGAAGAAGCAGAACGATGGAATCGAC
CGGCGCAGAAAAACAGACGAGAGAACACTGTACACAGGCGTGGTCTCCTGCCAGTCTCTG
AGTCCTGAAACGCATGCACGGGGCACGTCCCCTGAGAGCTCGGGCGTTTTCGGCTTGGCG
GGGCGGATGTCCTCGGAGCAGGAAAGAAGAGACGCAGCTGACCTCTGGTAGCGGAACTTT
CTTCTT
>TRINITY_DN98_c0_g1_i1 len=467 path=[889:0-466] [-1, 889, -2]
GTCCTTCAGCGAGGCCACAGCCGACTGCCCAACAGCGTTTTGCTGGGCGGATCCATCGGA
AACCGCTGTAGCTCTCAAAGGTAGAAGGTGAATGAGACCATCATCACATGCCGCGCAGAT
GAATGGTGCTGCTTCCAACACGGTCACGATCACACAGCGACTAGGTGCTGGTAGGAGAAA
CGTTCCAATAGGGCCGCCTTTGTGCTGGCTCCACACCTTTATGGTGCGATCAAGCGAGGA
AGACACTAGACAGGGCGCGCGGACGCCACATACATCGGATTCGCCAGAAGGATTACACAG
GGCAGTGACAGCCTGTGAATGCCCAGACCAACTTTGAGAGATTTTCACAGCGCAGTCAGC
GGCCTGCAATGATTGTCCTCTCTCCATATCCTCGCTGGTTGATAGAATGTCGTACAACGA
GAATTGTTTGATGCTGCCGTCTGTGCCAGCGCTGATAACTCTGTCTT
>TRINITY_DN93_c0_g1_i1 len=1207 path=[2396:0-784 2398:785-998 2395:999-1206] [-1, 2396, 2398, 2395, -2]
CAGTACAGTTTTTTATGGCTTGGGAAATTTGTCTAACATGTCGAATTTCATTGGTAGTAC
AAACCAGCTCCGCTCGACCGCGTATTCGCTTCTCGACTCGGGTCGGAGTGCTTCATCAGG
CGAGAGTGATCCGTTTTTTTCATCATCAGGCACGGGGGGGGGTCACCCGAACAATTCCCT
CTTGTTCAGTGCCGCGGGATCAAGTTGTTTATCTTCCCCACAGCGCCTTGGGGTTTATTC
CTCCGTCCGTCCACAGTGTCCCCCTCCGCCTGTGGCAACATCCCAGAAGAATAGCCCGGT
TGCTTCGACAGCGCCGACACCGTCGCCATTAACACAGTCTCAAAAACAGCCCTCGTCGCC
GCCGTCATCTCCAGCACTAGCGAACGAGTACCCCGGTCTAACGCAGCCGAATATGTACGG
GCGATCTTTGGGAGACCCGTTTCACCAGGAGAATGCTCCTCGGCAGGAGCACACGTCGCA
ACCGCAACTAGGACAGCATCCCAGGGCAGCAAGCCCGCTGGCTACTCCATTACGTCCTCA
CGCGACGTCAGCTCATCATCCGGATCATTATGTACGCAGCTCTTGCTTGCCAGGAAGCGA
TTGCCAAGAAGTTGATGCAGAACCATATGGCGAAGGGCAGGCTGAACGGCTGTGGAACTT
CAGCAGTAGAGGTTCCCTTTCGTTTGACGATCTAATCGCCCAGGTCCAGAAGTTGCTCCA
GTCGAACTCCACATCTTCATCTGCCTCTTCTGCATCGACACCTCGTCGTCCTAGTGGCCG
CCTCGGTGAGACAGTAGACATGCCGTGGGAGAATAAGCCTATGGATAATAGAAGTATATG
GGCGAGACGACCAATGCTAGGTAGACCACCTATACAACAACAGGGAATCCAAGAAGGTAG
AGAAAATGTGGAGCGAGGTGACGAAGAGTACTCCGGATGTTGCGTCGGACAACTGGACCT
TCATGCGTTACAAGGAGTAGCGGCGACTCAGTCCGTGCAGCCTTATCGGCCTGTGGGCGA
TTCCTCCAGTCCTCGTGAGCCCGTTAATGAAGGTGTCAACCAAAATTCAGCATCATATAT
CGATCCGCAGGCGTTGGCAGTGCTTCAGGAGTTGCATCGAACGGCAGTACAGCAGAGAAT
GTGGGAAGCAAACCTCGCAGTTTTGCGGCAGGAAAATGCGGATTTACAGAACAGAATCAC
CCTTATG
>TRINITY_DN93_c0_g2_i1 len=1015 path=[2391:0-784 2392:785-806 2393:807-1014] [-1, 2391, 2392, 2393, -2]
CAGTACAGTTTTTTATGGCTTGGGAAATTTGTCTAACATGTCGAATTTCATTGGTAGTAC
AAACCAGCTCCGCTCGACCGCGTATTCGCTTCTCGACTCGGGTCGGAGTGCTTCATCAGG
CGAGAGTGATCCGTTTTTTTCATCATCAGGCACGGGGGGGGGTCACCCGAACAATTCCCT
CTTGTTCAGTGCCGCGGGATCAAGTTGTTTATCTTCCCCACAGCGCCTTGGGGTTTATTC
CTCCGTCCGTCCACAGTGTCCCCCTCCGCCTGTGGCAACATCCCAGAAGAATAGCCCGGT
TGCTTCGACAGCGCCGACACCGTCGCCATTAACACAGTCTCAAAAACAGCCCTCGTCGCC
GCCGTCATCTCCAGCACTAGCGAACGAGTACCCCGGTCTAACGCAGCCGAATATGTACGG
GCGATCTTTGGGAGACCCGTTTCACCAGGAGAATGCTCCTCGGCAGGAGCACACGTCGCA
ACCGCAACTAGGACAGCATCCCAGGGCAGCAAGCCCGCTGGCTACTCCATTACGTCCTCA
CGCGACGTCAGCTCATCATCCGGATCATTATGTACGCAGCTCTTGCTTGCCAGGAAGCGA
TTGCCAAGAAGTTGATGCAGAACCATATGGCGAAGGGCAGGCTGAACGGCTGTGGAACTT
CAGCAGTAGAGGTTCCCTTTCGTTTGACGATCTAATCGCCCAGGTCCAGAAGTTGCTCCA
GTCGAACTCCACATCTTCATCTGCCTCTTCTGCATCGACACCTCGTCGTCCTAGTGGCCG
CCTCGTAGCGGCGACTCAGTCCGTGCAGCCTTATCGGCCTGTGGGCGATTCCTCCAGTCC
TCGTGAGCCCGTTAATGAAGGTGTCAACCAAAATTCAGCATCATATATCGATCCGCAGGC
GTTGGCAGTGCTTCAGGAGTTGCATCGAACGGCAGTACAGCAGAGAATGTGGGAAGCAAA
CCTCGCAGTTTTGCGGCAGGAAAATGCGGATTTACAGAACAGAATCACCCTTATG
>TRINITY_DN99_c0_g2_i1 len=700 path=[1373:0-396 1374:397-413 1375:414-699] [-1, 1373, 1374, 1375, -2]
AACGCGTCTTTTCTGCAAAGGCACACTCGTCGGTGTGTGTGTCTCTGCTGGCGTCCCCGG
CCTTTCTCCGCCGATTTCGCGCGTTCGCGAAAACTCAGCCTCCACACAGCACGAACCCCC
GAGTCTCCGTCTGAGCGCGGCGTCTGTCCTTCGCGCTCGCCAGCGTTCTCAAGGAAGACG
ACGCAAGGTTTTGGAAGGCGAACGGGTTTGTCTTCCTGCGAGTCGCCGAGGCCTCAGGTT
TCGCGTATCGGAGGCCAGCTTTCACGGTGTCGAGATCCGCGTCTTTTCCCCCGTCGGTTT
TCCCTTCTCCCCCTGAAACTCGGGCATTTCACGCTTCCTTACACCTGCGCCCTCCTCTCC
GTGTTGATGTTCACTGCCTTCCTCTCACACTTTTTTTTCCGTTTCGAGGCTCGGGGGGAG
GCCTGCGAACGAGAGGCGCCGTGGCAGAGCTGGCCGCGGTTTGCGACGCTCCCGTTCTCG
GAAAGCGGAGTTCCAGCGTCGGAAGTGGAGAGTCTTCGCCAGAGAAGCTGTTTTGCTGTC
TCTCTCTCTTTCCGCTGCGTGCGCCTCTCGCGTCTCGCCTCTGCGGCGATCGTCGATCTG
CCGGGTTGGCCGCAAGCAGGCGAGCTGGCTTCGTGCATGCCGGCGCCGAGATGGCCCTCC
CGACAAACACCTGGCGGGGCGTGGCCTGGATAGATGGAAA
>TRINITY_DN97_c0_g2_i1 len=535 path=[1043:0-201 1044:202-218 1045:219-534] [-1, 1043, 1044, 1045, -2]
AAGGTAACACACTCAAGGCACTGCCCGCAACTCGGTACCGAAAGTAACTCGATCAGGCGC
AACTGGCATTGCTACCGTGACCAGAAGCGATGGTCGCGGGGTGAGCCGAACGTTTGCCAC
ATTCTCCAACTCGTTTCGATGTACCGTGCGTGACGTCCAAAATCCATCGGCTACCGCGCA
TGCCACCAGATCAAGAAAAAAAACCACCGGGAGGCAGTTCCGACAAACATGCCGTGGCTA
GACAGTTTGAACAGGAAGCTTGACGGAACACTGGTTGCCCGAGCACAGCCTGAGGTATTA
ACACGAGTTTTTCCGGTAGTTTCTGCAGGGACCCGACATGCCTTCCTGTCACTTTCGATT
CGCCTGGCCGAGACCGTGGACATCCATGTTGGTCCATGACACGTAAACGTTCACTGCCAG
CTTCCTGTGTATGTACACTTGTGGGCCACTCGCCCCACGAAACGCACCGCCGATGCTTGA
AATATGGGCGTTCAGATGGTTCTGTGCCTGTGCTTGCTGTTGAGAATGCAGCGAT
>TRINITY_DN96_c0_g1_i1 len=572 path=[1929:0-248 1930:249-265 1932:266-567 1925:568-568 1926:569-569 1927:570-570 1928:571-571] [-1, 1929, 1930, 1932, 1925, 1926, 1927, 1928, -2]
CTCAAGGAGAAGGCGCTCCAGGAGCAGCTGGAGGCCCGCAAGTCGAAGGCTGCGGCGCAG
AAGGAGAAGAGAAGGCTGAAGGAGTTGAAGAAGGATGCCGAAGCTATGTCTGCGTAAACG
AAAGGAAGGACGCGCGTCTGGGTCCGCGAACGTTCGCTCTTCGAAACTCTTCTCTCTCTC
CAGGCTCCTCGTGTCGCGTAGATAGTTCTCTGCGGTGTGTGTGAAGCCTCCCACCTCTGA
GACAAAAAAGTTCGAGGACGAGTGCATGCGCAATTGCCGCTCGACATACCAGATGGAACT
AGGCGTGTGTGTGTTTGAGTCTTTTGGAAACCGTTTCGCGCATCAGAGAATGCCTCGCGT
TTTGGCTGTGAGGCGTCGGCTTCCAGCTCGGACACACATGTCGGGCTGCGCAACGTGTGC
GTGCGAACATATCTATGTGCATGTGGGGACTCTGTCTTTGGTTACGTTCTCTGTCTTCCC
TCCGTTATAATCTTGTTCGCTCCCCGGTGTACAACTGAAAGACGGCGCCTCTCACATGCA
CACAAACACACACACACACACACACACACACA
>TRINITY_DN96_c0_g2_i1 len=427 path=[1919:0-23 1920:24-426] [-1, 1919, 1920, -2]
ACACACACACACACACACACACACTTGCAAGAGAGCAGCCAAGGGAGAGCGGACGGAAGT
CGATTGTCTCGGGAAGTTTAGAGAAGTGTCTGCGGTCTTTTGCTTCTCAGGGCGAGTGCG
GCACTCTCGGTGAGGTGTGAGAACGCGGAAGAAAAGCGAAAAAAATTGCGCATTCCGCCT
TGGCTTTCTTCCACTTTCATTTTTTACCGCCGCTCGCGATCGAAACCCATGCCGCGGCGC
CCCGGAAAGTCGTCGCCTCCAGGGGGCCCGCCAAAGTGGTTCGACGGCGGCATGCCTGGG
CCTCGAAGGCCCGGGCCCATGGGCCCGAGCCCGCCAGGACCCATGGGCCCGAGTCCGCCA
GGGCCCATGGGCCCGAGGCCCCCAGGCCCCCCGGGCCCCGGCAGGATGGGCCCGCTGCCG
CCGCGGG
>TRINITY_DN128_c0_g1_i1 len=1916 path=[3800:0-1850 3801:1851-1861 3802:1862-1864 3803:1865-1877 3804:1878-1888 3805:1889-1891 3806:1892-1904 3807:1905-1915] [-1, 3800, 3801, 3802, 3803, 3804, 3805, 3806, 3807, -2]
ATTCCCATCGTCGGTCCCTGAACAAGGAAACTTTAGGCCACCCTGAATTCTGTGAGCCCG
CTGAAGTGCAGCGTTTCACTCGCTGAAGAACTCTCACAACACACTGTTGACCGGGTTTGC
TGTACAGGTGTAGCCACGGTTTGCCGTGAGCCGGTGGTGTGTCTGAACGCGGCAAACGAA
AGACGAGGTAACAGCTGATGGTGCACTCGATGCTTCAGAAATCGTATGGCGCTGTTTAAA
CAGCCAGCTTTGCTTGGCCGCGGTACCCACTTTGGCTGCTGCAAATGCAGAAATTCTACG
ATCTAACAGGGTCCTTTGGCCAGCAATTGCACCTCCCTCGGGGTTTGCCTCGTTGGCGGC
ACACCAGCCGGTCCTGATTTGTTGAGTCTGAAACACAAACACCCCATGGCGTGCGCGACA
GCGTATCCGTTACTCGTTAAAAAAAAACACCAGCAGTCATTTTTGCAGAGCACTCTCGGG
GCACCCTTATGAAGCTTCCAGAACGTATCTACAGCCACCCTGGTACTCTTATTAAACAAT
ACATATGCCTCAGATACGGCAACAAACTGAATGAAGCTGTTGTTTTCGGACAGCAGCGTG
TAACAAGAAAAGACCATGACTCACTTGGAATTCGTGTTTTGCTGTCGAAAAGCGCCAAAA
CTCTAACACGTCTGGCCCGAGACAAAACAAAAACCGGATAAGTTTGAAAAGCCACTGCAG
AGTACTGGCCGCTGAGTTGGGGATTGCCTCTCATGCAGTGTGTGCCCCACGGCGGAAGGA
ATTGGCGAAGTATAGAAACCCTGAGCACACGTTTTTCAATCTGAAAAAATGCACGGGCAG
TCGCTGACACATTGCTCCATCTGCCGCCGTCCCGGCCTCTGCCACAGGCAGATGCCATGA
GCGATATATGGTCCGGTGGATCCTCGGTATCACAGGAAACACGTTAGTCCCCTCTGCTTG
GAACGTCTCAACGGTGAGCATTGACACAAGCGATCTAAAGCGAGTCGATGCCGAATTACG
GGACCCGCCAAGACCGCGTGCACGAAACTCCAACCGAGGACCAGTTCCCACGAACGCTGG
TAAAACGCTAGACTCTACCTCGACGTGTAGATGCGGAGCTATGTCGCAAACGTACATGCG
CACAGCACGGATTCTTTTAAAAAAATGACGTAGGATGTTGCTGCAACGCTATCCCTGCCT
TCCGCGTAGAAACTCAGGAGCCCCTCCATTCTTGACATGACTCGATACGGTATGCCTTGC
GGAGTTATGCTCACTCTGTCGTCTCTGCAGGCTCACGACTACTGTTGCGATCATTTTTTC
TTCATGACTGTGGCATAGACAGGTTCCAGTTGCCACCTGCCGCCACCACCGGGGCTGGCA
CCCCCACGACCACTATGTCCGCTCCATTGAAGCGTCGCGTATACCGAGTTAATCGGTTCG
CCTCCCGGCTCGGGGCCAGGCCTGTGTTCCCCCACGCTCGCTTCGGCTGAAGAACTCGGA
CCAAGCGGCAACGGGCCAGAACGGCGGCCAAACGAAAGGGTCGCGTAAGGCGATTCGTTT
CGTGGAGGCGCCGGCCTCGTAGAGGGCGGAAGATTAAGGTCAGCGCGGACTACCGTCGGA
TCATCAGCTGGGGATGGCCCATGCGGTTCCGATTCTGGAGATGGAGTGCGTGAAGGGCTT
GATGGATGGCTAAATGGAGGCAGGGGAGCCCATCCTTTGTCGCCAGCAGGATGCCGGCGC
CTTCTGGGAAGACCACTCTCTGCGATTCCTCGAACTCCAGCGCCATACCTGACAAACGTT
CCAAATATTGGCTCTTCCTGTTCTTCCAGCGGAATTGGGTCACGCGGAGGAACCGGCGGA
ATTGGGTCACGCGGAGGAACCGGCGGAATTGGGTCACGCGGAGGAACCGGCGGAAT
>TRINITY_DN108_c0_g1_i1 len=388 path=[639:0-297 640:298-299 655:300-315 653:316-317 656:318-333 654:334-351 652:352-369 651:370-387] [-1, 639, 640, 655, 653, 656, 654, 652, 651, -2]
CTTAGCAGTCTGCCCGGAGAAGCGGGAGGTGGGGGGCGAGCTCCGCATGTCTCGCCCGCA
AGTCACGCAGTGCATTTGGAAGTACGCCAAGGCGCAGAACCTGCGACGCGGCGGCGACGG
GAAAACCGTCTTCTGCGACGAGCGGTTGAAACGCCTGTTTGCAGGCAGAGAACAGGTGGA
CCTGTTCCGCGAACTGCAGTCTCTCCTTGTGCCTCACCTCCTCTTCTACGAAGAGGGCGA
CTACGACGCGGAAACAGGCGACAGAGCCACAGACGAAGAAGATGGCGAAGAGAAAGAAGA
TGGCGAAGAGAAAGAAGACGGCGAAGAGGAAGAAGACGGCGAAGAGGAAGAAGACGGCGA
AGAGGAAGAAGACGGCGAAGAGGAAGAA
>TRINITY_DN116_c0_g2_i1 len=1382 path=[2756:0-387 2757:388-405 2758:406-1381] [-1, 2756, 2757, 2758, -2]
TTCTCCTTTTTCCCCCTGTGCCTTTGTTTTTTTTTGCGGACGGTCCGAGCTGCCACACTG
CTGGGGGGTTGGATGTGCGACTTGAATCGCTCTGGCCCGGAGCTCGATTTTTCCCTTGTG
GTCGTGCCTCAATTTCCTCCCCTTGTTCGACAAGGAACTGGCCAGCTTTTGCGCAGGAAG
GAAGAGAAACTCAAACCCTCTAGAAAGATTTTGTCTCTCGGACAAAGCGTCACTATTTTC
GTTAGATCCGTGAACATCGAGACGAGGGAGAAGATCCGAGAGCGATATACCCCCCTTTGA
GAGAGAATCGATAACCGAGGGAGACATGAAACCCATCTGACTTCCAAAGTTCTTTTCACC
AGACACCAGCTGTCGCGCGTTGTTTTTTTGTCTATCGCAGTCTCCTCGCTCTTTCTTCAC
TGTTGCGCTCTGCCGTTTATCAATCCGTCCTTTGTTGCTACGACCCCCTCCGTCACCAGC
CGTTCTTTGGGGCGGACTGGCGCTTCTCTGTCTTTTCTTCCTCTCCCTCTTTTCTCCGCT
TTTTCTGTCTCCCAGTCGATCTCAGTGCCACTGCCTCCTCAGTCTGCCTCCTGCTCAGGG
AGTTTCCGTGGTTTTTTCCCCATCCCAACGAGGCTCCGTCCTCGATTTTCTTCCTTCCCT
TTCGTCTCACCCCCCCGTGTCGACCGTCTTCCGGGCGGCAGATCTCTCTCCGCCGTCATA
TCCCACCATTTCGTTATCTCCTCCCTCTCCTTGTCGCCTCACTTCTTGTTCTCCACCGTC
GCCGAGATGCTCCTCCCGCCGTACCCTTTTCCGCTGGAGCATGTTTCTTGCTCGGCGCCC
GTGTTCGATGTTTGCTTTCACCCAAAAAGGCAAATCCTGGCAACTGCGCTCGTGTCCGGA
GAAGTCGAAGTTCACGAACTTCCCACCGCCGACGAGGTCAGTGCCCACCTCGAAGCGAGG
CACGCTCAGCGCATGCGTCAACGGGAGATCGAGCGGGAGCGAAGGCGACAGGAGCGAGAA
GAGAGAAGAGAGGCGAAGCGCAGATTGCAGGCCGAGAAGGGAGAAGAGGAAACACGGGGA
GCGGTAAAGACGGAGGACGCAGACAGCGCTGGAGAGAATGAACCAGAAGACGCTTCGTTC
GACTCAGCCGGGAGCAGCTTGTCAGACGCGTCGTCAGAAGACGATTCGAGCGATGAAGAA
GACATGAAACGAAAGTTTTTGAGCGAAGATCTAAAGACTGTCGACACAAAGGTGATGACC
ATGAAAAAACACAAAAAAGGATGCCGCGCCGTACGCTTCTCCGCCGACGGCTCACGACTG
TATTCTGCATCAACTGATGGCCGATGCATTATAAGTGACGCGGAGAGGGGGAGCACCGTA
TG
>TRINITY_DN100_c0_g1_i1 len=1957 path=[3869:0-1956] [-1, 3869, -2]
GGAGAGACGCGAACAGCTGCATGCATCTCTTTTTGTGTCTCTGTGACGCGTAGCAAAACA
CATTCAGAGAATCGAATCATGAAGCTTCACACCTCTGCACATGCATACATCTTATATTGT
ACGGTGTGCTTGTGTGTATGAGAGTCGAGAACGCTGAATGGGAGTCGATGCGGCGTTTTA
GTCGGATGAAAAGTGTTCAAGTCTCCGGCTAGGAATTCAAGCCCGTACACTGACAGGCGG
GAACGTTGCCCATGTGTATCTATGCATGAGGAGACACGAGATTCACCAGGAACGCCTGCA
TAGACAGATCTGTATCCACATATACGTGTTAGGCACGCGAGGACGAGATTGATTTTGCGG
GGGAAATGAAAACAGCACGAAGGGAGAACGCGCCGAAGTTTTCACTCGGCTGAGGGGTGG
AGACGAGACAGAGAACTCGATGGAGAGATGGAAGACCAAACGGACGACCGGCTGCAGCTT
TTCAGGTTGAAACGAGAAGAGGGCTGCCAATGGAGCACCACGGAACGGAGAGGAGAGACG
GAGAAAGCAGAACAAAAAAACATCGAAGAAACTCGGGAAAAATACAGCTGTTCCTCAGGA
AACGGCCGGTGCATACGACTTGGAGAAAAACCGCAGAAAAGGAGAGAAGACAGCGAGGGC
TGAAGCGAGGTTGCGGCATGTAAATCTGGAGGCATCACAACCCAAAAGCAAGCAACTGAA
AAGGATAAACGAAAGAAAGAGGATAAGGGAAAACACAGGTCGTGCGGCTCACGAGAGGAA
GGAATCTTGTCGTGGATGTTCTGGTCCATTTTCAGACATGTGCGGAATATAAGGCGGGGT
AGGAAGGGACCCGCCTCCCGCAGGAGGATCACTAAAACTCATGGAAGCAAGGAAAGGCAA
TCGATAAAGAGAAGGCAGGCGAAGAAGACCGAGCGGTGAGTGCAGGGCGGAGACGCGCAG
GGAAGAGCAGACAGCGACGAAGACGAACAAGAAACTCCAGGGAAAAGAAAAAAGTAGAAA
AGAAGGCGCGGTGCAAACAAATGGTCTTCATAGCCTTTGAAGAAGAAACTTGGCCAGGAG
AAAGAGGAGCGCGAGGCGAGCCTTCCAGAGTGTTGCAGGAAAAAGTCGAATACGGCCCCC
GCTGCCAAATCTGAAGGGTGGCGAAAAGGAGAGGAGAGAGCAAGTGTGTAAGGCCGATAG
AGAGGGGAAAGAGGGAAGGAAGGGCGAGGAAAAGCGGAGGAGGAAGAGGAACAGGGAAGA
TGTTCTGTTCTGAGGCGTTGTTTCGCTCGCTGATCTCCATGCGTGAACCGTGAACCCGTG
ATGCTGTGGACGTGCCTGCTAAGCCGTAGATACGCCGATTCTACGGAGAGGAAAAAATGA
GAGTTTCAGCACGCAGAGGAGGAGCGAAGTGAATGGAAGACTGTCGCGAAGGTAGCTAGG
GAACTCGAGAAGACAAGGCGAGACGCGGTTGCAACGAGCAACTGCAGTGATCGAGAGACG
AGGCAGGAGAAAGAGCCGAAAAAACATGAGAAAAAGGGAGAACTCCCGCCTCTGTTGGGT
AAAGGCATTTGCGCCCGTCCAGAGAAATCTGAGGATGAGGCCGAGGCAAATCTCGAGTTA
AACAGCCGCGAAAAGGTGCCCCGGGACGACGATAGAGAATACCAGAAACCGAGACGCGCC
TTCTCGAGTCCCCTCGACAAGCATGGAAGAGAGGGAAAGGAAACAAGCGTTTGGATCAGA
AGAGGAGCGGGTATTAATAAACACGTAAGTAATCCTACTAGAGAGGGACTGTAGACAAAA
AAGTGGGCATGCATCAAGCGGTGACCGCAAGGAGCGGCGGCTTGTCTCCGAGCTGCAGAA
AGCTTGACTTCTAGAGAGCTAAGACTTGGAGATACGGCGAGAAACAAATGTCGTGTCTGC
CCAAAAGATGGTTGGAAACGGTTTTTATCCTCGTGTA
>TRINITY_DN101_c0_g2_i1 len=569 path=[1112:0-415 1113:416-433 1114:434-568] [-1, 1112, 1113, 1114, -2]
ATCCCCTTCCTATTCTTACACACACTAATTTGAAACCATTAGCCGACACTCTAGTGATGT
TGACACCTCTGAGGGGTCATCTGCTCCACAACAGTTGTGCAGTGCTCTCGTGGATCAGGG
AGGCGCGCTGCAAGGGAACTCGTATACACTCAGACGACGCTAGCACTACTTTCGGCGTTG
CACTGCATTGAAGGCCTTCGCAGTTGGAGAATGGGCAATCAAAAAGACCGGACAAACTAC
GAGAATAGAGAGCAGTGAAGCAGTCTGCAGCTGCCGGGCTACCCCAGAAGCATATTTCCG
TGCAGCTCGGCAAGACAGAAGAAAAGACATATTAGGTTGGATGCGGTCAAACTTTCGTAC
AGGAGAAGCTCACTCATCATGCACCCTGCAACAACAGAAGCTCCTGTGTCTTTTTTTGTT
TCTTAGTAGTTTCATCTTTCTTGGCAGCGGGAGTTGGCGCAATGACACCACCAGAAGAAT
GCAACATGTGCTTGCTGCTTGGCGCAAAGTCCTGGAGCTGCAGTGAGGAAGCCTCGGAAT
CCAAGCCAGCGCTCTGCAGGTATGCCTGA
>TRINITY_DN197_c0_g1_i1 len=1163 path=[2306:0-486 2307:487-510 2308:511-1162] [-1, 2306, 2307, 2308, -2]
AAGCACCACAGCCTCGTCTGATCGCCTGTGCTTGTCGAGGACCAGGCGTCTTTCTCCCTG
CGTCTTCTGCGCCTCTTTCGCTTCCCTCTCTACGGTCTTTCTCTCTGCCTCGGGGTCTCC
TCTGTCCTTGTCAGTCTCTCTGTCCTCTCGCGGCGCATCCGTCCCCGTCCCTTCCTGCTC
TCCTTCGCCGCGACAGGGCGCCCAGACAGAAGAGACAGAAGACGAGGTATTTGTAGAGGA
GGAGCCTGGGGACGGTGATGGAGACGGGAGTGAGCTCGGCGCGAGGGAAAAAGAGCAAAG
GCGAGAGGCACGACTGACGAACGCGACTACCCTGCCGGAGACTGGCCCTAGAGAGTGTGT
GAGGAGAGGCAGAGTGAAGTTGGAGAAGACCTCCTCGTCGTTCCAGAGGTAGAACTCCAA
GGCGTTGCTGACGGCAACTTCGACGAGGCAGGCGTAGGCGTCGTCGATCTGGACTGCGCG
TTTTTTTTCCAGTGAAGCTCGGAGCGTCTCTCGAGGGCGTGCGCCTGGCTCCTGTCGCGT
GGTCTTTGTCCGTCTGCCTCTCCCTTCTCTGAAGTCACGTCTTCCAGCAGGTTTCCCATT
CTTCTGCGAAGTCGGCGAGTGAGGTTCTGCGCTCTGGAGATGCGCCGACTTGGCGAGGAC
TTCCTCCCTCAAGCCTTTTCCCGCGAGAAGGCCACGCACCCCGTCCAGTGCCCAGGGCGG
CTGCGCGAGTCCGAGCGCTGCGCGCGTTTCTCGGCGTTCTCTGTCGAGGAGCGAGCCTAG
GAGAAGCGCCGGGTCATGCAAGACCTGCCGCAGTGAGGTGAGGAGCGAGGCCGAGGCTTG
GCCCCCCTCAGCCGCCGCGTCCGACGCCCGGAGAGGCAGAAAAGGCGAAAACAGAGACAC
GCGTCTTTCCCAGACGAACTCGACATGGACGCAGAAGAGCCTGCGGTAGAGAAGGAGCTC
AAGAGTTACGGGACAGAGCGGCAGGGGGCCGAGCGCAGGGTCGGAAGGCAGGAAGCAATG
GACAACAAGCGGATGAGGCGGCGACGCAGAAGCAGTGGAGAGGGAGGAGCGAGAAGAAGG
CGAAGATGGCGAGGACGCGAGAGAAAAGGACGAAACACGGGGTCTTGGCATCGTTCACGG
CATTGGCGGGGAAGCGCGGTTTT
>TRINITY_DN102_c0_g1_i1 len=1769 path=[3542:0-1582 3543:1583-1606 3544:1607-1768] [-1, 3542, 3543, 3544, -2]
GAACATCCCTATGGACGGTGTGCTCTATGCCAAATCAGAGATCAAATACACATGAATATC
TATGTTTCTTGTGATTGACAAAAGGATTAACGTCAGTGCGCAACTATACATATATCCCGC
AAACGCTTTCCCTGCCAAAGTGTCTCCAAGGTGACATCTGGCTATCTCCTCGCTTCTAGT
GGCCCGAGGCGGGAGTCTCTCGCGAGCGGCGCTTCGACCGATACAACGAGGCTCATGGAG
AGTCAACAGCCGGGCAGTGCCCCGACACACTCTACACACATCAAATGAACTGTGCGCACT
ACCGCGCTCCAGCGATTTCCCCGCACATGAGGACTCTCAAAAACTCTCATCTTCCTCTTC
ACTTTCCTCTCCTTCCAACTTGTCGCCTGCTTCGTCGTCGCGCCACCAGCTGGCTCTTTT
TTCTTCCTCAGCGGTCACCAGGATTCGCTCCACGACTTTCCACCGGTCTTGCTGCGCCTT
TTGGTTTTTGACGCTCGCCAGCTTCTCGGCGACCAATCGCGCACCTTCATCTTTACTCCC
CGCGACACTCCGCTGGGACGGTCGGCCGCGCATGCCTCTGCCCGCCTTTTCAGGCTCGCC
CAGGAAATGACGTGGAATCTTTTTGTTCGCCAGTTTCGTCCCTCCGTTCCGTCCCCGGTT
TTCCAGCTCTGCAGACGCCTTTGCCGCCGGGTCCTCTTTGACGCGGCCCCTCTTCCGGTG
TGTGTGGGAACGCGCCCCGCGCGCCTCTCCAGCCGCCACCTCCGACGCCAGGTACGCCTG
CTGAACGACGATCGGGTACTGATTCATCTCGCAGTCACCGAGACACGCCGAGCAGCTCTG
GCCGTGGACGCACCGCGAACGGCAATCGCATCCCTCTGACGCGACACTGTCTACACTGCT
GGCGCTCCCGGTGGACAGGCGGCCGACCTGGAAACTGCAGAATGCTGGGCTGTGCAGGTA
GTACGTCTCGCATGCGCTCGCCCCAAGAGAAACACCGCGGACGGACTGCGAACCCGCTGC
CGCAGGGAAGTCGCCCTTGCTGCCTCCCTCCCGGGACTTCCGAGAGCCCCGCACGGAACG
CGCCGCGCCCGAGACAAACGGGGAACTGACGGGAGACGTGTCTCGCATGCAGACTCTGAG
CGGCTCCACGTCCACTCCACACGCAGTGGGAGTGCGAGGCGTAAGCCCCGTATGAAAGTC
GGAGAAGAGAGCAGCCGTCGCCGCCCTCGCCGCGTCGACAGCCGCCGTCGCATCGTCCTC
TCCCGTGAGTGTCGGCGTCAAGACATCCCGAGACGTAGACACCCACGGTGTCGCGGCACA
GGCTTCTCCAGCTGTCCCTGCGCCCACCGGACTGTGGCTGTCCGGAAATGGTGACATTTG
CATCGCATGCGCAGCTTCCAGCTGAGAAGCGTCGAGGCCCAGGCCGTTATCAGACCACCG
GGGAGTGACGAACAGCTGCGCACTGCAAAAGTGATCGGCCAACGTCTCTTCGCCACCGAC
CGTGAAGACACAGTCGTCAGCGAGAGCCGCCGCGGCAAGAGAGCTGCGCGGCGACTCAAA
ACGCGAGGTTGGAGCGACTGGAGGCACGCCCGGTCTCTGTTCTTGGCTGAATGGATGGCA
CGACGCCTCTCGGCACTGGAGCCGTTCTCCCCTGACCTGGACAGCTGCCGGGAAGGGTTC
GCTCCGCGCATGGTTTGAGACTGACACTTCCCGCTCGACTGCCGTTCCGGAAACAGACCG
ACGCTTGGAAAGTTGGTCCTCGTCAATCA
>TRINITY_DN103_c0_g1_i1 len=1366 path=[2703:0-683 2704:684-701 2705:702-1365] [-1, 2703, 2704, 2705, -2]
CAAGGCAGAAGCGTATCTCGGAGTTGTGCAGGACGGTACTAGCTTACCTTCGATTGACCG
AACGAGTAGCGGCCAGCCCCTATTACTGCCCCTCGGGGGGATTTCTTCGATCTCACCGGA
TCCGGTACAATCTCAGACGCGTCCTGTTTCTCCTGGTAATGGATTTTGTCCTGTCTTGCC
TACTGCTCCGAGCTCACCGGTGCATGTCGGTCCGAGTATTTGTCACGGCAATGAATGGGG
CCCGATCCAGTCCCCGGTTGCTCAACAAGAGGGGGCGGCGGGTTCGAACGGCGTCACGAA
TGGGCACTTGGCAGGTACAACTTCACGGGACGATGTCCTGGGGCGCTCGATGGACTCGAG
CTGCAATGAAACCCTGCAGCGCCGGGTCCTGACTCAGAAATACACAGAGGGTATGGTGCA
GATTGCAGAACCTCGGAATCCGTTCGACGCAGAATAGACACCCGGCACGGCGGCTGCCTT
CAAGATCGCGGGCAACCGCATCAACACTGAAGGGGGACGGCAACTGTATGAGGGTGGTGA
CCATACTGCATTAGAAGAGGGAGAGTGCGATTGTCCCCCCAGACTGAGAGACCGGACAAT
TGTCCATTCTTTTACGGAGCGCGGGGGGTACAAACCGTGGATGGTGTTTTAAACTCGCTG
CACGTTGTGGATTATGGGTTTTTTTCTCTGCATCACATCTGCGGCCTTATGCTGGGCACT
ACACTGGTTGTGCTTGCTACACGATTAGGCTTGTCCCCCGTGGTAGTATTGGTGATTTGC
AGCTGTGTTACCTCTGTAACACGGTGGACGATTTGTGATAGTGGCTGTGCGCAACTGGAA
TCTGTTGGTATATATTCGACCGCTGCCTTATGTGTCTTTGCACGGCAGCATGTGGACGAT
CATAACTTCAGCCGCCCGTAGTTTTATTCATAGTGTGGCGCGACAGGGATGTTGCGTCGG
CGTTTGTAGAAAAAAGGTTCACCTGATATTTAGTAAGCGAGCGGGCCAAACGAGCCTGGA
TACCCGTGTTCTTTTCATCCATGTTCTACGCTGCACAGCATGTATGCACCGTTGGAGATG
ACGACGCCCACTGCTGTGTCGAGAATTCCAAATATTTGTTTGAAGATCATTGATGGGTTG
AGGGCCGTCTAGCGGGAGTTCACCCACACTACCTCGCACCAAATTCATGTGACTATAAAC
TCTCTTTCCGGAAACAGATTTGCGCACGCGGTCGTTGCGGTTAAGAGTCATGGCCTGTGT
TTTACACAAAGTGGGTCATAGGCTATGTTGCCATGGACTGCCCTGGGAGGCGAATCCAGT
GTTCACCTGCTGTCGCGATACGCGGTTGTTCGCTCAATCATTGGAG
>TRINITY_DN113_c0_g1_i1 len=991 path=[2179:0-211 2180:212-990] [-1, 2179, 2180, -2]
GGCTGTAGGAAAGAGGACTGACGGCTCCGATGACAGGCGGCTGCAGTGTTCCTTCCCCGG
CTCCTCGGTCGAGTCGCTTTCCAGCGTGTGGAAGGCAGCAGGCACGCTTCACGACGAAGA
CGACATCAGCGATATGAGGGAACGGCGGATGTACCCTCGGAGGTCCATGCTTCAGTGTCG
CCTTGCGATGGTGGAGGACTTGCTCTTGCCGTCGTCGTCTCTCGAGTTGGTGCGGAGTCT
CCGGTGTGAGGCGGTCGATCCCTCGGCGCGTCTCCGTTCCTTCCAGAATTCCCGCGCGTC
GCGTTTCTCAGGTGGAGCCTCAAACGGGTCGACAGGTTCCGTGCTGGTGGCCTCCTCGCA
AGACTCGCTCGAATCGCTCTCTGCCACGGAGGCTGGGTTCAGTTCCGAAGACCTCCAGAA
GCGGGGTCGTTGTGGCTACGCCGACGAGCGACAGTCGGGCACCTTCGCAGCGCGGGGGAG
TCCAACGCACCGCGGGGTTTCCGCGCGGGAGGACAGAGTGACGGGCGACGAAGAGTCCGC
TGCTGAGCGGCGAGACCAGGTGGACCGGGAGGGTTTGTGGCGGAGGGCGACTGGCGCTGA
AAGCCCGTCCAAGGTGGCAGAAAAAACCCGCCTGAACAAGACCACTCCTCCCGCAAAGGG
AGAGTTTGAGCACGTCCTTGAAAGAGCCATGAAGCTCAAGCAACTCGACATCGCGATCAC
CGTTCACGACAGCCTGCGCGCAGCAAACGTCAAGATTGATCGCAGGAGCTACACACTCCT
CGTCCAAATCGCGATGAGCCGCAAAGACGTCGCCTTGCAGTCCCAGTGGCTGCTGGAGAT
GATCGACGAAGGCCACGCAATCGACGCGAGTTGGCTAGATCGTCTCCTCGCTGCGGCGTC
AGTCTGCGATCCGCCCGCCGCCGCGGCTCTCCAAAAGGAGCTAGAGTCGCGCAGCGCGTC
GCTCTCGCCGGAGTGCCTGGAGGTTCTCAAG
>TRINITY_DN104_c0_g2_i1 len=1129 path=[2230:0-644 2231:645-1128] [-1, 2230, 2231, -2]
GGTCGTCTGACGCGTAGCAAGAATAGATCTCGCAATCGCTGCCCTTCTCCTGCATTTGGA
AGCTCTTGTTCAAAATCGAAATGCACACTTCCCGTTCCACTCCAGTCTTGTTCAGTTTCA
CCATCCACAGCTTCGGGTCCGTGATGTCCGGAAGCAGGTTGTTCTCGTTTGGATCTTCGA
GCGCGTAACCGTCGGCGTCAAGGTCGTCTTCTTCCTCGCCTTCCTCGAAAGTCTGGTCCT
GGTACCGGCGCGTGAGAGAGTCGATCGCGCTCTCCAGGTGACTCGCGCCCCCACGTCGCT
GCTGCGTGCGGTCGTGGCCCACGCGCCGCTCGGAGGCTTGTGCAGCCAAGCGTGCGGCCT
GCGCGGCTTCGTCGCTGTAGTCAAACAAATCGTCGCCTTCCTCCTCTTCTTCGTCGTCGC
CTTCCTGTGCTTCGACATCGAGGAAAGCGTTGACTCCTCGCCGTTTCTTTCGGCGGCCGC
CATCTCTGCTTCGACTTCGCTTCTCCGTCGAGCTCTTCCTCTTGCTGTTTTTCTTGCTTT
TCTTCGAGCGCTTGCGGTCTTCCTCCTCTTCCTCAGACGAGGACTCGGAACCCGAGAAAG
GCTCTTCTTCTTCGTTCTCTTCCGCGTCCTCCGCCTCCGACGCCTCGCGAGAGGCCTGTC
GATCTTCCGCGTCACTCATGCTGGCCGTGTGGAGGAGGGAAGTGGAGAGGGCGGAACTCC
CCGAGAGAAGACGAAAACAGACGAGAGAAGCGATTTGGCCCTCCGCCTACGCGCGCAGAA
ACGCGGGACTCCTCCGCGCGAAGAGAAAAGAGACGGCGCGTCTGGGTGCCGAGAGAGGGT
AATCCGGCACAGTCCGTGCAGCAAAGGAAGCGAGGGGGGTAATACGGTACGGCGAAAGCA
GAGAATTTCCTATTCGACACAAATCGATAAATTGGGCTCAGCGCATTCTTTGCCTCGAAG
AGAGACGCGACAGAAGAGCGAAGACTCGACGAGAGCACGACGAGGCGAGAGAAAGAGAGA
CTGTTTTCGGCGGGAAAAGGCTGGGACTCGGCGAGCCGCCGGAGCAACCTGTGTCGGGGA
GCGGGTCGGAAAAGGTAAAAACCGAGTTGGGAAAGAGTCCCAGTCGTTC
>TRINITY_DN107_c0_g1_i2 len=245 path=[1061:0-76 @1068@!:77-154 1064:155-244] [-1, 1061, 1068, 1064, -2]
TACACACATGTACTAGCACGCAGCCGCTGTAGGCCTCCTTGGTAGCCGCTGTGTCAGTGT
ACACGCGGCAGAGGAAAACGCTGTGTGGAAGATCGGATTCTTCGCCTCCTCGGAATTCAT
AGACGTGTCCTTTCCAGCACTCCACTTGGTGTTCCGTGAGGTCTAGCAGATGGAAGAAGT
CTCCTGTTGCACCTGTTGTCACAGCCTCGTAGCATAAGACCATATCCACGTCCTGCCTCT
TTGAG
>TRINITY_DN107_c0_g1_i3 len=435 path=[1059:0-141 @1068@!:142-219 1066:220-434] [-1, 1059, 1068, 1066, -2]
GAGGATTCACTTACGAAAGTTAGAGTTAGTGTTATTAGGAGCGCAGACACATGGCTGCGA
CTGCCGGTGACACCCTCCGAGAAGCACACTCACTAGATGAAACACGCAATTGTAGCCTAC
AGTGTACACGCGGCAGAGGAAAACGCTGTGTGGAAGATCGGATTCTTCGCCTCCTCGGAA
TTCATAGACGTGTCCTTTCCAGCACTCCACTTGGTGTTCCCTGAGCACAAGCATCACGCA
TTGACGAAATGCTATCAACAGAGGTTCCAGTTTTTTCTGCACTCCATTTGCATGCCCATA
CGCAAAACTTTTCTTTTCCTGCTGAGCGCCTAGGCGGCTTCAGCTGAGGCTATGTGCGGC
GCTTTATCGATAACTCGTTATAATGTTCACGGCCTCCAAATGGCAAGTTTCCTCTGGCCG
ACCAACAGCCACTTG
>TRINITY_DN107_c0_g1_i4 len=310 path=[1059:0-141 @1068@!:142-219 1064:220-309] [-1, 1059, 1068, 1064, -2]
GAGGATTCACTTACGAAAGTTAGAGTTAGTGTTATTAGGAGCGCAGACACATGGCTGCGA
CTGCCGGTGACACCCTCCGAGAAGCACACTCACTAGATGAAACACGCAATTGTAGCCTAC
AGTGTACACGCGGCAGAGGAAAACGCTGTGTGGAAGATCGGATTCTTCGCCTCCTCGGAA
TTCATAGACGTGTCCTTTCCAGCACTCCACTTGGTGTTCCGTGAGGTCTAGCAGATGGAA
GAAGTCTCCTGTTGCACCTGTTGTCACAGCCTCGTAGCATAAGACCATATCCACGTCCTG
CCTCTTTGAG
>TRINITY_DN106_c0_g2_i1 len=1910 path=[3815:0-1019 3816:1020-1909] [-1, 3815, 3816, -2]
TGAAGGTTGCAGCGCTCAAGGCTCTTTACCACGCCCTCATTTTCTCAAAGAAAAATTTCG
AGAACCAGACGGAGCGCGAATACATCATCCAGGTGGTGTTGGAGAACACGAAGGTGGCCC
ACCAGGCGGTCCAGGTGTCCGCCTTCGAGTGTCTCGTGAAGATCGCCGAGGAGTACTACT
CGCTCCTCGAGCCGTACATGAGCGGCATTGGGCCTCTCTCCTGGGAGGCGCTGAAGAGCG
GCGACGACAGTGTGTGCATTGCAGCCATGGAGCTGTGGAACACGATTGCGGATGTGGAAA
TCGACATCCAGCAGCAGGAGGAAGACGCGGCGTGTCTCGGCGCAGACGCGCCGGAGGGCG
CCGGCGTGCCGAGAAACAGCCAAATCATCAAGCAGGCGCTCCCTTTTCTCCTCCCCATTC
TTCTCAACACACTTACCCAACAAGAGAGCGAAGAAGCAGACGCCGCGGACTCCTGGACGG
CCGCCATGGCGGCTGGCACGTGCCTCGGCCTCTGTGCTCAGGTAGTGAAGAACGACATCT
TGCCGCCGGTGATTCAGTTTGTGTCTGAGAACTTTTCGAGTCCGGACTGGACACGGCGGG
AGGCGGCGGTCTTGGCGTTCGGCAGCATCATGGAAGGCCCCGACACAGAGGCGCTGAAGC
CGCTCGTCGAGGAGTCCTTCACATCGCTCGTCAACGTTTTGCAGGATTCTTCCGTGGCGG
TCCGAGACACCGCTGCGTGGACGCTGGGGCGCATCGCGCAGTTCCACACTCCCGTCGTGA
TGCAGAAGCTGGTGAACGCAGACGGGACAGTCGTGGCCGAGAACAACTCGCTCCTCGCCG
CCATCGTGCACCGCCTGCTCGACCAGCCGCGCGTTGCCGTGAACGTCTGCTGGCTCCTCC
ACGAACTCGCGGATCACATGACCGCAGGCGACGGCGAGAAACTCGTCTCGACGCCTCTGG
ACCCTCTCTTCCAGAAACTTTGCGACGCTCTCATCCAAGTCTCCGAACGCGCAGATGCAG
ACGAGCGCAGCCTGCGGGATGCTGCGTTCAATTGCCTGGGAGCTCTCATCAACAATGCAG
GCGAGAGCTGCAAACCGTCGATGCTGAAACTGCTGGACCACTTCGTTCAGCAACTTTCCC
AGTCCTTCATGTTCGAGGCGAACGAGGCAACGCGCCAGCGCCAGGGGCTCCTCTGCGGCG
TCATCCAGATCCTCTGCCTGCGGTTGGGGGACCAGGTCCAACCTGTGGCCTCGCAGATCT
GGGCGTGCCTCGCGCGAATTTTCCGGGGGCCGTCGCCTCCGGCTAACGCACCGGCGGGGA
CTGCTGCGCAGCTTAGCTGCTCAGCCAGCGAGAGCATCACGAACGACGCTTTGCTGGCGA
CTTCGGCGCTCGTGAACGCTGCGGGGCCTTCGACCGCAGCGTTCGCGGAAGATGTGGTGT
GCATCGTCGCGTCGGGTCTGGAAAACTCGACGGGGTCGGCGGCGGGAAGTTCCGGCGGCG
GCGCGGGGGCGGCTGCCGCGACCTCCGGGAGTAGCACGACAGACGAATTGCAGACTGTGC
GCATTTGCGTCGAACTCGTCGGAGACGTGAGCCGAGCGCTCGGCCCCGCCTTCGCCCCGT
ACAGCGGACCTTTGTTGGCGCGCATGTATCAGATGCTTCAGGATCCAAATGTCGAACGCG
CGCTGAAGCCGTGCGTGATGATCGCTGTGGGCGACGCGGCGATGACGATGGGTGGCGAGG
CGTTTGCCCCTTACCTCGACTCGTTCATGGCGATTCTTCACCAAGCTGGTAACACTTCCT
ACGACGTGGGCCCGAGCAACTGGCAAGTGAACGAAGAGTGGCTGTGGTATATCCACGACC
TGCGCGAAGGCGTGCTCCAGGCGTACGTGTCCATCGTGTACAGCTTTAAG
>TRINITY_DN109_c0_g1_i1 len=649 path=[1379:0-470 1380:471-648] [-1, 1379, 1380, -2]
AGCTGGCCGCGGTGTGACACAGTAAGATTTGGAGGGTTTGGAAAGCGATATCTATTTTCG
TTGTTTCTGGTCTTGCCTAACTGTGTTCAGTTCTGCAGGACGACGGACCGTTGCGCCTTC
GTGCAGCGGTAACCTGGCCGCGGCCTGTTGATGTGGCATGCGCAGTGACGCAAGAAACAT
TCTGGCAACGCCCTTTGGTTTTCTCAGTTTTTAACGCTTGTGCCGAAGGCTCGGTTGACG
GAAAATATTTTGTTTTGATTGTTTGAGCCCTTTCTCAGGGTGAACAGCGCATGTCAGCTC
TTCGGTCACCCCCCACGACTCGTACTCTCATCCAGATTCTCGTTAAGAAGGATCGGGCTT
TTTCTCACGGACGATTCTTCTATAGTTTTTAGTTGTGCCGTTTTCCCCTTCATCCCACGT
CACAATGTCGAGATTCGTCTTTAATCCGAACGCCAGTGTCTTCGTGCCGGGCGGCGGCCA
AAACCTCTCCGCGCCACCACCGCCGCCACCCCCTGCAAGCGAGGGCCACGGCAGTGCGGT
TCCGTGCCAGGCGACCCAGGCTCCTTCTGCTTCTCAGATGGCCCCCCCCGCAATGACTCC
CGCATCTGTACCAACCGTGAACGAAGTTACTGAACAAATGGAGAATCTT
>TRINITY_DN110_c0_g2_i1 len=714 path=[1413:0-128 1414:129-713] [-1, 1413, 1414, -2]
GATAGCGATGCCACGAGTCAGTTTGTTTCGGACGGACAAATGAAAAATATTGACAGAACA
CAACAGCAGAAAGACGAGTTTCCCGGTGTCTCTTACACGAGAGGGCTTTTTTCGGAGAAA
ATAAACCGCTAACGCCCCGCCTTCTCAGTGGAGCAAAAACGAGGAAAAGCGGACAAAACA
TGGTCCACCGCGAAACGCAACTCGCTCTATTGAAACGGGCGAAAACCTGACGCACCCACC
GGAAGACGCCGAGGCTTTCTCCCACCCCTGCTGAAAGACTGTAGAGAAGCAGGTAACGCG
TAATCGTGGGAAACGGGGAAGGGAGCGAAAGCCAAGTAACTTTACAAGAAACGCACCTTC
CGATGTGTGTGGACAATAGAGAACCGGGAAAACAGCTCCAACAAAGAGAACGGCCCTTGT
GGACTCTCCAGGTCGTCTCAAAAAAGAGGAGACGCGAAACGAGGGAAGCGGTAGGAACGG
TCAAATGGGTCTCAGAGAGGGGACAAAAAAGACAGGCGGAACGACACAAGTGCGAGTGGC
GATGCATTAATACGGGCAAGAGCAGCCGAAGAGAAAAACAGGAAAAAGAAACGAAGGTGA
AAGCCGGTGAAGGAACGTGGAGCGGACTCCACATGCAACGGGACACTCTATTTGGAGTCA
GCCGGTCGCCTTTTGTGGCGGCGCCTTTGCGCTCCGGAAAGGAAGGTTCGATAC
>TRINITY_DN114_c0_g1_i1 len=513 path=[997:0-299 998:300-317 999:318-512] [-1, 997, 998, 999, -2]
GTGGAGCTGTAACCTCTCGAGTGTATCGCGTCTGACCTGTCTCTTCTCCCGAGTTGCCAA
ACGGATTTCCCCTCACTCTTTTCATTAGGACTAAACGGTGCGCGGGTGACGCTCTACTGT
ACTGCTTTCGAGAGGGTTACTGGTCGCCTCGCGGCTTGGATATGCCTGTCCTCTCGGTCG
GTAATCCGGGCAGACCTGTTTTGCTCTGTCTCCCGCATCAGGGTGTTGTCTTTTGGCGTG
ATGCGTCTTGCGATTCAACGTATTGTGTAGGCCCCACTGGCGCCTGCGTCGCCGTTTTTT
TCTGTTTCTCCCATCTCTCCAAAATCGCTGTTGACCGTGGTCTCCGTTTTATTTCCTGCA
CTTACCGTTTCTGCGGGAGGCGCCTGCTGATTTTTCTGCGTCCGACCTCGGCCGGTAGTC
TCTTCTTTCTGTGTCGGTTCCACAGACTTGCATGTTAGTAGTCTATGCTGCCCTAATCCC
ACTGGTGCGTGCAACATCCGGTCTCCCCTTGGG
>TRINITY_DN105_c0_g1_i1 len=991 path=[1967:0-290 1968:291-306 1969:307-990] [-1, 1967, 1968, 1969, -2]
CTTATGATGGTTGATTTGTTATATATATACATATATACATATATATACATATATATATAT
ATATATTATGCATATATTATGTATATAGAGTTGTGCGTAAGATCTAAATTTAGCCTTCGC
GACACGGTGAGGCGTGCCGAGGACGGAGTAGGGAGAGACGGTGGCTCGGAGAAACCGGAT
GTCTGTTTTTCCCGTTGTTTCACAAAACTGCAGCAATGTGATTTGTAGATGAATTCGAGT
ATACGTACGCCTGCTCGGGCGTTTGTACGCGAAGCCGTTCATCTTTTTTTTTGGCAGTTG
AGAAAGAGGTGCTTGCGGCCCTTCCACATGACGTGATGCGACAAGTCGTAGTGCACTTTT
AATGTAAACATTGTGTCGGTGATTTCGTTCAGTACACAGCAAAAGAATCCACTGTGAAGG
CAATGGCGATCGCGGGAAGTATTTGGGTACTTTCTCTTTATCCCAGATTAGGTATCATTT
TTCAGGTGTCTTTGTGGATGCTTTGTCTTCCTCGTGAAAGCGAAGTCGCTTTCCCGTTTT
GCCGTCACGTTGGTTATCCTGTCTGCTTCCCTTTTTGTGTTCGTCTCTTCCTCCGTTCCT
CCTGAAAAGTAGTCGTCCCTTCTTTGTACGGGTCCAGCTCGTGACACCGTGTGTGCTGTT
CAGTTATGCCCAAGAGCTTCAGTTTCCCATTCCCTGCTATCTGCTGATTATTCAAGCGGC
AGAGAACCTCCAAGCGTTTGAACCTTGTCGAGGATTCCGAAACCGCAGCAACCTTTCACG
TGAGACTGGATTTCCCGCGCTGTTCGCGGCGCGGGGATTCACAGAAAATTCTGGAGATAA
TCAAGCACTGTGAAATATTTGTGGAGATGGCAAACACTTCCGAGGAAGCACAGGTTCGAT
ACCTTGTCTTCACACCTTTTCTCTGCGGTGTCGGATCGCATCCGGTCACAGCTGATCGCT
GCGACACTGGCGCTCCTAGCTGCTGTGTCGG
>TRINITY_DN105_c1_g1_i1 len=599 path=[1153:0-598] [-1, 1153, -2]
AGCAGAGGAAGCAAGAGTGAGAGGAGGCAAATATATATATATATATATATATGTATATGT
AGATAGACATGGACTAGACATGGAGGAAGAGATTTAACGACAGCGGAAGGGAGGAGTTCG
AGAGAGATGGATAGAAAGAGGGAGACAGGCGCATTTGCTGGGGGGGAGAGGAGACCGAGG
GCCTGAGAGAAAGAGAGAGAAGGAACTCAGGTTGCGAACAGCCAAAGAGCAAACACGTAT
GTCTCCCACCGAGTCAAGGGAAGGCGGCCAGCACTCCGACATGATTCCGTGAAGGCAGTC
CGCCTACATCGCTCTCTCTTTCAACTGGTTTTCCTGTGTTTTCGTTTTTCGTCCTTCTCC
GTTTTTCTTCTTTCTCTGCCTCGCTCTCCGCGGATGCGTTTCGGGACTTGCCAGAGGCGA
GCTTTTTATGCTGTTAATGCCGGCAGTGCGCGGCGGATGGGGACACGTCTTTGGGGCTGT
TTTTCGGTTGGGGGTTCGGACCTCGTTTTCCCACCAACTGCTACTCTCTCATCCCTCACT
CGATAGGTTCTCTAAGTTCTGCAAGGGACCGAGAATGCCGGAAAAGCTTTAGAAAGAAA
>TRINITY_DN112_c0_g1_i1 len=1204 path=[2363:0-1117 2364:1118-1203] [-1, 2363, 2364, -2]
GCATCTGTGTCCACTCGCTCTGTGTTTCCTTTTTCGCGGAGTGTCTCGCCGAACCGCGGT
GTTCCCTGCTCTCAGTTCTCGAGGGTCATGCGCATCCGGTTGGTGGACACACGGAAACAC
AACGTGTCCGGGCGTCAAGGATGGCAGGTCAGCAAGTGTCTTCAGCGGCGCAAAAAGACA
GGGAGACGAAGAAATATTCGGGGGCCTAGTTCGTGGTGAGTGGACGCTGCGATCTTTTCT
CAAAGTTTTTGCCCAAAATGCGGATCGGCACACAAACACGCGCGCGACAGCTTACCAAGC
TGGACGGTTCCCTGCTTCGATGCAGTGTGTTCCTTTTGCCACAGTCGGTCCGCATTTTCC
CTGCCATAGACGTGCCTGTCTCTCCGGCCTTTGGGGCTGTTCCTGCGAAACGCCTTTTGT
GAGGTCTCGCTGTTTCTTTTTTGTTGATGGAGAGCCTCCCTGTTCCCCGTCCCTTTCGCT
AGGCGCGCAGGTGGGTTGAAGCGCTCTCTGCCTTTTGCTCCTGCGGCGCATACCGTCCAC
GCAGCGCATGTCGCCAAACCGGAGTCGATGCTGAGATCCACTCGCGGGTCAGCGTCCAAA
CGCAGTTCTCACCGGGTTTTCTTTTCTTTTGAGCGTTTTGACGAGGCCGATGCGCCAGAA
AGAAGACACACTGCGGCAGTTCGTGGAGTGTGACCCCGCCGAGCTTGTTTTTTCGTGCGT
CTCCGCGTGAAGCCGCGGAAACGCTGGCACGCAAAAACGTCCATGTTCCCGGCCTGTCTT
GCAAGGCGACGCGGTCGGGCACGTGGAAAACCTTCCTCACTTTCCCCTGGAAAAAATCTG
TCTTTCTCCTTCGCTTAGCCGACAGCTCGAGTGTATCCCGGGGTCTCCGTTGCGCGGCGC
TCTTCGGCCCCATATACACCGTCGGTTGGCGTACGTGGCTCGCCTCAACTCATCGCCAGC
TCAAAGGAGCCTCTTCTCTCCGACTCGACCTCGCCTCCTCCTCCAGTTCGATTTTTCTAA
CTCGATTAAAGTGCCTTACTTTCTCTAGGGCCTGTGGAACGTGCAGTCGATTCTTCCCCT
TCGATTCTCTGCTTCGAGTCACTTGCCATGCCCCGCTCTTCTCCGGAAAACAGTGTATTA
TCTCGACACGCGGTCCTTCCGTAGTTGCTTGAAACCTAACTGAGTCACTTGCCATGCCCC
GCTC
>TRINITY_DN112_c1_g1_i1 len=1373 path=[2701:0-1372] [-1, 2701, -2]
TCCGTAGTTGCTTGAAACCTAACTCTATCTCTTTCCACCGTTGTGCAGTTTAAAGTGTGC
GTTCTTTTGAAGACAAAGAACATGGCGACGACACGAGCCTCCTGCCCCTTTTCTTTGGCT
GCGGTTTGACTTCCCTCTCGCTCGTCTCGTGTCTCGCGTCCATGCAGCCTGTCACGCTTT
CTTCGGCAGGACAGGAAATCTATCCGGAAGCTGGGTTTTTGACTCTGGATATTTCTAGGC
GCTGCAGCGGACAAATTGGACGGGGCGAACGCGGTAGAGGAGTCCGAGAACACACGCTGC
GCAGAAGGCAAAATCACCTTAGCTTTGCTGTCTTCCTTGATTGGGGCAACCATGGAGCCC
CCAGGACTGAAGAAAAGAGGCGGGCGTGGACACCGCGAAGACAGACGCAGGAGAGACACG
TCGAGTGAAGACGAGGAGACAAGCGCAGAGGAAGAAGGAAGAAAGATCCGCCAACGGTTG
CGGAAATCGAAGAACAAAGCTCGCGTGCGGAGGCCTTCTGGCTCGAGGACAGCTGAGCAG
GCCTCCGGAGATCAAGAAGAAACCGAAACCGAGCACGAGAACGAAGGCGAACAGGACGAA
GAGCAGTGGGCAACAAACAAAAGCGGCGAAGCGGAAGCGGTGCCTGAGCGACACGACAGA
TCGGCTGCTCAGGAAAGGGAAAAGGAAGACCGGACGCCGTGGCTCCTGGTCCGCCTTTCA
CGCCTGGTGGCTCGGCCTTCCGTTCTCTTGGGGGTTCAGGATGCCCTCGATGCTCAGCTG
GCGGCTCTCTACGAGCTGCGCTGTGCGCGCCTAGAAGCCGAGATCGCTCGACGGCAGCCC
CCAGAAGGCGCGGATAGCGCCGAGGGAGCGGAGGTAGACAGCCAGAAGAGAAAAGAACCG
ATCGTCGCCCAAAAAGGAGACGCGTCGCGCCCACAGCCCTCCACGGCGAACCCACGCGCC
GCCTCCCAGTACACCCGACAGCTCGTAGATCGGTCCTCGGGCGCCTGCCGCCCCTGCGCT
CCGTCCGCGTTTCAGTCGGGCCGCGAAAACCAGGAGGGGAAAGCCAGGACCACCGCATGG
TCCACGAGGCGCGGCGACGTCGCGTCTCTCTGCGTCTCGCCCGGATTCAGTTTTTCGTTC
AATCCCGCCGACCTCCCCTGGAACTGGTGCCTCTCGCGGAGTCCCTGGGATTTCTCTGAG
CTTTCCGATGAAGCCCTCTATTACCTGCACGATGTTGCGAAGCGCGCGGCGTGGTGCCCG
CCGTTTGCAGAAGCCTGGACCCTGTGCGTGCGGGCGACGCTTCATTTCCGGGACAGTGAA
TCGTCCCAGGAGTCGCCGCCTGTTCGCTTCGCGTGCTCCGTGGCGTCTCCGGG
>TRINITY_DN115_c0_g1_i1 len=1461 path=[2922:0-688 2926:689-1195 2925:1196-1460] [-1, 2922, 2926, 2925, -2]
GTAAAACCTTTTAAGCCTTGCTTCAGAAAGAGGTCGAAAGGTGAATCAAAAGAAGTCAGT
GGACAGAACTCCCACTTGGCGACATAACGGTTCTGTGTTCAGTCGAGGAAAATATCGGCG
CAGAAGAGGCAACTATATCTTTTGGTAGGTTTCCACACCACGTCGTTATACCTCGTAGTG
TCGCTGAGTCACAAATTCGTATATCTAAGGTGGCAGGGAAAACATAATTTTGAGCAATCA
AAGCAGTCGCCGAGAGGCTTCGGCCGTTGCTTCCCTCCATCTTCCGTACTGGAATAGGTT
CATGCTAGAGTAAAACAATCACGCGTCACACACTTGTCACTGACATCGGCAGGTTCCCAC
GAGGATAAGACGGGGCCGAAAGATCGTAGTCGGTTCTTTTTCCCATGCGCACTGGAAGGG
TTCCGTTTCAGGATCTCCACCTCCTGGTCACAGGGAGAGCTCACGGTGAGTAGAAAAGGG
TGCCCGTGACGGCAGACTCACAGTTCTGTCTTTCCTCTTGACTTGTTTTTGGCCTTCTCT
CAAAGATCTTGTCAACATTTGACCTCGAGTTTTGGAACAGAATCCCTCACCATGTCACTG
CGTACTCGTATTGCAGCTCTGTTCCTCGTACTTGCTCTGTCTTCTGCCTTCTGTCCTCTC
TCTGCTCGCGGCCAAAAAGAAGAGGACCCTGAAAACGCATTAGCGGAAGCCACGGAGGAA
GAAGCCGCACAAAAAACAGTTTCTCGACGGGATGGCTCTTCGTCTATTTGGGACAACCCG
CCTGAATCTCATCGAGATCTCTGGAGATGGTGCAATTCTCAGCCCTCTCTGATTGAGGTA
ACGCGAAGGCTGCCTTTGGGCAAGATCACAGCACCGGCTTCAAGGCATTTGGCGCACCGA
TGCATTCTTCTGTGTGCAGTGACGCTTTTTGACACCGGTAGACGAGACGCTTCTTTCTCT
GAATTCTGGATTCAAAAATTAGGTTTCATTCCTCCAAATAAATGAACTGAGTCACTACAC
TCATCGTGCTCAAATCGCTCTCCGGTGTTCTTCGGTGTAACTGCATTAACAATTCCATTT
ACCCTGCACTGGTGTATTTGTGTGTATAATTCGTGTGTGCATATGCACATGCACAGCTTT
CATTCACAGAAATGCGCAAGCATACAGTCCTGACCGGTTCAGTCCTCGGCGGCTCCAGCT
GCCCGTTTCAGGAGCTCAGCGCCCGCATGCATTTGAGGCCGGTCTGTCCGGTCTGTGAGA
AACCCGAGAAGATGCCGAACGAAGAACAGGCCCCGTGCACTGGGGGTGCCTGCCAGTGCG
CTTGAGAATAATCATGTGTGTCGCGGTTTTTCTGGCTGTGCGCCGTCTGACCCTGAAAAC
GCAGGATTTCGATATCTTGCTCGAGCCGTATCCCCTCCGCCCGGGAAGAAATTTCAATCT
GCATTTGCGAGGCAACCTCAA
>TRINITY_DN115_c0_g2_i1 len=975 path=[2919:0-688 2920:689-709 2921:710-974] [-1, 2919, 2920, 2921, -2]
GTAAAACCTTTTAAGCCTTGCTTCAGAAAGAGGTCGAAAGGTGAATCAAAAGAAGTCAGT
GGACAGAACTCCCACTTGGCGACATAACGGTTCTGTGTTCAGTCGAGGAAAATATCGGCG
CAGAAGAGGCAACTATATCTTTTGGTAGGTTTCCACACCACGTCGTTATACCTCGTAGTG
TCGCTGAGTCACAAATTCGTATATCTAAGGTGGCAGGGAAAACATAATTTTGAGCAATCA
AAGCAGTCGCCGAGAGGCTTCGGCCGTTGCTTCCCTCCATCTTCCGTACTGGAATAGGTT
CATGCTAGAGTAAAACAATCACGCGTCACACACTTGTCACTGACATCGGCAGGTTCCCAC
GAGGATAAGACGGGGCCGAAAGATCGTAGTCGGTTCTTTTTCCCATGCGCACTGGAAGGG
TTCCGTTTCAGGATCTCCACCTCCTGGTCACAGGGAGAGCTCACGGTGAGTAGAAAAGGG
TGCCCGTGACGGCAGACTCACAGTTCTGTCTTTCCTCTTGACTTGTTTTTGGCCTTCTCT
CAAAGATCTTGTCAACATTTGACCTCGAGTTTTGGAACAGAATCCCTCACCATGTCACTG
CGTACTCGTATTGCAGCTCTGTTCCTCGTACTTGCTCTGTCTTCTGCCTTCTGTCCTCTC
TCTGCTCGCGGCCAAAAAGAAGAGGACCCGGTTCAGTCCTCGGCGGCTCCAGCTGCCCGT
TTCAGGAGCTCAGCGCCCGCATGCATTTGAGGCCGGTCTGTCCGGTCTGTGAGAAACCCG
AGAAGATGCCGAACGAAGAACAGGCCCCGTGCACTGGGGGTGCCTGCCAGTGCGCTTGAG
AATAATCATGTGTGTCGCGGTTTTTCTGGCTGTGCGCCGTCTGACCCTGAAAACGCAGGA
TTTCGATATCTTGCTCGAGCCGTATCCCCTCCGCCCGGGAAGAAATTTCAATCTGCATTT
GCGAGGCAACCTCAA
>TRINITY_DN117_c0_g1_i1 len=466 path=[901:0-251 902:252-465] [-1, 901, 902, -2]
GAAGCACTCAGTCTGAAACAACTCCCATCGCGAGGAATCCACGTACACCTCATCGAGTGG
GAAGGCCGATTGTGGTCTGCAGTGTTGCCATCTACTTTCAGTCGTTTCTGCGTGACCGGC
ATCGTAGTTTCTCTCATCACCGTGGAACCGTTTGTTGTGCTTGTATCACTGATTCCTTGC
TCTGAGTGATTCTGCCTTTTCTTTCGGCAGCTGAATCTGAGGCTGTAGAGGGGCTGCCGG
TGCGTCTCCAATCTCCCCCTTTCATAGACGTAGTACATTTGAACTGGTAGAGTGACTTGT
TGCTGGGATTGGTGGTGCCAGCACCAGAACCATACACGATTGTGATGTCAACATGAAGAC
TGACGACAGACGGTTTCACTAAAACAGCGGCTCAGCAAAAAAAGCCTGCTCTCAAATCCA
CCACATGATCATCACAAACGGGTACTCCCCCACGTGAGGCGACATA
>TRINITY_DN118_c0_g2_i1 len=681 path=[1363:0-200 1364:201-226 1365:227-680] [-1, 1363, 1364, 1365, -2]
GCGTCTCTCCCGCCTCAGTTCCTCTAGCTCGCACGCATGCTTCGCCTCGCCCTCCGCCAG
CGCCGCGCGAAGCTTCGATGCCTCCCGCTCAGCTTCAAGCACGCGGGCGTGCAGAGCCTC
CGTCTGCGTGCTGCGCTCCTCTTCTTCTCGCTTGCGTTCACTTGCAGCCGCATCCGTTTC
CGCCTGGAGCTCTGCTTCCCGCTTTTGCAGCCGCTCGACGCATGCACGCAACTGCGCCTG
CGCGTCTCGCGCTTCGGAGGCCTGCGTCGACAGCTCGGCGATGCGCTCCGTCGCCTCGTG
AAGCGCGAGACTTGCTTCGTCAGCTTCCATCTCTCGAGTCGCGAGGGTGCGTTCTAGCGC
CTGACGACGTTCCTGTTCCTCTTCCAGAGACTTCGTTCGCATGTCAAGGGAGGCCTGGAG
CTCGCCGAGTTGCGCCTGCGCTTTCTGGAATCGGCTGTCTTCTTCTTCTCGCTTTTCGCG
TGCCGCAACCAGTTGCTGGACCAAGTCAGTTCTCTCTTTGTCGAACGCGGCCGCGAGGGC
GGCGCCTCGCGATGCGACAGTCTCCAGTTCTGCCGTCTTGGCGCGCAGTTCTTCTTCGTA
CTCGCGGCACTTCCTCTCGTGGAGCTGTGCCTCGACCTCGAGTTGCTGCTTCAGATTCTT
TGTCTCCTCCTCCAGCAGCGC
>TRINITY_DN120_c0_g2_i1 len=701 path=[1399:0-249 1400:250-700] [-1, 1399, 1400, -2]
GTGACACATTTCTTTCCTCAGTGCGCGTTGCCAGTTTTTCGTTCCCCTCGGTGTGCACGG
AAAACAGACAGGGCAGACTTTCCCCCCGTCCGATTTTCCTTTTCCCATCCTCCAGTGCGC
TTGCGAAAGACCACGCAGCTCGGGAGCGGAACGCCCCCTGCACCTTGTCGTTTTCTTGGA
AAAACAAACGCACCGGTTCCTAACTTTATTTCTTTGTTTTTGAAGACAAAATGGCGTCTG
CTGACGTGGCAACAAAGAGCGGAGGAAGCAAACCTAGCGGCGGCAAGCACGACGGCATGT
GGGCGCATGATGAGAAGCAAAAGGATATCCGCAGGCAGAACATCATCGCCGCAAAGGCTG
TCGCCGATGCGGTGCGCACCAGTCTGGGGCCTCGTGGGATGGATAAAATGATCCAAGGGC
CACGTGGAGATGTCCTCATCACCAACGACGGTGCGACGATCCTCAATGAAATGGCTGTCG
TCCACCCTGTAGCCAAAATGATGGTGGAGCTGTCGAAGGCGCAAGACGTGGAGGCAGGAG
ACGGAACAACAAGTGTAGTGGTGCTATGTGGGGCTCTTCTCGAAGCGTCCCAGCAGCTGC
TCGACCGCGGTGTGCACCCTCAGCTCATCGCCTCCTCTTTCCTCGAAGCCAGCAAGCAGT
CGGAAAAGATCTTGCAGGACATGGCGGTGCCTGTGGACCTG
>TRINITY_DN119_c0_g1_i1 len=1303 path=[2582:0-785 2583:786-800 2590:801-1294 2586:1295-1296 2587:1297-1298 2588:1299-1300 2589:1301-1302] [-1, 2582, 2583, 2590, 2586, 2587, 2588, 2589, -2]
TCCAGGCGATCTGCAGTCTCAGCGGGTGATGCTTCTGTATCCTGACCCTGCGTCTCCGCA
ACTGGGTACCTCGTCGTCTTCCGCTGCGCTCGCCTCTCTTCTCCCGTCGTCTTCTTCCTC
GCCGGGTTTAGAGCCGTCGGCCTTTGCGGCTGTCGAGCCTCCGGCCTTCCCCGCACCGGT
GGAGCGCGCATCGCCCTTCTCGTCTTCTTCATCGTCGGCGGGAGCGGTGGAGAGTCTTTG
TTTTTCTGTGCAAGGCGATCGTGAGTCTTCATCGGCTGAAGAGCCCTAACGGTCGACAGA
CCGCTCTTGGGGCGTCGTCTCTCGACGGTGGCTGCGGCTCGGGGCAAAGTTGCGAGGAAC
GGGGAGGTATGTGCCGTCGCAAGCGCCTTGGTGTGTCGCGTTTTCCTGGGAAGAACGGCG
CTCTGCGCCGAGTCTGCGCATTGCACATCTCGTTTTATGCCCGCGCTTTTTCTTTGCCAC
CAACGGATGAGAAGAACCTCTCTGCGAACGTGCGCGACGAGGGAGGCTCCGGGGTTTAGG
CGGTCGAATACACACGAAGCCCGCACGCGGTGAAACAGCGTGGAGGGGAGTGTCTCCTTT
GTTTGTGCGCACAAGTTGTCGATCCGCAAGTGAGCTAACACCCAGCCGTGGCTGTAGCGG
TGTCTCGCAACCCCGCCCGCGATTCTGCTTGCACAGTCGTTACGCCTGTACGTGCCCCCA
TTTGTGCGCTGGTCTGCGTTTTCGGTTGAGTCCGGTGGAGGGTGGCAAGTGGAAACGGAA
AAAAAAGTTGCACGGCATCTGCAGCGAAGTCGACAGACTTCATCCGACGGAGGGCATCTG
AGCGGATTCGCACCGGATGCTTCCGCAGAAAAACCCGGGCCATCAGCTCCCAGGAAGATG
AACAGCTGCGCTGACGGTCCTGTTCGGGGCGGGATCTGTTGCAGCCTCTCTCAACTCGTT
TGTCCGTACCGGTACGAAAGTTCCAGGTGTACCAGTCGGATGCAAATGTCCACATTTGTG
CGTATGCGCGTCTCGGCGCGATGAAAGGTACTCGGAGGCCGTGGGGATACACGTCTGCTG
CGGTCATGGCGTCGCACACCGTGTGTTTGTTGAGCACACCCTGCGAGCTGCCATGTGCTC
GTGACGGCGTTACACATCCGCTACTTTCTATCTCTAAATATAACGGTCGTAGCGTCTGCC
TTCCTGGCCACCGGACTCTTTTTATGCCTGTCCCCGCATATATATATGCGCATGCGTGCA
TATGCGTCGATTTATATATATATATATATATATATATATATAT
>TRINITY_DN122_c0_g1_i1 len=832 path=[1653:0-385 1654:386-403 1655:404-831] [-1, 1653, 1654, 1655, -2]
GTCTCTTCCCTTTTGGCCTCACGGGCTCCCTCGCGCTCAGCGCTCAGACGGGAAAACGCG
ATATCCCTGGCCGCCATAGAGTCGAGCGGTCGACGTGGAGAAAGTTGAAAACACTCACGT
TTCACGGGAATTTTGAGTGCCGGAGTGGCATTTTTAGCGAGTTATCGACGAATCTGGCCT
TCCCGCACCTGCATTCTCCACTTTCTCCTGCGGATCGTTTCGACAGTATATGCTTATATG
CTTTTCATATGATCCATCGTTTGGCTGTGGAGTTCCGAGGACGACAGTCCCGCCGGTTTT
CATGTGATGTCCCAACGGGAGAAAGATGGTATTCTGCGTTTCCAGTGGTTGCCTGCGGAT
TTGTCAGTCTTTTGCAATCCTTTTTTTGCATTTGTTTTCGTTTCGTCCGTTTCGTGGAGA
AGGGAGACGGTTTCATGTTGTGGCAGTGCAGTTTTTACGGGGTTTGAGGCCGAAGCGTCT
TTTTCCATTGCAAGCAAGCGTGTGTCTATTCCACTTTTCCTTCAACCGCAGATTTTTCTG
GAAAGCTCGTCGGCGGATGTACCTGGATGTTCCAGTGGGGGTGAACACAGGGGAGACACG
GACCGCCGCCAGAGGATGCGGAACTAATTAATGGAGAGATACGGACGTTAAAGAAGGAAT
GAGGGCGTCTCGCGTTCCCATTTTTCATTTTTGAAGGCGCAAAACCATGTCATCTGCTGG
CCAGTCTCTCTTGGCTCTGTTGCGGCCGCTTCCAAAGGTGAATGGCTCAGATGCAACCGC
GAGCTATCCGGTAGCGGCCGAGTCCGAGGAAAACCCCGAAAGGAGGGTTGCT
>TRINITY_DN121_c0_g1_i1 len=988 path=[1967:0-987] [-1, 1967, -2]
ACGAGGGAGAGTGCCGGATAGCACTCATGCTCTACATACGTTTGAATCGAGTGCCTGTTG
AGGACAGAGAAGTAGCGTTGGGGTCCTTCGGAGGTACAGTTTTTCATGGAGACGTAACGA
GGAAGCCAGGCCTCCTCTGTTCTCGAGCCTTTCAGTCGTGAGAACGTCACTGCTCAGAAG
GCATCGGGAACTTTACGCTGATGAAGAAACACACTGGTGTGGCACTTTTTTACACACACG
GATCTGATTTTTTGTGGAACATATACATATCTGTAATTGTAGCAGTAACGCCCCGCGTGT
TGCTGTACAGGCATCGTCTAGGAGAAGGCTCGGGAACCCCGAAGGGGAGTCTGGTGACTA
CACTGGAAAGCCCTTTTAGGAAAAACGTGTTGTTTTCCGCATGCCTATTCAACAATCTTC
CGCACCGCAAGTTTGAAAAGGTCGCCTTAAACGCGTGACGCCTCTCTGCACGATGCGATG
CACGACTGGAGTCTGAAGAGCCATACGCTATGCACTCGGTCAACCTCTGTAGTTGTGCGA
CGCAACGACGGACAGAGAAAACATTAGACTATTGACGGGAGTGATTTCTTTCAACGAAAA
GCAGACTACCCGGTTTGGAGAGAGCCCGACGTACGGGCCAAATTTAAGATCTGCCACACG
ACATACTTGTCTACTAAGGAAACACGAAGATACATTTGACGGACCACGGCAGCTCATGCT
TCACGCGTTGCCATTTGAATCGTCTTCTGTACATTCAGAGATATAGGGGAGCTTGTCTAT
GGTGCAACGGCCAAGCAGCAACACACAGGACTGGACTGCGCGCGCGTCCACTGAGCAGGC
CGCCTCGTCGCCGCTGGTTTCATACACCCAGTTCACAGGAGGGGGCAGTCTGGACCTACA
ACCCCTTGTCGAACGCAGCTGCTGCCTTCTGGGCCTCGGCCACACGCGCGTCAACGAGTT
TCAATAAAGCGGCCGCACTGCAGAACAA
>TRINITY_DN123_c0_g1_i1 len=988 path=[966:0-987] [-1, 966, -2]
GAAGCGGAAAAGACGTTCAGCAGCAGTCTCACGGAACTGGCAACTGCCGAACTGGAAGCC
TTTCCCGCTGTCATGGACGAAGAAACAAATGATCTGCGCGTGAAATACCTCGGAAAAAAG
TACGTTCAAAGAGGCGAACGCAAAGAAAAAGGCAGTCAGATGCGGCGTCGGAGAGGAACA
CCCGCGACGGGGCAGAGTCAAGACGACCCTCGTGCTTCCCACTCGTTCACCTTCTTCCTT
CACACAGGCGAGGAACGACGCCACAAAACCGACCGGTGCAGGTTGAATGAACTCCGCAGA
AATACCAAACCGTCGCCTAAACATGTTGGCTGTCAACCCAGTAGACATGTATATAGCCGT
ATAGACCTATACATAAATAGACAGGTTGGGAGATGTAGACTGATGCCTGCATTGCTGGCG
CAAACACACAAATATGCGCACACATCTAAAGACAGGTTTCTCGCTAGTCTGCATTTCTAT
ATCTCCGTTTGCGTTATTCTTGTTGGGGCATTGCCTTTTCGCAAAGAGAAAGTCTCTAGG
AGTTTCCCCAGGAATACTAGCCGAGGTTAACAGGCTGACCCCGTTGGAAGGTTTCCCTGG
GCAGAACACGGCATATCCAACACCCTGCCGCCTCAGCTTTTTTCCCCCTGCCGAGTTCTG
CCAACGTATACTGCCTCACTTGTCGCTTCAGAGATGAAGTCTTAAACGCATGCAGCGCGC
TGCTGGAGGTGCATCTGCAGCTCTTGATGTTTATGGAAGACAGCATGCAGACCGGCATGA
GTGCGTGGCAGCGACACTACTTCGAGAACGAACGCCAGTCGCAGTATGAACGCCATCGGA
GACACATCGAAGAGATTCACCGGGCAACTGAGGACTTGACGGCCAAAGTGCTGCACTACC
AGAAACGCCTGAGTCGCGACCGAGAAGACACCCGACGCAGTGCCGGCGGCACTGAGAGCG
GCGAGGATGCACCTGTCGCCTCACATTT
>TRINITY_DN124_c0_g1_i1 len=868 path=[1987:0-428 1988:429-867] [-1, 1987, 1988, -2]
CAATCTGCCTTGCTGCGGGCCCGACGGCGGGAACGCCCCGAGGCTCGTTGGGGGGAGCGC
CATCTGCGAGGGGGGCTGAGACGGAGAGGAAGCCGGATGCAAGTGCGAGAGGCCCCCGAC
CGGAGACACTCCATGGGGCGGAGGTACGGGCCCCGTGGGTGTCGGGCGCGGAGACACGTT
CGGGGCGTGCGCGGGCGGGTAGGGCCCCTGGGGAGGCCCGCCCGCAGCAGGCGGCATCGG
CCGTCCAGTGGGATGAGACGTGGACGGCGCTCCCGGATAAAACGGCGAGGAAGAAGGAGG
CTTCGAAGAGAGGGAGGGATGGAGACCAGGCTGACCCGTCGCACCAAACGCCGACGACGG
CGGAGGCATCGGGCCACCTTCTGCCACGGGCGACACCCCGCCGTAGCCGTTCATCTGACG
GAAGGGAGCCCCTGGCGGCGACGGGACCATTTCCCCCGGGTTTGTCACACGGCGCTGAGG
GTCTGCGGGCGGCTGGACTCCTCCGGGGTGGGTGGGGGGCGGCGCCTGGGGTCCGGGTCC
TTTCGCCGGGAAGGCAGAAAAGCGATTGTCAACAGCCGATCCCACAGAGCCCACGGAACC
TCTCTGTCCTCCTATCATCGGCGGTTGGGCCTGGCGCTGAGCGAGGGGACCGGGATCGGC
TGCGCCTCCTCGCAGGGCTGCACCGAAGGCCACAGGCCCAGTCTGTGCCGGCTGCTTGAC
GCCTGCCAAGGCCCCTGGGGCGAGTTTGCCTTCGAAGGGAGACGGGGGCGGAAAGAACCC
CAGCCGCTGCATCTGTTCAGCCTGCGAGTGGAAGAGGCGGAATGCGAGGGTCCCCGCTGC
GGCGCGGACGTCTTCGGAAGGCGCCGAG
>TRINITY_DN124_c0_g2_i1 len=610 path=[1989:0-170 1990:171-609] [-1, 1989, 1990, -2]
ATTGGCACATACACCTGTACATACACGAAACTGCACCAAAGAGACACCCCACAACCCGCG
GTTCCTACCCGCGTGGGAGGGCCACACAAATATACATACACGACCCGTCACAGCTGTCTT
CCGGAAGTCACATTTCCCCCTCCGTATACCGTTCATCTGACGGAAGGGAGCCCCTGGCGG
CGACGGGACCATTTCCCCCGGGTTTGTCACACGGCGCTGAGGGTCTGCGGGCGGCTGGAC
TCCTCCGGGGTGGGTGGGGGGCGGCGCCTGGGGTCCGGGTCCTTTCGCCGGGAAGGCAGA
AAAGCGATTGTCAACAGCCGATCCCACAGAGCCCACGGAACCTCTCTGTCCTCCTATCAT
CGGCGGTTGGGCCTGGCGCTGAGCGAGGGGACCGGGATCGGCTGCGCCTCCTCGCAGGGC
TGCACCGAAGGCCACAGGCCCAGTCTGTGCCGGCTGCTTGACGCCTGCCAAGGCCCCTGG
GGCGAGTTTGCCTTCGAAGGGAGACGGGGGCGGAAAGAACCCCAGCCGCTGCATCTGTTC
AGCCTGCGAGTGGAAGAGGCGGAATGCGAGGGTCCCCGCTGCGGCGCGGACGTCTTCGGA
AGGCGCCGAG
>TRINITY_DN125_c0_g2_i1 len=927 path=[1828:0-552 1829:553-570 1830:571-926] [-1, 1828, 1829, 1830, -2]
GTTGAAGCTTCGTTGCAGCGTACAGTGCAGAAAGTGTCGATCGAACTGCACACCAGCCGG
CGAAGCGTGCTCAAGTTTGTTTGGCAGCGGAGTTTTACGGCCAACACGCGTCATCGGCCA
AAAAACGCCCTCTTGACTGGGATCCCACAAATCGTCTGTCTCGACTTGAGACTCTTGCCA
GTGTTGCACACGAGTTCCTCTCATCTGCTCGTTCTCTAGTTCCTCAGGTGCTGAATGGCT
GCAGAACCGTTGTCACCAACCGAGCAAGACCGCCCGTTGAGCTGCCTGGTCTTTGCCCAT
TTTTTTCGCACGCCAGCGGCAAAACATTTTGCCCAAGGCCGTCTCCGTCGGAGCAAATCC
CTGCTTAGAAAGCTTGGCCGCCCGCTCGAGTGGTCAAGCGCCACGGAGAGTCTCGCTACG
CTCTGGCAACTAACACGGGGAAACTGAAACCAACGAACGGCATCCCGACTGCCGAGCTAC
GTTCCTCATTCACACTGAGAAAAACTCCGACGACAGCCTGAAGTTTGGAAGGTGACGTGC
AGATTCGAAAAAAACCATCCGCTCACGAGATGTACTAACACACTGTTCCCTGCCAAGCTG
TTCGCGCGCGCTTGCCCTCGACACACGTTTACATCTGCCACGAAGGCTGCAGTTCCAAGT
GTACCGCCCCGGGGTATGCGTTGTACGCTCTTGAACCCTTCACCCACTGGAAAGGTCGCG
AACGAATGAAAACCCTTGCCTGACTCTGTTCCCTGAACGGCCCCGCGCTACGCGACATGT
GTCTCCGACAGTTCCCTCCCCGCCCTTCACCGTCTGCCTCTCCCTGCGCCGTCTTCTTCG
GAGCCTGCCGCTCCACGGCCTCTCTCACCTCCAGAGCCTCGTCGCTCCGGCCGCCAACCG
CCGGGCGGGTGACCGCCCCGCCCTCGA
>TRINITY_DN126_c0_g1_i1 len=1320 path=[1298:0-1319] [-1, 1298, -2]
TACGGCTCGCTTTGGTCACAAAACCGTTTTCATGGCAAGCTCATTCGCCAGGGGAGCTGT
GACGCCCTTTTAAGCAATGTTGGTCTTCCATACCACAGTGTCACCCTGTTATCAGAAAGA
CTCAACTTCTTCCACTCCTCCTGCTCAACGCACTCCGTTTACCCAGAATGTCAATTTTCT
TGCATGATGCCACACACACAGACACACAAGGAACGAGACACACATTTGTATGCCACCACA
GACACCCTTTCAAACTCAGCTGACGGGGGCGAACAAAGTGAAAACGATGCCATGGGACAG
TTGGCACAAGAATCCAGCGTGGCCAATCTTTTTCTTACTCCGTTGGCGATGCACATCTCA
GAATACAGTTCGGACTCGAACAGAGAACGGCATGTAAAACATCGTTGCGGGGATTGTTTT
GTCCCCGCATCCTCTACGGAAAAAAGACGCCCTATTACTCGCCCTTCTCCGATTGCCGCC
ACCCACACCAAATGCTTAACAAACCATCCAGCATTTCAATATGATTCCTGCACCTTCACA
GACTTTCCTTTCCCCAATTGTGTAGACTGCCTTCTTTCTTCTCAAGTTGTCCAAAGCTCC
ACCCATGCTCTCAGCTGCGCAGTGGCGCACGATTCCTGCAGCTTCTTTTAGCCAAGATAA
AAACAGACCCAAATCCGCTTCGATCAGACACGACTACACTGCCACACGCGTTCAAAAAAC
GCACTGACGTCCCGTAATAATTTTCCCCCGTTTCCTCAAGCATACAAATGATCTTATCCA
CAATGCAGATCCACGAAAAAAGGTGTTTCAGGAAGGGTGCATGCTGTACCCCGAAGTCCC
GTCAGTACAACACAGCGCGAACGGACACATCGCGTCACGAAATACCAACAGCTGAGTACG
ATCTTCTGTTGCAACTGCGAAAGGGTTGTTCCACTTCCTCGGGTCGACCGCCAAACCACA
CTAACGCACAATGCTATCCAGAACCTCATTATCGAATACCTGGAGTACACACAGGGTTCG
CTTGAGATACGGGCCAGCGCGCTCACAATGTCTTCCCTTACACATTTGCTTCCCACAAAA
CTGCCCCCTCGAGGTTCCTTGAAGTGATGTGTCCTAGCCACTAAATGTCTTCGTAGAGGT
GCTCAAACATGTCAATTGAAAAAGAAAACCGATGATTACCAAACGCCGGTGACACGAGGA
CTCCAACGAAGTCACTGACCCGATAGCTCAGCTCACACAAGGCGAGAACGGAGCTACACG
GACCTAGGGCACTGTCATGCAACCGCGAGTCGCCAGCCTCTCAGCTTTACGAAGCGGTGA
>TRINITY_DN129_c0_g1_i1 len=981 path=[2333:0-423 2334:424-980] [-1, 2333, 2334, -2]
GAAAGACTCGGCTCGCACGCGACGCGTGGTCGGGCAGAGGGAGAGACAGCGGCGACAGGA
AAAGCGCCGGAGAGCCGCGAGAGAGGAAAAAACGCAGGCCACGGCTTTTGCTGCCGCGGT
GTCTGCGCGGGAGAACTCTCCCAGGGGCTGAGGTTGCTTGCAGCGCCATGAAGTTTCGGT
TCGCAGTTACCAAGATCCTTTCTGCCTTTCGCACAGAGACGTGTGGAGCGCACAAGGAAC
ACAGTAGAGGACGCATGAAGAGCGGAGGCCGGCAAGGAGAGAGACGACAGAAGAAAGCGC
GTGTCGCCGCACCTGCTTTGATGTCGGAGAGATTCCACGTGAAAACGGCGTCGGCGGGAA
TGCGCTCGCACGCCCACTGCACGAGGAAGAACCACGGGTACTCTGCGTCTTGGTAGTTCT
GGCCGTTCAATTCGCGGAGCTCTCGCGCTTCGTGGTCAGCCCGCAGGCTGTCTGTACTCT
CGGATGCGCCCATCGTTCTTGCGCAGGGCGAGGAAAGTGGGAGAATGCACCCGGAAAAGC
CGAGAAAAAGAAGGAAAGGAGAGCACGGAGAACCAGAAGACGAGCAAGGAAAGCACACGA
GTGCGCTGACGCGCGGAGAGGGAGTGTACAGACGCCACAGAGATGACGACGCGCGGAGAG
AACGGAAGAGACACGAAAAACGGGAACTGACACAGGCGGGAGAGAGCTTGAATGAGGAGA
GAGAGAGACAGAACGGACGGAACAGTGGGAGATAAACGACAGAGAGGAAGAGAGGGCCAG
ACTCTCGGGAAAGCAGACAGAGACAGAGAAACAGCTAGAGAGACACAAGCAGAGACAGGG
AAGGGGTTTCCGTTAGAGAGACCAACAGGATCGAAGAGGAAAGCGCGGACGTGCTCCAGT
CAGGAAAGTTTTATCCCGAGCTCACAGACGGCTTCCTTTCGCTTTGCTGTTCCTTTCCAG
GTTCAGAGGATTTACGCACGG
>TRINITY_DN129_c0_g2_i1 len=632 path=[2335:0-423 2336:424-631] [-1, 2335, 2336, -2]
GAAAGACTCGGCTCGCACGCGACGCGTGGTCGGGCAGAGGGAGAGACAGCGGCGACAGGA
AAAGCGCCGGAGAGCCGCGAGAGAGGAAAAAACGCAGGCCACGGCTTTTGCTGCCGCGGT
GTCTGCGCGGGAGAACTCTCCCAGGGGCTGAGGTTGCTTGCAGCGCCATGAAGTTTCGGT
TCGCAGTTACCAAGATCCTTTCTGCCTTTCGCACAGAGACGTGTGGAGCGCACAAGGAAC
ACAGTAGAGGACGCATGAAGAGCGGAGGCCGGCAAGGAGAGAGACGACAGAAGAAAGCGC
GTGTCGCCGCACCTGCTTTGATGTCGGAGAGATTCCACGTGAAAACGGCGTCGGCGGGAA
TGCGCTCGCACGCCCACTGCACGAGGAAGAACCACGGGTACTCTGCGTCTTGGTAGTTCT
GGCCTGCACAGAGTGTACAGACACCCGCGCAGCGCAATAGTCTCAGACAACCAGGACCTT
TGCTGCCCCTGGCGCACGCAGATGCTCCACAGAAGAAAGAAAGGTTCAGAGGATTTACGC
ACGGAGAGCTCTCCAGAAAGGAGAGGCGACGGCTGTAGAAAGCATCCAGTTGCTCCAAAT
GCGCCTCTCTCGAGGTCCCAAACGCACTGAAG
>TRINITY_DN111_c0_g1_i1 len=1358 path=[2718:0-557 2720:558-697 2717:698-1357] [-1, 2718, 2720, 2717, -2]
TTAAGGCCGTCTTCACTGAGGGCGAGATGCTCGACGTCATCGGTGTCACCAAGGGTCACG
GAGTCAAGGGTGTGGTGTCGCGTTGGGGAGTGACGCGTCTGCCGCGCAAGACCCATCGTG
GACTGCGCAAGATCGCGTGTATTGGAGCCTGGCATCCGGCGCGTGTCCAATTCCAAGTGC
CTCGCCACGGTCAGAAGGGTTACTTCCACCGCACAGAAATGAACAAGAAGGTGTACCGTG
TCGGCAACGGTGCGGACCCTCGCAACGCCACCACGGAGTCGGATCTCACGGAGAAGCGCA
TCACGCCCATGGGAGGCTTCCCGCACTACGGCACGGTGAACAACGACTTCTTGCTCATCA
AGGGCTGCATCGTCGGCTGCAAGAAGCGCCCGATTACGTTCAGAAAGACCCTCGTCACGC
GCACGTCTCGCAAGGCCCTGGAACCGGTCAACCTCAAGTTCATCGATACCTCCGCCAAGT
GGGGGCACGGTCGCTTCCAGACTTCGGAGGAGAAGGCCAAGTTCTACGGACCGCTCAAGA
GCCGTGCGCCTGTCATGTAAGCGTTGGGTGCCAAGGCGGGAGGCTGGCGAACGCGCATGG
AATCCCCCATTTGCTTCTCTCCTGTTAAAGAGAGGCGCCTTACTAGCGTTGCTCGGGGTC
TGTGGTAACGTTCAGGTGAGCGGTGGACTGCTGGACGTGCTGCTGATCCACTGAAGAGAG
GCGGTGAAGGGCCATCGTGCGACGACTATGTGAGTGGCTGGGGAGAGGACGGCAGAGAAC
AGCGTGCGTCTCTGTTCCCTCGAGTCTGTGTGTCGCTTCGAAAATGACAACGAACAGAGG
TTTTGAGTCGAAATGACTCTTGTGGGCAAAACGCTGAGACTTCTTGTTGCGCTGTCAGGC
GCGATACTTCCATCAGCATGCCTGCGGGAAACACGCCGTATCTGTACAGACACCGGAAAC
GTCTTTCGCATGCGTCGCCTGGCCGACGGATTGGCTTCACACCACTCACTATGTGCCGAT
ACGCACGAAAGCGACGTTTGTGTGGCGCAATGTATAGTAGGCAAGAGGCACCACGATACT
AATCGTTGACAAGTCTTCAGTGTAGTTAAGCTGTCACCAATCCTTACATCACGGCTCCGC
GTTTGCAAAGTTGTTGGGTATCGCGATTTGAGCATGCCTTTCTGGCTGTGTATATCGGTT
TTTGTCTCCGTGCGCGTCTTGTGGGGTGTTGCTAGTCTTGCTTTGTTGGAAGCCGCTCGC
ATGTGATGAAACCACGAGAAAGAGAGCTCTCCGAACAACTCTTGTGGAGACAACTGTAAC
ATGCACTACCATCTGAGGGCGAGCCTTCCATCCTTCAG
>TRINITY_DN111_c0_g2_i1 len=1239 path=[2713:0-557 2714:558-578 2715:579-1238] [-1, 2713, 2714, 2715, -2]
TTAAGGCCGTCTTCACTGAGGGCGAGATGCTCGACGTCATCGGTGTCACCAAGGGTCACG
GAGTCAAGGGTGTGGTGTCGCGTTGGGGAGTGACGCGTCTGCCGCGCAAGACCCATCGTG
GACTGCGCAAGATCGCGTGTATTGGAGCCTGGCATCCGGCGCGTGTCCAATTCCAAGTGC
CTCGCCACGGTCAGAAGGGTTACTTCCACCGCACAGAAATGAACAAGAAGGTGTACCGTG
TCGGCAACGGTGCGGACCCTCGCAACGCCACCACGGAGTCGGATCTCACGGAGAAGCGCA
TCACGCCCATGGGAGGCTTCCCGCACTACGGCACGGTGAACAACGACTTCTTGCTCATCA
AGGGCTGCATCGTCGGCTGCAAGAAGCGCCCGATTACGTTCAGAAAGACCCTCGTCACGC
GCACGTCTCGCAAGGCCCTGGAACCGGTCAACCTCAAGTTCATCGATACCTCCGCCAAGT
GGGGGCACGGTCGCTTCCAGACTTCGGAGGAGAAGGCCAAGTTCTACGGACCGCTCAAGA
GCCGTGCGCCTGTCATGTGAGCGGTGGACTGCTGGACGTGCTGCTGATCCACTGAAGAGA
GGCGGTGAAGGGCCATCGTGCGACGACTATGTGAGTGGCTGGGGAGAGGACGGCAGAGAA
CAGCGTGCGTCTCTGTTCCCTCGAGTCTGTGTGTCGCTTCGAAAATGACAACGAACAGAG
GTTTTGAGTCGAAATGACTCTTGTGGGCAAAACGCTGAGACTTCTTGTTGCGCTGTCAGG
CGCGATACTTCCATCAGCATGCCTGCGGGAAACACGCCGTATCTGTACAGACACCGGAAA
CGTCTTTCGCATGCGTCGCCTGGCCGACGGATTGGCTTCACACCACTCACTATGTGCCGA
TACGCACGAAAGCGACGTTTGTGTGGCGCAATGTATAGTAGGCAAGAGGCACCACGATAC
TAATCGTTGACAAGTCTTCAGTGTAGTTAAGCTGTCACCAATCCTTACATCACGGCTCCG
CGTTTGCAAAGTTGTTGGGTATCGCGATTTGAGCATGCCTTTCTGGCTGTGTATATCGGT
TTTTGTCTCCGTGCGCGTCTTGTGGGGTGTTGCTAGTCTTGCTTTGTTGGAAGCCGCTCG
CATGTGATGAAACCACGAGAAAGAGAGCTCTCCGAACAACTCTTGTGGAGACAACTGTAA
CATGCACTACCATCTGAGGGCGAGCCTTCCATCCTTCAG
>TRINITY_DN130_c0_g1_i1 len=1653 path=[3296:0-782 3297:783-799 3298:800-1652] [-1, 3296, 3297, 3298, -2]
CAGGTGCGTGGGGCAGTGAGGCAGTGCGCGGACTGCCTGGCGCCTCGGCATCGTCGCTTC
CTGGAGAACTCGCGTGGCCGCTCACCGGCAGAAGGAGAGAGGAGCGAGGGTGGAGAACCA
GCTGGGCTTTAACATGGTAAATGCCTTGTTGCAAGAGGTCAATGTTTCGAAAGGACGTAA
AGTGTAGAGCAAACTCCACAAGTAAGTTGAAAGACATGCCGCCGGACCAACAAGAGAAGA
CGCTGACGCGAATCCCTCGCTCCCTCGAGTCGAGGCAGTGCAACAAAATTCGTTCGGGGG
AAAGCGCCACGTGGACAGGGCTGGCGGTCTCGGTGAAGACCCAGCGCAAACATAATCGAA
AGGTTTCGAAGGTAGCTACAGAGCTCACAAGTATTGTAGTGCACAGATTCTACGTTTCTC
TCCTGCGTCCAAGTCTCCTGAGTTCGTGGGACCTCCTCTCCGACTCTTCAGTCTTTGCCC
TCGACGGGGCTCGAAGAGTCTGAAGCCACGAGCTCCAGATGGGAGGAGCCCGGAAACGGG
TGCGTAGACCGCCAGCGGAAGTGCAAGCATTCGCTGCTACAGTCCACGCTCTTTTGGAGT
CTCCGATTCCTCCTGGCTCCACCAGTCTCGAAGCAAACAACTAGGATGTTTCCAGACACG
AGGAGAAATGCGTGCACGCCGCTTCCGAAACATACAGAAGTCTGGTTACCGGGAGGCGAG
TTCATCGGAACACCGGCCATTAAAATGACAAGTTGGGCAAAAATGTCTATCGCGGCAAAA
AAAACCCACTGAATCGATCGAGAGCACGAATGTACAGTCCGCAGAAAAGAATGCATGGAG
TGTGTGTGGTGCATGTCGGGAGATGTGTCTCGCTTGTTGCAGCTGGACAACGCCACCAAT
ACACTCTGTTTTTCAGACAGAAAGTGACGGAACCCGGCGAACAAGTTCCTCCTTCTGCAG
ACAAAGACTTCGATGTACGTAGACAGTTGAGACCCGGTTGAAGTGCACGCAATCCAACGT
TTTTGCTCAAACAAGGACACCGTCAGCATGCAAGGGACCGAAGACCTTTGCTCTCTTGTC
TCACACACACACGCTCTGCACGCCGTTCACACACGGACAGTAGCGAAGCAACGAAGAAGC
ACATGGAAAGAAAATGCCTCACATCTTGCTGAGAGATGTGTCCAAAGGACACCAGAGTTG
CCTCGACAGGCGACTCCGTTCTTCTGTCACGGTGAGTGAACTGCATGCGCATGTCTCTCT
CGTGCTAGCCAGTTTGGGGGGCCGTGCCGTCGAAGAAACAGGACGGCCAAGCTGCGTCTC
GCTGCCAAGTCCTCGTTCACCAGTGGCTCGGGAACACTCTTGCAAGGTCGCTTCGCTGTC
GTAACGGGGAAGAGAGACCGCACCGAGTCAAGCAAGGACAGTAGACAGAGGGAGGACGCG
ACGAGAAGCTGCCGTCTACTAGAAGCAGGCGGCGTATACACAAAACATCGGTCTGTGGTT
TGCGACACACTTGAAGTCACCGACCAGGATTGCCTGCCACTGACGAGAGGGCTCGTGAAA
CTTTTAAAATAGAGACGCGCGATTACGACGGCGTCTCGCGCGACACGCGTGGCACGAGGA
TCAGGACTTCCAAATAACTTGTTTTTGCATTTG
>TRINITY_DN127_c0_g1_i1 len=2876 path=[5657:0-759 5695:760-783 5693:784-810 5673:811-834 5696:835-2460 5690:2461-2477 5692:2478-2855 5679:2856-2857 5680:2858-2859 5681:2860-2861 5682:2862-2863 5683:2864-2865 5684:2866-2867 5685:2868-2869 5686:2870-2871 5687:2872-2873 5688:2874-2875] [-1, 5657, 5695, 5693, 5673, 5696, 5690, 5692, 5679, 5680, 5681, 5682, 5683, 5684, 5685, 5686, 5687, 5688, -2]
TCCCGGCGGCTCGTCGTTGAGGGCGGCGGAGCACTCCTCGGGGAGTTGCCTGCGCAGAGC
TTCGCTGAGGAGCTTGCAGAAGGCGCGAAGAAAGTGAAGCGGCAACAGAAGATCGAGCTG
AAGAACCTCCTCGACGCTCTCGGCGGCGAAGAAGCCATGAAGGAACATTCGATGGACGCG
TACAACGAAGAAGACTTCAACGCCGCAGTCGGCGCAGGCCGCGCCCTCCAAGGCAGTTCC
GCGTCACGCGTCTTCTCGTTGAAGCGGAAGAACCCGAACAAGGGACAGAAAAGTGGCGCG
CCCGGAGAGAAGGAAGGCGACGGAGGCGAGAAAAAGAAAAAGCCGAAACACGGCTTCGGG
TCGAAAGACAAAAACAAGCACAAAGTCTATGCAAATCGATAAGTAGACACATTTATCAAC
GGGGAAGAGGCGGGGGCGGAGAAGGGAACTGTCTGACAAGAGGACCAGGATCGACACCCA
AATTTTCGCATGCACTCACAAAGTTTTTGTTGCAGCTTCGCAACGTTATGCGTGAAAGGC
CCCAACGCTCTCTAACAGTTTTGTCGCCATTGATACTCCCACTCGCAAAATTTCGCCTAT
AGAGCAGGCCAAAATATTTCGTTCTGTCTACGTATCTATCTACATTATACATATATATGT
AGATAGAGAGAACAAGAGAGCGTTAGATAGGCATACACAGAGAGATCCATAGACAGGCGT
CCAAGAGAGATCGATAAATAGGCGTGCACAGAGATACCGACAGATAGGCGTACAAGAGAG
ATCGATATATAGGCGTGCACAGAGATACCGACAGATAGGCGTACAAGAGAGATCGGTAAA
TAGGCGTATAAGAGAGATCGATAGATAGGCATTCATAGAGGGGTACCGATCCGTGCTGAT
AGATTGGTGGGCGCTGGCGGGTTGTTGGAGTTTCAGAATAGTTTGTTTTTCGGAATGATG
TGGCTCATTGAAAAAGCACGAGTCATCGAAAAGGAGATAATTGTGTATGTGTTGGTGTTG
GGGTCGGCGTCGCACCGAGATACACGGCACTTGGAAGCCTTGCTTTTACTCATTCCAATG
AGCGGCAGATCTGCTTGTTGTGGGCACCGCTGGATTGCTGAAAGGGTGAGGCTGGAGGCG
TTGTAAGAGAAGTTCAAACCAAGGAAGATCCAGGATAGTTTGCAGTCCGTCGCTGGAATA
ACATAGGTTGGCAAACGAAGACCGCTCTACATGAATAGAGTTTGGGAACCTCCACCGAAG
CGAGGTGGAATTATAATCTAGACTTTTGGATGTTCAACAAGCACGACTGCCGGACTCCCA
ATAGAGAGTGATTTAAAACGTGAAGAAACGACAACCAGGCGTGGAGAAAACAGGAGCACA
GGGAACAGAAAAAGTGGAAGTTGTGGCCGGAAAACGCGACGCCAGAGACTGAGAGGAAAA
GTGGAATCTTTCAAAAAATACGCAGAAATGTGGGGAACGTCACGTGCCGATATACGAGAG
CAGAAAACAGACAGCCGAGAGCAGCCAGGCTTTTGCCGTCTGTGCTGCGCCTAGAAAAGA
AGCGTTTCCCGAAACGACCCCTTTGTCGCGTAACATGGAAAATTAACTTGCATCTCCTTC
CTGCGCACCGGAGGACAGGAACGATGCAACGCCTAGACACTTCAAGCGACTGATACAAAG
GCTTTTTCTGTAGACCCCATTGTCCGTAGTCGCGGGGAACGTGAGGGAGTTGCAAAAGAT
GTGGGCTGGGCTGTTGAGAGAGCTGAGCAATTCCTTCATTCCCTGAGCCTTCTTTTGTGA
TAGGCTCTCTTTTTTAGGGGAGGAAAGTGTTTCTTAGGTCTGTTTCGCATTTCTTGTTCA
CGCTTCTCCACGTGCCAGTGTCTTTGTTTTTACCACATCCAAATTCTACTGTGTTAGCAG
AGCATAGTCCAGATACTGCTTGTGCAAATCCGCGTTCAGCTTCGAATTGAACTACAGAAT
AAAGATGATGCATGCAAAATTGTCATAAACAAGCCGCTCGCCACGGAACAAATAGACTTC
ACGTTTTTAGATCGGTTCGTGCTACGCCCAAAAAGGGAAGGCAACCGGGACAGAAACCCC
ACCGCGAAGGCAAGGGAAGAACGTTTTGTAATAGCTTTCCTATGCACTGAAGATGCGCCT
CCACCTTCCTCTTCAGCCAGATTTTTGTGATTCGCCGTTCTCTGTTTCCTGCCTCCGCAG
TCTCCGAGAGCACTCCTTTCGGCCCATCACGCGCTCAGCAAAAAAAAAGAGAAGAAATGA
GACAAACGGAGAGACACCGTTGAAAGTGCTTCGACGCCGTCCTCTTCTAGAGAGGAAGAA
CGGGCTTTTTCACAGCAAAGAAAAATGTGCGTTGCCTTCCCTTTCCTATCCTGTTGGACA
AGAGTGTCTCCCCGCACGCGCCGGACGAAGCGACAGGAGACTCGCACAACCGCTCTTTTT
TGTTTCTTCGATTTTGCGTTTGTCAGAGAAAGAAAGGGGCTTCGCCGTTCCTCGGCACGA
GAAGCCAAGCGCCATCGTAAAAAATCTTTTTTCGATAAATCGAGAAGAGATAATCCTCGT
CCGAAGTCGATCGCCGACTCACGACTCAGCGGTCCAAAAATCTAGTAGATTTATTCACAC
ATGCATTTATATATATGTATGCATGCATAGGTGCATATGAACGTATACATATGTGTATGT
GCTGCCACGAGACGACTGTACACCGTTCTCCCTTCCATAACTGCATGCACGGAAGACAGA
AAATAAAGATCCGGTGTTCTTGCACATGCGTACTTGGACAGGGAAGCACACAGATATGAA
TATAAATATACAAATATATATATATATATATATATATATATATATATATATATATA
>TRINITY_DN133_c0_g2_i1 len=539 path=[1049:0-206 1050:207-224 1051:225-538] [-1, 1049, 1050, 1051, -2]
ACGGATGAGGGGTGCGCCCTCCAATTTGGATGCACGAGTAAACTGTGTAAGAGCCGTGCG
GACGGGAGAGAGACACGGAGTTTATTGGAGAAAGAGCTAAGGAGAATGCGCACGTGGGCG
AAGCAATGAAGAAAGCGTGAATTCACTCGCAAAGTGCAAGAGGGAGCGGCGACATATGAA
GCCACGACTGTCAACCAAAACTTTTTTTCGGAGAATGAGGGGGGACCTGCAGAGGAGATC
GGTTGTCTTGTCATAACCGCCGTTCGACCCTACTGTATCCTGCCTCATAGAGTAGGTTGT
CGCGGTCGGATGTCAGATAACTGGTTCCCTCGTTCCCCTCGTGCGATGTTCCCAGGATTG
GGAGCTCATTTTTTCAAAGTGAAAGCTTGTCGCTCTGTTGCGTTGCGTGAGTTCATGCAC
TTCAACCTTCTAGAAACCGCCAGTGTTCTTGCAGAACTGTGTTGTGCGAGGCTGCACACG
AGCCCTTGTTGGCAACGAGGCAATGCAGAGACACCGAACCCTTTGAGCCGGGACAAAAG
>TRINITY_DN134_c0_g1_i1 len=1068 path=[2107:0-407 2108:408-422 2109:423-1067] [-1, 2107, 2108, 2109, -2]
AAAAAAGCGGAAATGGAGAAACGGTGGACGGACGACACAAAGCTACTCCGCCGCCTCACG
CCCCTGCCGCCGTGGCGATAAAGAAGAGAAAGAAACTTTCTCAGCGCTCGCGGGGACGGT
GGGAAGCAAGGGCGCGGCGCCGTTTCAACGCGGGCTCCGTGTAGCCGGGGGACGGATCCG
ACTTTCAGAAAAAGATCCACTAGAGGAAAGCCGCCTTCCTCTACCGGAGTTGAGAAAAAC
AGACACGCAAACGGTCTGAGAAAAAGAACTTCGATACGGCTTCTAAAAAGAGTTGAGAAG
TCACAGCCTAGGAGGCGAACCGACGGCGCGAAGACACCGCGACTGTGTGCCGTGCATGAA
CATCGGTGACGAATCGTCCAGAGTCTCAGAGGACGTCGCTTTTTTTTTTGCCTCTCCGAA
ACAAACCAGAACGTCAACTGGAGAGAGAAGGCGGAGCCCTGAGTGGCTGTGCTTAACAAG
GCGAGACAGGGGCGGGAACTTCCCAGCATTAGCAAGACGCGGAACGCATGACCTGAGGCG
GCGGGGAGAGGTGTAGCCACATGTCGAGACAAACGAACCGCAGGCCGTGTGCTTTTACAG
GAGTTTCGATTTGTTTTTCTACGGTGGACGCCGAGGAAAACAGCAAAGTGTGCAGAAATC
TGCGGTCTCTGGTTGGACCATGAAACAGTTTTCTCGGACCCAAGCTTGAACCGCGTGCTC
GCCGGCTGTCCAACCACTCAACTTCCCATGTTTGTCTTTTCAGAGGTTTGAGGTTCCAGC
AGCAGACAGAACGTGGAAAGCGCGCGGAAAAGAAGAAGGCACAGTCGCATAAACGGAATC
GCAAAGAAGCGATGAAGAGGAAAGGCCCTCGGATTTCTTTTTCATACCTGGAAAAGAGCC
GAAATCAACCGTTTCCGAAATTTGCCGCGAGGCCATCATCCCGAACCTCCTCACCCCATT
CACCGCGGGGACACGAGCATCCCAACTTTTCTACCAGCTTTCTCTGAGGTTCTTCCAAGG
GGTTCGTCTGCTGCGAGTTGTTTCCACAAAGGCACGAGAAAAGGAAAG
>TRINITY_DN132_c0_g1_i1 len=563 path=[1098:0-421 1099:422-437 1100:438-562] [-1, 1098, 1099, 1100, -2]
AAGAAGAACGGTTTCGTCATGGTGAAGGGTAACCCATGCAAAGTTGTTGATTATTCTACT
TCCAAAACCGGAAAGCACGGCCACGCCAAGGCTCACATTGTCGGTTTGGATATCTTCACC
GGCAAGAAATACGAAGATGTTTGCCCGACCTCTCATAACATGGAAGTGCCCAATGTGAAG
AGATCAGAATTTCAGTTGATTGACTTGTCCGATGATGGTTTCTGCACCTTGCTTCTGGAA
AATGGCGAAACAAAGGACGATCTGATGCTTCCTAAGGACTCTGAAGGAAACTTGGACGAT
GTTGCCCAGCAAGTCAAGAACCTCTTCACGGACGGCAAGTCGGTTCTTGTTACTGTTCTG
CAAGCATGCGGAAAGGAGAAAATCATTGCTTCGAAGGAACTGTAAACGCCTTCATTTTTT
TTTCGTCACCTAAATCTGTTAATCGTTGTCTGGCAAAGAAGGAAACACCCAGGGAATGGG
TCAAAAGAGCAACTTGTTCGGAACCGGTTGTTACATTTCCGATATCGTCTCCCTCGGCAC
ACTTCCGGTATCGTCTCCCTAAG
>TRINITY_DN131_c0_g2_i1 len=905 path=[1504:0-80 1506:81-390 1500:391-904] [-1, 1504, 1506, 1500, -2]
GGGCACTCTGCGCCTTCAGCATTTCCGAGTTCTCGCGTTTGTTTGGAGAAGAGTCGTAAC
CGACCTCGGGTTGCGAGACGCCTGAAAGCGAGAAGGCAGGAGAGAGAACGCGCGTTTCCC
ACAGGGAAAAACGGAGAACGCGATCTCAAAACGGGGGATACTTCCTGGAAAACGCTTCCC
TTCTCGCAACCGAGAGTCTCCAGAGACAGAGAGAGACCACACAAACCGCCAAGGGCCACC
TCTGTTTAGACAGAAGACCACATCCCTTCTGCCTTCCCCGTATATGCATCCAGTCGCATG
CATAAATACAGGTGACCGTAGTGCGTTCTCTTTCTATGGACATGTGTGGCACAACCGTTC
TGTGCTCACGCGTTCTGTCTCGAGGCGCCGAAACAACCTCCATGGCTGAAGCGCACGCGA
GAAGGCTCTTCTCTCGTTGTCAGCGCCTGCACGAGCGTTTCCCTCTTCCGCTGTCCTTTT
CCTCTTTCTGCGCCTCGTCGCTTTCTTCTCGCAACGCGGCTCGCTCGCAGCGCCGAGACT
CCGAGGCATCTCTGCGTCTTCACGCCTTCCGGGTTCCATGCGCGATCTTCTCTTCAGCGG
CGAGAGCGAGGTCTGTTCTCGAAAACGCCTCGCTTCGCGCGGCTTCCAAAAACGGAACGC
CCGCACCGCCTCTTTGCACGCTCCAAAAAGAGACATCTCAGACGCGAAAAACGCGGGAGA
CAGTAGCTGTCTTGTTTGCGTACGAAATTAAGAAAAAGTCCAATTCCAATTACCACCTGC
TTGTTCCTCTCTCCTCACCGGAGGGCCAGACAAACGTCAACTCTTGAACCTGCTTCACGG
AACCCTCCGTGCTTCGACAGAGAAAATGGGAAAGAACCTCGTTCTCTCCGTTTCTACACC
TTAAC
>TRINITY_DN135_c0_g1_i1 len=1073 path=[1051:0-1072] [-1, 1051, -2]
GCAGGCGCTTCTTCTTTCGCTCCAGGACTACAGCGGCCAGCCTCCAGCTTCTGAGGACGC
GGAGATGGAAGCCGCGCCGGCGCCGAGCGACGGCGGGGAGGGCGAGAAGAGCGCCGCAGA
CCAACCGTCAGAAGCGAACGAGGTTGGAGAAGAGAAGAGAGAACAACCAGCTGACAGCGA
GCTAGCCCACGTCCTCGGCTCTCTGCCGGGCGTCGACGTCTCGGACCCTCGACTCCAAGA
AGTCCTCAGAGAGGCCGCAGGCAGTCCAGGCGACGCGGAAGGGGAGACAGAGAAGAACAA
CGGGGGCAGCTGAAGAGGGACGAAACAAAGGGAACCTAAAGCGGAAACTCAGTGAACCTA
AAGAGGAAGCTCAGTGAGCCTAAGAAGGATGCGACGAGCCTCGCGTCCGGTGGAGATGCC
AGGCCACCGATCCGAGGGCGGCTTGATGCTCCTTCCTCGCTTCCCCTCGTTGCTCCCCCA
GGTGTCTGTGTCGGTCTGGGCAGAGTCGGGAGGGTGTCTCGAGCGAAACGCGCGTCTTTT
TCGATACGGACGGGAAAAGCATCAACGCAGGCACGCCCTGTGCTCTTTCGTTCGTTCTCT
TCCTCGGTTCGGTGTCGTTTTTGCCGAGACAGTGAGCGGTGGAACCCCACGCCCCAGCGA
ACATCCGGTTTTTTTGGTGCTCTTCTTTCTCACTCTTTTCTTCTTGCGTTCGACTTCCTT
TTCGAAAAAACGCGGACAGAGGGGGGCGGCCGACGTCCACCGGTTCTGCTCATCTGAATA
GTTTCTATCTGCAGCTGTCGCTGCACGGCGCCTCTCCCGTCTCGAAACATGTCACTGTGC
CTCGCGCTGTCTCTCCGCTCCCTGTCTCATCTCTTGCGGTCTGTTTCTAAAACCGCGGAA
ACGACACTCGTCAAACTTCCGCGAGGCCTCGCGTTGCCTGAGACGCTGAAGTGGAGGCAG
CTTTCAGAATAGCCGGCAGGAGAGATGGGCCGCCTTCCTGTGTCTTTCTCTTTCTGCCGG
CACACAAGCACGATCACCGTCCACCCCTCAACGTGCAGCTGTACGTACAGCTT
>TRINITY_DN136_c0_g1_i1 len=385 path=[774:0-59 775:60-83 776:84-384] [-1, 774, 775, 776, -2]
GTAAGGAATCTCGCACGCACAGCTCCAGGTTTCATTCGACAAACGCGGGTATATCGGTAC
CGGCGTGAGGCCGACATTGGCCATGAGACTGTGTACACTGATCAGCCGAGTTTTTCTCAG
TGTAACCTCTCCGTCGATGGCGGAGTGTTGACCGGGATTGTGGTCTCCTGGTTCAGATTT
TGAATGCCTTTGGTTTTACCGGATCCAAGTTGAAGTGTGGGGGAAGCGGGGCAAGGCAGC
CCGGTGCGGCATTGAGTTCTCAAGTGCTAGACAGCCATCAGAATCAAACCTGGCATTCGA
CAGCGCAGACGAAAAACCTGGGACAATTTTCCGTTTCTACCACGATTCCGAGAGAGACGG
GGAGAAACCCCTGCCATCTGTACTG
>TRINITY_DN138_c0_g1_i1 len=599 path=[1637:0-555 1638:556-575 1639:576-598] [-1, 1637, 1638, 1639, -2]
GGCAGATTGTTCAGTCTATCAACCCATCCGAACTAGAGAGCCCGTCAACCTCGGGAACAG
TGTCTCCCGTGCACGGTCGAGGCAACCCGGCTACTCGCGCACGACACTGAGGAGAAACGC
TAGACGCCGCCGCGAAGTTATTGTACAGGGTTTTTTACGCCTTTATCACTGAACAACTCT
TAATTACAAAGTGTGGAAGCGTCCTGTTTGGGATACACTGACACGTGACTGTCTGATGGA
ATGCAGCACGGCAGTGCCCCACAGTTGCTATCGGCCTGCCCTCATAATGTCCGACTCAAT
CCTCGGCTAATTCATCCTCTTCCGCCTCTTCCTCTTCTGCAACAGATGGAATAGAACTTA
TGTTACGCATCGACAATGACGTCAGCTGAGCCTACCTTCTTCCTTTTCCGCTTCTGCTCC
TGCCCCCTGTGACAAAGATTTAAATATGATTCCAGCTTAAGCGTAAGGGCAGCTAAGGGA
TGTGAATGATACCTTGGTTCTGATCAGAGTTGCCTCTTTCTGTTTCAGCTTTAACAGCTT
GTCCGCAAGGATATCGGCTCCCATACCCTTCAAGAGGTGTGGGTTTTCCAGATTTGAAG
>TRINITY_DN138_c0_g2_i1 len=246 path=[1633:0-222 1634:223-245] [-1, 1633, 1634, -2]
ATTAAGAAGAGGAAAATAGAACGTGAAGAGCTCTACAAAAAGTCAGTCGTTCTTTACGAG
TTGTGTTTATAAACGTAGCATTGAGTACAAACAAAACGCAGGCTGAAGAAAAGCGGTCGG
GAACTGGCGAAAACTGGTTCCAAGAGGTTTCAGACTGAGGTTACTTTTGTCAATACTGGT
AAATACCCCATTAGCTGCATTCGGCTCCCATACCCTTCAAGAGGTGTGGGTTTTCCAGAT
TTGAAG
>TRINITY_DN137_c0_g1_i1 len=878 path=[3185:0-635 3186:636-877] [-1, 3185, 3186, -2]
GCAGGACTCCTCACCTGCCGACCTTTTCAAAAGCACGCGGTCTCGATCCGCGACTGACGG
CTGATCTGTCACAACTCTCTACACCGCCTAGCGGCGTGGCTTCAACGCTACGTTCTTCTG
GTTAAACGGGCCCGCTGGAAATGGACCGGACGCTGACTGACACCCAGAGTCTCAACAAAG
ACCGGTCGACTCCCAGCAGCGCCTCGGCGCGGAGACGGCGCTCGTGTCGCGGCGGAAGAA
AGCGTGCTGCGTCGTATCTGTGAGTTCTTTGAAACGCTACTTCTCCGTCGTACGTCTCGC
ACCGCATTCCAGCAGCTGTTCTGCCCACATCTAACAAATCCTACGGTTAGTTCTTCGCGC
AGAGCGAAACGTTACCGAACCAGACGACCAACTCGTTTATCAGCCACAAGCGACTTACCC
ACTGGCGTATCTGCTATCCACCCCCATTCAGAACTGTCAAGAAACCAAACTGTGTGCGAT
CTGTCGGCGCTCTTTTCCTCCACGGTCTACCGTCCTGTCTATGAGGGTCCGACGTTTGGA
TCAGCCACGAGACTCTCACTGGTTTTTGCCAATAAACCTGGGCAGTGCGTTCGAGGCCAG
CAAGATCTGCGTACTTGACGGAACGGTCGCTCTGGTCCCACGCGAAGGAGGTCAGAGGAA
GGAAGTGGATCTCAGCTGAATCGGAAGGTTTGTTTGTGAGCTTGACAGGCTGGGATAGAG
TGCTGGCGGCCGGCGTGTCGTCTGCCGAGGAATGGGGCACAGTTTGGGTCACCTCTCGGC
TGGCCGCATCTCGGTTAGTATTTGCTGATGCTTCAAGGCGAACAATGCGCTCGTCGATTG
CTTCCAGAACATTTGGGCGAGTAGCGAGGCTCCTTAAG
>TRINITY_DN137_c0_g2_i1 len=1001 path=[3183:0-758 3184:759-1000] [-1, 3183, 3184, -2]
CACCGAGGTGGCAGGTATGCGGGAAGGATCTGACACTGAGTATGGCTTCTTACACCAACT
GCATGTCTGCGTTACAGGGTTGTTTTCGGTTTTGACAGGGTTCCAATCGGGTCACAAGAA
AAAGAGTCAATTCCTTAGGCATTGCACTCAAACCGAAACGACGGATAGACGCGTGCGCCA
CAACATGTCGCACACCCCGCCTCATCCTGTACACTTCACCTTAAAATGCCAGCAAGATTA
CGTTCGTCGCCATCAGCGGGACGAGTACAGAAAATAAGGAAATGTTAGCGGCCTTGTACT
CAGCGATTTAGAGTTCTATATCTCCAAATGGCGACTCCCCAGACATTCTTTGTTGCTGTG
ACTCCATCCAGGACTTGGCAATCGTTCGTTTCATTTCATCATCACCCTCTTCGTAAAGAT
TCTTCATGAGAGACATGATCGAGGCGCCCGGGTCCGCATTTTGGTCAAGCTTGGGCGGAG
CAGCAAACTTGGTCTCCTTGAAAGAGATGTCAGACCACCACTGACCACCAGACTTCTGCA
GTGTGACGACGACCATGTCTTTCTTGATGCGATAACTGCAATCGTCGGGAGCGATGAGGT
TGTTGAGGCGTTTGAAGATGAGAGAGTAGTTCTTCCCCGCCAAATCCCGCACCTCCAGTT
CCATGCTCTGACGAGCAAACTTGACAGCGATGCGGTCCTTGGGAATGTCCTGAACTCCTT
GGATTTTCACGTAGATCTTGACGGAACGGTCGCTCTGGTCCCACGCGAAGGAGGTCAGAG
GAAGGAAGTGGATCTCAGCTGAATCGGAAGGTTTGTTTGTGAGCTTGACAGGCTGGGATA
GAGTGCTGGCGGCCGGCGTGTCGTCTGCCGAGGAATGGGGCACAGTTTGGGTCACCTCTC
GGCTGGCCGCATCTCGGTTAGTATTTGCTGATGCTTCAAGGCGAACAATGCGCTCGTCGA
TTGCTTCCAGAACATTTGGGCGAGTAGCGAGGCTCCTTAAG
>TRINITY_DN140_c0_g1_i1 len=1210 path=[2394:0-42 2395:43-60 2396:61-1209] [-1, 2394, 2395, 2396, -2]
GAGTCTACATTGGCGTGTAGCCTCGGGGATTCAGCACAAAAAAAGTGCCTTTATCTGTCT
CTGCTGTCTTTCACGGAGTTTCGAGGGCGGGAAGGATTCGAAGAGGCGAGAAAACCCGAG
CAAAAGAACAAACCGAAGAGGGAGTGGAGTCTCGCATCGCGTTACTTTATAGGCTTTTGT
TCCCGGTTGGCGAAACTCTCGATTTCAGAGACTAGCGGACCGTGCTGTAGCGTTTTCCCC
CGCTTCCGTGTCTTTCTCGCCCTTCTTTCCGCGAGGCTCCTGCCTCTCACTGTCCGGTTT
CTTTCTCCCTGGATATTTCTCCTGACTCATCTCCATTTTGATCCCCGTCAGAATGGCTCC
TCCACTGGCGGAGCAGGACTGCTTGCCCCGGGGCTCGGGGAGAGGCTGCCTTTCGGGCGA
CAGCGAAGCGACGCCTTCCCCGCAGTTTTCTCTGGAAAATCCTCACCTTTTGACGGCAGT
GTGTCAGGTACTAAAGCGCATCGACAAACAAGGCACGGGGTTGACGACTGCGGAGAGATT
CAACGCAGCTTTGTCGGACATGGGAGTGAAGTACGGGACTCCAGAGGCGGATATGATTAT
GCGCTACTGCCAGGTGACCGACGACGGCTACGTGATTTTCAAAGAGTTGATGCTGGCGAC
TCGGCCTTTCCCGAACGTTTTCGAAGACCACATCACAGAGAGTCTGGCCTCAGCCACGAA
CCGTGAACAGGATCGGCTGGTTCCGCTTCCGCGCCTCGCTTCCTGCCAGCGAGACGTCGC
GCGCGACGGCGACGATTCGCTTGGTGTTGACTCCGAGCAGATGGGAGACGACGACCACGG
TGTATATACACCCGAGCTGACTGACGCGATCCGCCGACTCTATGCGCAGTGGGATCGGTC
CTGTTTGCGCGACTGGCAGTTCAAGGAGGCCATTCAGCGCCTGGGGGTCTGCGTGACGCC
CGAGTTCGAGAGACTGATTTCGACCTACGGCCCGAGCGGCAGCGTCGCCTTCTCGCAGGT
CATGCAGACGTTGATGATGGGCGACAGCGGCTTTCTCGCCTCTTGTTCCCTGAGACGGTC
CCGAAGTCGCCATCCCGGAGACATTCCCCTGCCTCCCGTGGCGGACCGCATCCCGTTTTA
CGAACCGAGGAGAAACCCAGTGACCTGGTCGCCGCCGCAGCCGCTTCGCGGCGTGCCTGT
CAATCCGCAA
>TRINITY_DN139_c0_g1_i1 len=630 path=[1249:0-340 1250:341-629] [-1, 1249, 1250, -2]
GCGCGCCACACTTCTCTTGTGAACGAACCGGTGGCTCTGGCCCAGCTCAGCAGCGGTAAG
TCGATGATAGTGTTCCTCGCGGAGAAATGGGAGTAATTTTGTAGAGATGCATTCCAGATT
ATTTAGCGCTCAGTAGGGGGACAAGTTTCTCGTGTTTTGCATCTACATCATTGCTTCCAG
CCGATACTCCCCTTCCAAGCAAAGAAGCCGTCATTTTCGAGGATTTTTTTCCTCATCAGA
TCCTGCACAGTCTTGCGAGAGATTGTAATCAACGAATGGTGCGGTTGGGTGCACCTTCGA
AGCCACGGCTTTAGATCGTTTTTTTTCTCTTTGACGAGCAGTGTCTGGTACACCTTGTGC
GTGTTGCGAGTTGCGTTCTAAAGAGAGAGCTTACATCGGAGTCGGAACTTTTTCCCAGAA
TGCGACGCAAACAGTGCTCTCTCTGTAAAAAGTTATTCGTGAATCCCGGGACTCACACTG
GTGTGATTCGGACTTGAAGCATTCTTAGCCCCGCAGGATCGGGGCCTGCATCCTACGGGA
AGCTCTATGGTGCGCAGCCTGCCTCCGCATATGTATATATATGTATATATATATATATAT
AGACATGCAAACGGTTCCGTTTATATTGTG
>TRINITY_DN170_c0_g1_i1 len=957 path=[1887:0-856 1888:857-873 1889:874-956] [-1, 1887, 1888, 1889, -2]
ATTAAAGAAGAATATCGAGGCCGCCGCAGAAGAGGGGAGTTCCCCGACGGAGATGCCGAC
GATGAGAGCGACGGAAGAAGAGAGCGAAGACGCGATTCGAGAGAGATGAGGAGAGAGTAT
ACAGAGAGAAGGAGAGACTCCGCGGAGTGGAGACGCGGAGAGGATTCGGATTTGAAGAGA
GAGGAGAGGAGAGGAGCGCGGAGGCGCGACGAGGTGGGGTCTCGATCCCGCGTAAAACAC
GAAGGAGGGGGCGAGAGTGACGAACACCAACCGAGTCGCCGGCGTGACCGACACAGAGAG
GAAGACCAAGATCGCACACATGCGCGTTCTCGAGCAGATCGTAGACGGCATCGCCGAATA
TCGACGGAAGAAGAGGATGCCGGACGCAGGGAACAGGAGAGAAGTCGCGAGAGAAGAGAA
GGGCGAAGAGAGGAAACGAAGGAGAGAACCCGAGAGAGAGAAGACAGGCGTTCTCCATCG
CGAGAGCGCTGAGCTCAGGAGCACGTGGAGCCGACAGATGCTAGGAAGTCAAGCAGCCTT
AGGCCTGGAGCGGTCTGCAGAGCTGGACATTGTCGCGCGCGGGAGTAGCGATTTCCCTCG
CGTTCTCCACTCGTGTTGCATTTTCCGCGGGTTGTGCCTCAGCCTTGGCCGCACCTTCAG
AGCCGCTTCACTGGCTGGTCGATTCTGCATCTCGAGTTTGCGAAGGGCGGCGATTCGTTC
TGAATGTTGTGGCAGTTCGAGAAAAACGTAAGGAAACATGCCTTGCCCCTACTGTTCCAT
GCTTTCCAGCTTGTTCTTGGGCCAAGGTGCTCCCGATCCTTCTGGAAGTAGAAAACTGCA
CTCTCGCAGGTTTTTTTTCTCCGCTTCGCCTGAGTATCTCTGCGGGCTTGTTTCTTGTTT
CCGTCCACTCTTTGCGTTCCGCTTCGCGGCGCGTGATACACTGTTCTCGACCTCACG
>TRINITY_DN141_c0_g1_i1 len=3472 path=[6984:0-596 @6990@!:597-1988 6988:1989-2654 6983:2655-3471] [-1, 6984, 6990, 6988, 6983, -2]
GCCGGTCGCCTGAAGCTGCAGCGGCGCACGCGGCCTCTGGGAGGACGTTGAAGAAGTCGG
ACACGCCCGAAGGCAAGCGGAGGCGCCACCGGCGAGAGCATGGAGACCCACCAGTCCACG
CAGACGGGCACAGGTCACTGCCCGACGACCAGGAAGGCGCCGATCCGACGAACTCACGTA
GCCGACACGCCTCAGGCAGCTCTGTGGTTGACCGTTCTTCTGCGTACCCCAAGAGTTTTT
CCTCGCTTGCAACCACTGCTTTCGATTCGGGTTTTCTGCAGACACCTGAATCTCTTCTTT
CTTCTTCGCATCTCACGCCTGCCGAGACACCTGCTTCTTCGACGCACGCCTCCGTCCTCG
ACGCTCCTGCCTCTCCCTCCTCTTCCGCGTCCCCCCCTGGCGGGATGCATGCAGATGTGT
CCGCCTCCGCCACGGTCTCTACGCCGCGCGCGTTGCGATCTCAGAATCCGGCCGGGGGCT
CTCCCTCTCGCGACAGTCGCGAGTCGGCCTCCGGGAGAGGAGCTTCTCTGCTGGCAGCCG
CTTCCTCCCGCGCAGCGCGCCTGCCTCCCACGTCTTTTTTCTCCGTCGTCTTTCCCCCCT
TGCACACCCTGGAGACTGCCGCGGTGGTGACCGACCTGCGGCGCCTCGGCGAAGACGCGT
TGTTCGACGCGGAAGCTGTGCGTCACCAGGCAGTATGTGGGGGCCTCTTTCACTGGCTGA
AGCCGGAAAAAAAGGGCGGGTCATCCGACTTTGGGTGCGTCTGGGACCGGTTCGCAGATG
CGTTTGAACGGACGCTTCCGGCGGACACGCCTTTGCCTTTCCGACCCGGCGGGTTCACCT
TCAAAACCCTCGACACGGTAAATCGGTGGTACAGCCGCTTCCAGCATCCTGGGCCGACAG
CCGGCGAGGCCAAGAGCGATCGGAAAAGCCGTGAGAAGCTGGAAGGCACCCGGCGGAGCC
CACCTCCCGAGCCGCCAGAGGCTGCCGGCGGACGCGCAGGAGACAGCAGCGCAGGCCTCG
AGGAGTCCGACGACTGGGAAGGTTCGTCGTCCAGCGGGTTCCAGGCGTCGGGGGGGTCGA
ACGGGGGCGACAAGAAGACGCTGCAGAAGACGGCGGCTCGTCGCAACTCTGCGACAAACA
TCTTTGACCGAAGCCAGGCGTTTCTGAACAAGGCCAGCCGCCTGCTCGGAAAGCGCCTGA
CCAGCTTTGTCTGGGGCCTCGTCCAGCGCCTCGTCGCGGAGCTCAAGAAGCAACAGCGAA
ACGGAGGACCGTTGAACTTGGGGAAAGCCGTCAACGCAGTGATTGAGGCAGAGAATGTCA
CCAACACCGACGCCATGGAAAACGCCATGTTCATTCCTCTTGGATGCAAAGCCCACGTGC
ACTACAGCGAACTGTATACAGAAGGATACGACGTCGCACCTACTGACCCCTCCAGCTGGC
CAGATTTTCCTTTATTTGCTTGGCTTCTCAAGGACAAGTCGCGTGCTGAGATACTTCTGC
CGCACAACCCGCCGCGCCGTTTGACAGTCACCGTCGCGCCACACTTGCCTGAAGCCGTGG
AAGACAAAGGCGCGCATCTCGCCCTGTACCGGCTATGGCATACGGTGTGGTTCCTCATTA
TCGAAGTCTCGCGCGCCGACTTTCTGTGGCCTTGGACGAAACACCGAGACGTCGACCATC
TCTTTCCCTGGTGGACTGTCAGCACGGTCGGCCTCCACAGAGTCACCGAGCACCGTCCGG
TTCGATACGCGAACGGCGTGTGGCGCTTCAAGAATATTGACCCGACCTCGCTCGAGGTGA
TTCCGCAGCCCGACGGAAGCGAGAGCAATCCGTTCGAGGTTGTGCCGCCGCCTCGTAGCC
ACATGGGCGAGTTGGACCCAAGCGACAACCTGGCCACGACCGGAGGCGAAGAGCAGAATC
CGTGGGGTTTCCTCGCAGAGGGCCTTTACGCGAACATGACTGCGGCCGGGAAACCTTTTC
AGTCGCGGGTGAGGGGGTGAAACGGGGCGGAAGGCAGAGCTCTCGCGGGCTCGGAACAGC
AAGCACTCGGGACTGCCGAGCCGAACTCCCAGAGCCAGCCGTGGGGAGACGGTCCCTGCG
TTCCGCCGCGTGCTCCTTTCGGGCGGTGAACGCCAGGTGTTTTTGCTGTTGTGGTCGCCG
TCTCTCGGGCGGTTCGGAAGGGGAGTATAGAGCGGACGCCGAGTCCACCGAGGACGCGGA
AACAAACTCAACAGATGACGAGAGGAGATATCTCGGATGTGTGGACGGAGAGACGCGAGC
TTCCGTGGTGCATGTCACAGTGGGGCTCAAAAGGGGGAGTAGGCGGGATGGAGACGAGAT
GGGTGCGTGTGGGGACGTCGGCGTGAGCAGACGACTTAAAAAAGCGTGAAGGACAACGGA
AATGAGAAGGGTCATGTTACGAAGGATGTCCCGGCTTTGCTAGACGCTGATTGGGTGACT
CTGTCCCGCGGAGTTGATTCCAGCGACGGACAATGGGCCAGGGAGGGGGCGGGTTCACGC
GCTTGGAGAACCAACTGGGCTTCTGCCTGGAACTGCGTCCCTTCGCACATGCCCGCTGAG
ATCGAGCGCCAAAAAAAGAACCTGTGCTTTGCGTGTTTCCTTTCGCTTGTTAGGGCGGCC
GCGTTCGACCCATTGCGAAGCCCAAGACGTTCCTGTATCGGGGGCGATCGATGTCGATCT
ACCCAGACCAGTGTGGACAAGACGCGACGTTCTCGTACACCTTCGACGCTCCCTTTGGGA
TACTCTACACGCCGTCGCATCTCTTGGAACGCGTGAAGAAGAGACAGCAGCAGCCAGGAG
GGGTGGGGCGGCTGCGCGAACAGCGACGGAGGGAGCGGGACGACTCGAAGCAAGACAAGG
CTCACGAAGCAGTCCAGGGGAACCTCGTGGACGCTGTCTGGGCCTTCAAACCCACGACGA
TGCCCAAGATGTGGTTGGTGAACCGCCTGGCGAAGCCGATGGAGCGCGAGCTGGCGCTAA
GCGACGCTCCGGACGCGCTCGTTCATCGGGGGTACGGAATCCTCTTCCGTACGTCGTATC
GGCCTCGAATGGAAGACTTTATTTCGCAACTGACATCACCCGTGTCCCCGGCTTCTTCGG
CGGACTCCTCGTCGCTGCCTAGCCAAGACGCACTGTGGCAGGCGTACCAGCAGCGGTCGC
GCGCGCATCCGTTCACCGTCGTCTTTGCGGGACACTCCCAGGGCGGAGTCGCTGCCGAGA
TGTCGGCGTTCTTCTTCGCAAAGACCATGAAAGAGGAGATTGAAAGCGGCAGAGTCCGGG
CATACGTCGTCGTCTTTGGAACGCCCGTCTGGTGCACACAGAAGATGTACGACGAATTCC
GAGCGACGGGGCTCGTCATCCACGAGGTGGTCTCGGACAGCGATCCAGTGCCGTTCTTCT
TCAACGTCTCGGAATTTGCACAGGATCGGAACATGGTGATGCTGAAGCTTGA
>TRINITY_DN141_c0_g1_i2 len=2827 path=[6984:0-596 @6990@!:597-1988 6978:1989-2009 6979:2010-2826] [-1, 6984, 6990, 6978, 6979, -2]
GCCGGTCGCCTGAAGCTGCAGCGGCGCACGCGGCCTCTGGGAGGACGTTGAAGAAGTCGG
ACACGCCCGAAGGCAAGCGGAGGCGCCACCGGCGAGAGCATGGAGACCCACCAGTCCACG
CAGACGGGCACAGGTCACTGCCCGACGACCAGGAAGGCGCCGATCCGACGAACTCACGTA
GCCGACACGCCTCAGGCAGCTCTGTGGTTGACCGTTCTTCTGCGTACCCCAAGAGTTTTT
CCTCGCTTGCAACCACTGCTTTCGATTCGGGTTTTCTGCAGACACCTGAATCTCTTCTTT
CTTCTTCGCATCTCACGCCTGCCGAGACACCTGCTTCTTCGACGCACGCCTCCGTCCTCG
ACGCTCCTGCCTCTCCCTCCTCTTCCGCGTCCCCCCCTGGCGGGATGCATGCAGATGTGT
CCGCCTCCGCCACGGTCTCTACGCCGCGCGCGTTGCGATCTCAGAATCCGGCCGGGGGCT
CTCCCTCTCGCGACAGTCGCGAGTCGGCCTCCGGGAGAGGAGCTTCTCTGCTGGCAGCCG
CTTCCTCCCGCGCAGCGCGCCTGCCTCCCACGTCTTTTTTCTCCGTCGTCTTTCCCCCCT
TGCACACCCTGGAGACTGCCGCGGTGGTGACCGACCTGCGGCGCCTCGGCGAAGACGCGT
TGTTCGACGCGGAAGCTGTGCGTCACCAGGCAGTATGTGGGGGCCTCTTTCACTGGCTGA
AGCCGGAAAAAAAGGGCGGGTCATCCGACTTTGGGTGCGTCTGGGACCGGTTCGCAGATG
CGTTTGAACGGACGCTTCCGGCGGACACGCCTTTGCCTTTCCGACCCGGCGGGTTCACCT
TCAAAACCCTCGACACGGTAAATCGGTGGTACAGCCGCTTCCAGCATCCTGGGCCGACAG
CCGGCGAGGCCAAGAGCGATCGGAAAAGCCGTGAGAAGCTGGAAGGCACCCGGCGGAGCC
CACCTCCCGAGCCGCCAGAGGCTGCCGGCGGACGCGCAGGAGACAGCAGCGCAGGCCTCG
AGGAGTCCGACGACTGGGAAGGTTCGTCGTCCAGCGGGTTCCAGGCGTCGGGGGGGTCGA
ACGGGGGCGACAAGAAGACGCTGCAGAAGACGGCGGCTCGTCGCAACTCTGCGACAAACA
TCTTTGACCGAAGCCAGGCGTTTCTGAACAAGGCCAGCCGCCTGCTCGGAAAGCGCCTGA
CCAGCTTTGTCTGGGGCCTCGTCCAGCGCCTCGTCGCGGAGCTCAAGAAGCAACAGCGAA
ACGGAGGACCGTTGAACTTGGGGAAAGCCGTCAACGCAGTGATTGAGGCAGAGAATGTCA
CCAACACCGACGCCATGGAAAACGCCATGTTCATTCCTCTTGGATGCAAAGCCCACGTGC
ACTACAGCGAACTGTATACAGAAGGATACGACGTCGCACCTACTGACCCCTCCAGCTGGC
CAGATTTTCCTTTATTTGCTTGGCTTCTCAAGGACAAGTCGCGTGCTGAGATACTTCTGC
CGCACAACCCGCCGCGCCGTTTGACAGTCACCGTCGCGCCACACTTGCCTGAAGCCGTGG
AAGACAAAGGCGCGCATCTCGCCCTGTACCGGCTATGGCATACGGTGTGGTTCCTCATTA
TCGAAGTCTCGCGCGCCGACTTTCTGTGGCCTTGGACGAAACACCGAGACGTCGACCATC
TCTTTCCCTGGTGGACTGTCAGCACGGTCGGCCTCCACAGAGTCACCGAGCACCGTCCGG
TTCGATACGCGAACGGCGTGTGGCGCTTCAAGAATATTGACCCGACCTCGCTCGAGGTGA
TTCCGCAGCCCGACGGAAGCGAGAGCAATCCGTTCGAGGTTGTGCCGCCGCCTCGTAGCC
ACATGGGCGAGTTGGACCCAAGCGACAACCTGGCCACGACCGGAGGCGAAGAGCAGAATC
CGTGGGGTTTCCTCGCAGAGGGCCTTTACGCGAACATGACTGCGGCCGGGAAACCTTTTC
AGTCGCGGGGCGGCCGCGTTCGACCCATTGCGAAGCCCAAGACGTTCCTGTATCGGGGGC
GATCGATGTCGATCTACCCAGACCAGTGTGGACAAGACGCGACGTTCTCGTACACCTTCG
ACGCTCCCTTTGGGATACTCTACACGCCGTCGCATCTCTTGGAACGCGTGAAGAAGAGAC
AGCAGCAGCCAGGAGGGGTGGGGCGGCTGCGCGAACAGCGACGGAGGGAGCGGGACGACT
CGAAGCAAGACAAGGCTCACGAAGCAGTCCAGGGGAACCTCGTGGACGCTGTCTGGGCCT
TCAAACCCACGACGATGCCCAAGATGTGGTTGGTGAACCGCCTGGCGAAGCCGATGGAGC
GCGAGCTGGCGCTAAGCGACGCTCCGGACGCGCTCGTTCATCGGGGGTACGGAATCCTCT
TCCGTACGTCGTATCGGCCTCGAATGGAAGACTTTATTTCGCAACTGACATCACCCGTGT
CCCCGGCTTCTTCGGCGGACTCCTCGTCGCTGCCTAGCCAAGACGCACTGTGGCAGGCGT
ACCAGCAGCGGTCGCGCGCGCATCCGTTCACCGTCGTCTTTGCGGGACACTCCCAGGGCG
GAGTCGCTGCCGAGATGTCGGCGTTCTTCTTCGCAAAGACCATGAAAGAGGAGATTGAAA
GCGGCAGAGTCCGGGCATACGTCGTCGTCTTTGGAACGCCCGTCTGGTGCACACAGAAGA
TGTACGACGAATTCCGAGCGACGGGGCTCGTCATCCACGAGGTGGTCTCGGACAGCGATC
CAGTGCCGTTCTTCTTCAACGTCTCGGAATTTGCACAGGATCGGAACATGGTGATGCTGA
AGCTTGA
>TRINITY_DN142_c0_g2_i1 len=602 path=[1341:0-189 1342:190-211 1343:212-214 1344:215-601] [-1, 1341, 1342, 1343, 1344, -2]
ATACGGCAGCTATTCAGTCTATCGCCTGTGAACGCGAGAGTGGCCTAGTGTTCACTGCAT
CACGTGACCGTTTGGTTCACGTTTTTGATATCCGTGCTGGCGACCAGCCGGTGGCCTCCT
GCGGTAGACATCACGACTGGGCGATGTGCGTTCACGTTCCGGATGGTTCAGGCACACGGA
TTTTCGAGACAGGCGGGCGCTGACAGAGGCAAGACAGCGAAGGCGTTAGCAGAGAGGCAC
CGGCATAAACAACTTATCAGTGGCATGCGGCTGGATGCCTTTCGGCTCGTCAGTTGCTCT
TTGGACGGCTGCGTTTTGTTGTCAAGTCTAGAGAATCGCGAACTGGGCACACAAGATGAC
AACGCCGTTGGGCAACACACTGACTTCAGTGTTCTGAGGCGAGGAGGAGAGACACAGTGG
ATGCTGGGCGTTGACTTCGCTGAAACAAAAATGGCAACATCGACAGTAGACGGGGCGATT
CAGATCTATCATCTGCTCCACCTCCATACACTGCCACGGTGCTTCTTGTACACCTGAGTA
TAAGTCGCTCGTGGGCAGTGAAAACGCTTGAGAGTGCGCCCTGGGACTCTGAGTACCCTG
AA
>TRINITY_DN142_c0_g3_i1 len=658 path=[1339:0-189 1345:190-267 1335:268-270 1336:271-657] [-1, 1339, 1345, 1335, 1336, -2]
ATACGGCAGCTATTCAGTCTATCGCCTGTGAACGCGAGAGTGGCCTAGTGTTCACTGCAT
CACGTGACCGTTTGGTTCACGTTTTTGATATCCGTGCTGGCGACCAGCCGGTGGCCTCCT
GCGGTAGACATCACGACTGGGCGATGTGCGTTCACGTTCCGGATGGTTCAGGCACACGGA
TTTTCGAGACGGCTGACAGGGCAGTTCATACCTGGGACCTGCGGAGGTTGCTCGGTGATT
CCCAGCAGGCGGGCGCTGACAGAGGCAAGACAGCGAAGGCGTTAGCAGAGAGGCACCGGC
ATAAACAACTTATCAGTGGCATGCGGCTGGATGCCTTTCGGCTCGTCAGTTGCTCTTTGG
ACGGCTGCGTTTTGTTGTCAAGTCTAGAGAATCGCGAACTGGGCACACAAGATGACAACG
CCGTTGGGCAACACACTGACTTCAGTGTTCTGAGGCGAGGAGGAGAGACACAGTGGATGC
TGGGCGTTGACTTCGCTGAAACAAAAATGGCAACATCGACAGTAGACGGGGCGATTCAGA
TCTATCATCTGCTCCACCTCCATACACTGCCACGGTGCTTCTTGTACACCTGAGTATAAG
TCGCTCGTGGGCAGTGAAAACGCTTGAGAGTGCGCCCTGGGACTCTGAGTACCCTGAA
>TRINITY_DN143_c0_g1_i1 len=610 path=[1175:0-609] [-1, 1175, -2]
ACAGTAACGTGCCAGGGTTCAGGGGAGAGGGAGACAGCAGACCGAGAGACAGCGAGATTA
ACAGGGAGATAGAGGAAGACCGCCTCTCTCCCAAACGTATCGCTGAGGACGACTTTGACA
AAGGATATCTGCCGCGTCGGTAACTTGGATATAGTGGCAAGAAGAAAGTTGGATTTTATC
AATTCTCGGGCACAGGGCCCTCACGCCCAGGGGAAATTTGCCCAGAACGCTGTCTGAGCC
GTCCGCGCAGAAGCAGTGACACCAGTCGGAAAAACTCACTGGCTAGGAAACATACTTTTG
CAGTTGGGGAGTGCGAAAGGCCGGTGGGTGAACCTAGGCAAAGACGCCGTTCAGCTGCGA
AAAGGGAGAGGCGTGCTCCGGACGGCGGCCGTTGTCGCCCAGGGAGAGGCACGGGACCGA
ATGGAATCTTCGGTTCCGCCGCATTTCTCGTTTTCCTTCACCGGGCGTGCACTGCCTGTT
GTTTTTTGAGGCAAAGAAAAAACCGCTTTAAACGAGGCAAGATGCTGGAGGAAAAAGGAC
AGAAAATGACGGGAGGCCGAGAGGACCATGGCATGCACGCATGTACCTCTCTGGGCATCG
CCCCCTTGAG
>TRINITY_DN146_c0_g1_i1 len=1000 path=[2825:0-983 2826:984-999] [-1, 2825, 2826, -2]
ATTGTTGTCGGGTTGTTGCTAACGGGCGAGTAGTATCAGCGACAATTGCTCCTCTTCAGT
TAACAGGGTAAACGGTTACAGAGACGCACGAGGGCGAAGACGGAGAAAGCAGTGCAGGAA
AACAGGCTAGAGAAACAGAAACCGGCAATATTGACAAAAACCCAACAACAGGCAAGAGAA
AAAGAAGAGACACATCGTACAGAGAAGGGGAAGAGGAAGGGATCGGGATAGAGAACCAGG
AAAAGAGAACGTGGACGGTGACGAGGAAAACAGAGAGTGAAGCAGGGAACATCAGGGAAA
GACAGCCTGGTTCTGATCACATACTAGGGGACCTTGCTCCCTAGACACCTCGAGTGCAGA
AGGTTATCGAAAAATCCTCTATACGTGCGTATGTCAAGTATTACAAGAGTTGCGCGCTTC
CTTTTTCTACGGTGATCTTGCACGATTTTGTCACCTGTTCATCCCCTTTGCTGTCCATCA
TCGCCTCTCTTCCGCTTTTCCCTCTGCACTTTCAATTATCCATTACAGCAAGCTACATCT
GCCGTCGTCTTCCCTTATCGAGTCGCATTGATTGTTGCGATTCCGGCAGGGCCTTTGAGA
AGCCGCTTGACCAGTTGCGTATAATCGAAGCTTTTCTGGCCGTCCAGCCCCGCTAGGAGA
ACCAGCTCGTCGAACTCTGCTTTTGACAGAGGCTCGCCCCTGTTCATGACGATGTCTTGC
AGTTGTTGAGAGGAGAGCTTTCCGGTGTTTTTCGGATCAAACAGCTGAAACGCTTGACGA
AGGGTCTTCTCCGATATCACCGGAATGTAGTTCTCCGCAAACACCTTTGTAAACACTTGG
AAATTCACTTCGTTCTGAGGAGGGGCAACCGGTTTAGGCGGTGGCTGTTTTTTTGGCAGC
CCTAGAGTCCCTGGAGCGGCTTCCTTCTTCGCCTGCGCCTCCTTTTTCTCCTGTGCGGCC
TTCGCTTCTTCGTTTTGCTTGCGCTGTTCTTCAAGTGCAA
>TRINITY_DN146_c0_g2_i1 len=442 path=[2827:0-407 2828:408-441] [-1, 2827, 2828, -2]
GTGAGGATTTTTCCTTTGTGAAGCAGCTCTCCCTTGATCTTTTTGCTTTTTCCGCAATTT
CTGTGTGAAACTTCTTGCTGCACGACGAAAACCGTTTCTTCTCCCGTTGCATCAAGGAAT
ACCGCAAAATCGACGGCTGGATCTGACTCCAACGTTCTCGCCGAACAATTATAGCAGAGG
GGAAACGCTGATGTGGTTATAAACTCGATTGTATTGAGACTGCGTCGGTGTCGAAGATGA
TGAGCAACTTAGTTCGTCCTATCAAGCTCCAGGAGCAGCACCTCCGTCTCATTTATGACG
ATTTTCGTCTTCTTGACGAGAACCGAGACGGCTTCATCGACCAGATCCAGTATGCTACGC
TGGTGCGCGCTCTAGGTCAGACGGTGTCTGACAGGGAGATTGATCGCTCTTGGCAGATTG
CACTTGAAGAACAGCGCAAGCA
>TRINITY_DN145_c0_g1_i1 len=1086 path=[2150:0-268 2154:269-366 2153:367-1085] [-1, 2150, 2154, 2153, -2]
GTACGTTTGTTTCGTGTGAACGCGTTATTAAGAGAGGCCTCGTCCTTTCTGCTCTTGCAT
GTCTCTTTTCGCCGTTTGGTTCTAAGCATGAGTCTTCGCACGCCGGCCTTGCCGGAAGAC
TTTGCCTACTTCCCCGCGTGGTACGGGCGAGTGCCTTCTTTCCTCGAGCTGGCCGATTCG
TCCTACAAGCTCTCGTGCGCAGATGAGTGGTTTTCGTGGAGAGTTGCAAATCTAAATTCT
CTCTACCTAACAAGAATTCACCACGCAGATCACCAACTGGCGCGTGTGTGGCTCGAAGGC
CTGGACGACGTGATGTTTTGTCATGCGCTGAAACGACTGCCCTTAGAAGAGCGCCCTGGA
AGCATGCAACAAAGGTTCCGAATCAAGTATCCTCTCAACGACGTGTGGACCTATCGACGA
CTCCCTCCTCACGCCTAGAAGACGGACAGGCTGGTGGGGGCTACAGAGCGTGGAGGGCCC
GCGACTCCGGCGTCTTCACGCGGAACTTTGTTTCCGGTGAAGGGCTGATAAGCGTCTGGG
AGGGACCGACGTGCTTCTGTCAGGCACCTGACCCAGTCGTGGCAGATTTGTCGGGTCTGT
TCAGATTCCAAAGAGTGACAAGGCGACGGCTTTGTTCTCAGGCCGCTGATGACGCGTTGT
CCTTGTTCTCAGTTTGGTGTGTTTGCTGACGTTGTGGGTCTGGAGGCTTCGCCATCCTCT
GGAGAGGACGACGACCAGGGATTGCGTTGTGTCGTGGTTTCACATTCCGGATTTCCGTCC
CGAGATCCGCCCGAAAGCTGCTTTCACGATTGAGAATCTGAGGCCGGTGCGAAACTGTGC
CCCTATTCTGTGCCCTCATACATGTCGACCTCCATGTCAAATCCGCACATACGCGTGTCC
GTATAGGCGCCTATATGCGTAGGGGAGAGGCAATAAAGAGATACATCCACATACAGGGCG
ACAGCTGGCAAAGCCAAGTAGGTGGTATGCAAGACTACGTTCCTATCGATCTATATACAT
ATATATATATATATATATATTTGGATGCGTGGCGGAACACACTCTTGAGCCTGGGTCGTG
GCGGAA
>TRINITY_DN145_c0_g2_i1 len=1008 path=[2147:0-268 2148:269-288 2149:289-1007] [-1, 2147, 2148, 2149, -2]
GTACGTTTGTTTCGTGTGAACGCGTTATTAAGAGAGGCCTCGTCCTTTCTGCTCTTGCAT
GTCTCTTTTCGCCGTTTGGTTCTAAGCATGAGTCTTCGCACGCCGGCCTTGCCGGAAGAC
TTTGCCTACTTCCCCGCGTGGTACGGGCGAGTGCCTTCTTTCCTCGAGCTGGCCGATTCG
TCCTACAAGCTCTCGTGCGCAGATGAGTGGTTTTCGTGGAGAGTTGCAAATCTAAATTCT
CTCTACCTAACAAGAATTCACCACGCAGAAGAGCGCCCTGGAAGCATGCAACAAAGGTTC
CGAATCAAGTATCCTCTCAACGACGTGTGGACCTATCGACGACTCCCTCCTCACGCCTAG
AAGACGGACAGGCTGGTGGGGGCTACAGAGCGTGGAGGGCCCGCGACTCCGGCGTCTTCA
CGCGGAACTTTGTTTCCGGTGAAGGGCTGATAAGCGTCTGGGAGGGACCGACGTGCTTCT
GTCAGGCACCTGACCCAGTCGTGGCAGATTTGTCGGGTCTGTTCAGATTCCAAAGAGTGA
CAAGGCGACGGCTTTGTTCTCAGGCCGCTGATGACGCGTTGTCCTTGTTCTCAGTTTGGT
GTGTTTGCTGACGTTGTGGGTCTGGAGGCTTCGCCATCCTCTGGAGAGGACGACGACCAG
GGATTGCGTTGTGTCGTGGTTTCACATTCCGGATTTCCGTCCCGAGATCCGCCCGAAAGC
TGCTTTCACGATTGAGAATCTGAGGCCGGTGCGAAACTGTGCCCCTATTCTGTGCCCTCA
TACATGTCGACCTCCATGTCAAATCCGCACATACGCGTGTCCGTATAGGCGCCTATATGC
GTAGGGGAGAGGCAATAAAGAGATACATCCACATACAGGGCGACAGCTGGCAAAGCCAAG
TAGGTGGTATGCAAGACTACGTTCCTATCGATCTATATACATATATATATATATATATAT
ATTTGGATGCGTGGCGGAACACACTCTTGAGCCTGGGTCGTGGCGGAA
>TRINITY_DN157_c0_g2_i1 len=733 path=[1502:0-548 1503:549-565 1504:566-732] [-1, 1502, 1503, 1504, -2]
CTTAACACTGGTCAGAAAAACAAGGAACTTTTTCTCTCGGCCCTGATTCATGTGAGCCGA
AGTGGTGTCTTAATCACGTACGGTGTGGATTTCGTTGTTACGCTTTAGTCCTCCTCGACA
TCGTGGGCTGCGGTAGAGGTAGGCTCTTCCGGCTTCAGCGAATCAGTATCGGCTTCTTTC
CGCTACCGATCGATTGTGCTACAGGTACCTGAAAGAACATGAGACTCTCAGCTGGCCCTG
TAAACGTTTAACGCTGCAGAATAGTCTTTTATAGAGTTGGGGTAAAAGGTGCCTTCATAT
AGGGCCTCGACCCAAGAAAGCGATCGTGTCTTTTCAGAACAGGTGTCCGCAAAGTCGACG
GTGCAAGTGGAGGATAATTGAGGGTGCTACGTGTTCGACGGTTCGGTGATACGGTGTCTC
GTGTTGTGTGCCTTGTTTTTCATCCGTACGACTCCGCTCGTCTCGGAAAGAGTGTCGCGC
GTTTTTGTTAGATTTTGCTGTAGCTCCAGATATGCAGTCTGGAGTCATATGAATGCAAAT
ACAAAAAAAATACGAAAGAAGCAGTTGAAGCGTGCAGCATCCTAAATTCCCTTCTTGCTG
CTACTCAGTCGAGATCACAATGGAGGTTGTTGTGGCGGTGAGGCAATTGGAGGCGTTTTT
GCTCCCCGTTCGCCGTCATGTTTTGGGGGGGTTTTCATTTTTCGTGGCGGTTGCCTTGGC
ATCGGCCTTACGA
>TRINITY_DN144_c0_g1_i1 len=1038 path=[2065:0-292 2066:293-310 2067:311-1037] [-1, 2065, 2066, 2067, -2]
TGAACCAGCCGATGGGCCAAACAATGGAGAAAATCAAGTTGTACATGTACAGCATATCGC
GCTACGGGAAATCGCCTTTCATCTATCCTCTGTATGGCCTGGGAGGCCTGCCAGAGGGCT
TCAGTCGGCTGTGCGCGATCAACGGAGGCACGTACATGCTGAACAAACCGATTGAAGGTT
TCGTGTACGGAGACGACGGAAAGGTGTGCGGCGTGAAGTCCACAGATGGAGAGGTCGCAC
GGTGCAAGATGGTTGTCTGCGATCCCAGCTACGTGAACTACGACCCTAAAAAAAGTCCGG
AAGTCCGGGCAAGTTATCCGCTGCATCTGCATTCTGGGAAGCCCGATCCCGAACACCTCG
GACGCTTCGTCGTGTCAAATTATCATTCCGCAAAGACAAGTTAACCGCAAGAACGACATC
TACGTCATGCTCGTCTCCTCTGCGCACGGAGTCGCGCTCAAGGGAAAATACATTGCCATC
ATCAGCACGACTGTCGAAACGGCGGACCCGATGAAAGAAATCGCGCCCGCACTCGACCTG
TTGGGGCCGATCGAGCAGCAGTTCGTGCAAGTCAGTGACGTGTATGAGGCGGTCACCGAC
GGACGAGAAGACAATGTGTTCGTCTCCGATTCCTTCGATGCGACCTCGCACTTTGAGTCC
GCAACTGAAGACGTCTTGAAAATCTGGAAAAACATGACGGGAGAGGAATTGGACTTGTCG
GTGAAGGCGGAGCCGGAAGATCTCCAGGAGATGTAGAGCGTGTCCGAAGCGAAGTCTTCC
CCTCGCCTCACCCCTTTCCCCGTCCCCGTCACTTTTCTCGCAGAGACCGGCCAGAGAGAC
GCTGCGTGTGCATCCGCAGACGCGCTCATGGACAAGTTTGGGGAGTCAACAGAGCGGAAC
AAAGCGACTTCTCGGCTTTTCTTTGGTTCCTTCTCCCTCTCTCCCCGTTTCTCCCTTTTG
CTTCCTGTCTTGCGGATCAGTCCATCTCTGTTCTTCTCGCTCTGTTCCCTCTAGTCCTCA
ACTTTCCTCTCGCCGTGA
>TRINITY_DN148_c0_g1_i1 len=498 path=[476:0-497] [-1, 476, -2]
GCATGCAGCAAGTCCATCTGTTCTTGCGGGTTCAACTGTCCCTGTGCGTTTCTGCAACAG
AGAAATAAAAGAGAAAGAGACTACCCAGAAAAAACAAAAGAGTGGAAGAGGCACGAAGTG
AGGAGGTGAGGAAACACGCAGCTGGACTTGCGAGAGGCATGGAAATATCGAAGATAAATC
GGAGAGAGAATGCACCGGAAGAAAGGAAACGCGCCAGTCAAGGTGGAGAGACAAAAGGGT
AAAGAGAGAGGGAGATGGAGAGCGAAGGAGAGAGTACAGAATGAGAGAGAAAGAGAGAGC
ACAGACAGCGGGAATGTCGATTGGGCGAGAGAAGAAAAGAGGAAGAAAGTCGAACGGTGC
GCGTCTCCTTTGTGTTCTTTCTTGATGTCTGAGCAAGACAGAGAGAGGGGAGGCATTTCT
TTGCCTTTTTCTGTTCTTCTGAGAACAGCAAGCGCTCGAACTCACCCCATATTGACGAGT
GATGGTCGGGACCGAGAA
>TRINITY_DN147_c0_g1_i1 len=405 path=[809:0-105 810:106-404] [-1, 809, 810, -2]
GCTTTTTTCGAATCGAATTCATCACGGGCGAGGGCATCCCCGAGGAAGGCATTGACGGCG
GCGGCCTCTTCAAGGAGTTTCTCGTGCTCCTGTCTCGAAAGGTCTTTGATCCTGACTACG
GACTGTTCAAAGCGTCTACGGACAACTCTCTCTATCCGAATCCGAGTGCACACCTCGCGC
ACTCGCACCCTACGGCGCTTTACAATGCTCTTGGCAAAGTAGTTGGCAAGGCTTTGTACG
AGAAGATTCTCATCGAGCCGCAGCTGAACCGCGTCTTTTTGAATCTGCTTCTGGGGAGAC
CCAACCAGGTGGACGACGTCCAGGCCCTCGACCCTGTGGTCCACAAAAATCTACTCTTTC
TGAAGCACTACACGGACAACGTCCAAAACCTGGCACTTACCTTCA
>TRINITY_DN151_c0_g1_i1 len=288 path=[531:0-287] [-1, 531, -2]
AAAACAGCGAGGCGTCGCCCACGACGGAAAAAAGTGAGGTCTCCAATGTGGAAAGAGAGA
GAAAGACGTTCTGAGAGGCGAGGAAAGAAACGCCGGGAAAAGCGCTGACGGAAAAAAAAA
CATCAAAAGACCAACTGGAGCAAGAACAGACGATGTCGTAGGAGTCTCGAGGTCACGTTG
GGAAAAACAAGTCCCTTTCTGAGTCTGCAAGCGTGTGTTCGGGACTCTCTGGATGACCTG
ACAAAGGCGAAGAAAGATCCAGTCCTTTGGGAGAACGGGTATCGAAGA
>TRINITY_DN150_c0_g2_i1 len=756 path=[1485:0-299 1486:300-316 1487:317-755] [-1, 1485, 1486, 1487, -2]
AGGGAAAACGCAGCGGCGTGTTGCAGCACAAAGTCTGATTTTTGAAACGGCTGCTCGCCC
TCTCCCCGCTCAATGAAGAGAGGATCTCGAATGGTCCCCGAAGCCTTGAAACCCCGGCAC
TACACGGGGCATGGATCTTTGGAATCGAACTGTGAAAACGTCGCCTTTACGTGGGTTGTG
GGGGCTGGGGGGCGATATAGAAGGCTTGGTAAGGCCTTCTGTGGTTACTCATGCTTCCAG
TGGCGCACTTGAGGTCCGCTCCTGGAGCGCTGTAAGGCAGAACCGATTTCCTCTTTTTTT
TAGCTGAGAGACACCAAGAGGAGCACGCGTGGATAGGCTGTAGGATCCGGGGAACGTGGA
AGGCGCGCGCGTTAGAACACCCCGAAAGGGTGAATTTGAATCCACATCTTCCTCGCTGTT
TATCTCGGCAGTGATACAAACAGCCCCCCCAGTCACCAGTCGGACTCCCCCGTATACCAT
TAGTTCACTCATTTTCGTCGTTCTCTGTGTTTTCTGGCGTCTAGTGCGCATGGAGACAAG
AGAGATCCCGGCGTGCCCGTCAAGCGGAGACATATGCTTGTTCTAAACACGACCCAAGAC
AAGCAAAAGCACTGTGTAGGGGCAAACACCGCCAACAATGCCAAATGAAGCCGTTTTCGG
ATGTGTAGCGTTTCAGTGGGGATGCATGAATGATCTAGGACGGAACACGCACTCGGTGAA
GAAAGCTTTCATAGAGTGAGCGGTTCGTTGCCGTCA
>TRINITY_DN149_c0_g2_i1 len=244 path=[473:0-87 474:88-103 475:104-243] [-1, 473, 474, 475, -2]
TCCGACAGCTTCGACCGCTCGTACGGATCCATGTCTTCCAAGATCCGAACCTGAAAAAGC
AAAGTTCAAACGCCCAGCGGAAAAAAAAATGCACGTACCAGCAGATAGGTAAAACCACTA
CAACCTACAAAAGACCGATTGGCGATCCCGCAGAAAAAAGGGGCGTGCATCACGGGCGCC
TAAAACATATAACCGATGTGGCATAACCTTTATGTGGGATACGGAAATCCAACGCGGTCA
GCTG
>TRINITY_DN152_c0_g1_i1 len=2252 path=[4560:0-1410 4561:1411-2251] [-1, 4560, 4561, -2]
TCTAGCGAAAAACACGGTCTACCTGGGACGCTGTGTTTCTGATGTAATGCGCAATGATAA
TTACGCTTTCAGAAATTCCTCTGTTAAGAGAAAACGAAAGAAACCCGACACGAACAACAA
CAGCCCGCGAATGCCCTCTCCATCCGATCTCCTGCGTCAATCCGACGACACGAACATGCA
GCAACATAGAACTAGATAGAGAGAATGAATCATGTTGTGGCCATGGTTGGACGTGAATCT
GTCTAGTCGGCGAGGTTCAGTCGGCAGGAAGATGCGGATTTGTTAGCGAGAGGCGTGTTG
ACTTTAGTGTGCGTCTCTGCGAGCTCTGGATGTTTTTGGAATTCGCCATCGCTTCGTCAG
GCGAAGGCTCTGTCCATGTTCTCGTATGTCTGTCGCGCCTTGGCGCTCGCTTCGCGTTCC
CGCGTCTGTCGGCTCATTTGAACATGGCGGGGTGCCGAGTGCCTTCACAGGGTCCGCCCC
TCCTTTCGCGATTTCTCCACCTGAAAGCTCCTTTTGCACGATTCTCCCCTGGTTCTCCTG
ATCTTCTCCAAGGGGAACTCACTACGTCGTCCGCCGCGTCCTCTCCTTCCTCCACTTCGT
CTTCCTCGTTCTCCTGCTCATTTCTTCTTCGTGAGGACGTAGGCTTTTCTCCGCGGCTTC
GGCGTCAACTGCCTTCTCCTCGTTCATTTCCTTTTTCGTGTCCTGCCTCTTGTCCTGTTT
CGCCTGTCTTCGCGGCTCGGTCCTTCTCTCGCCCCTTTGTCTCTGCTGGCCAGACAGACA
AACTGACAAACGAGGAGATACTTCGGCGCGTGGAGGCTGCGGCCGCGCGTGTGCGACAAG
ACGCAGAGAAAAAACGGAGACACGCCTCGGAAAACGCCCCTCAAAACCACACCCCCTCCC
CCTTACGTGCCTCTGTCTCTCCTTCTTCCTCCCTTTCTTCGTCTTCTTTGCCTCTTGTGA
ATCTTGCCAAAACTGGAGAGCTTCTGCAGAAAGATGGCGAAACGCTGCCGTCTGGTCCAG
AGTCCACATTCGTCGATGTCGGGTATCGCGTCGAGAAGGCCTCTCACTTGGCGGCGGCCT
TGAATCAGCTGCAGTCGACTCTTCTTCTTCTGCACGCGTGCCCGCGAGAAGGCGGGCTGA
AAACAGAGGTGTGCAAAATTACTGCAAAAGCGTACCTCGATATGGCGATGCTTTATCATC
AGTGCAACAAACTGGATGAGGCGGCTGACGCTTATCAGCGAGCTCTGAGCTTTTTTTCCG
AGCGGGTGTTTCAGCCTGAGAACGTCTCGCAAAACGAAAACGATGGCACTCAGACAAAAA
GAGAGGCAGACGGCGCCTCTGTCTCGCCTGCGTTCGCCCTCGACATCGCAAACTGTCTCT
CCTGCTTGGGTGTCGTCGAGACCGATCGCCAGAATGCCGCAAAGGCAGTGGAATATCTCC
AAAAAGCAATGCTGTGGAAAGTGAGCCTGGTGAACAACTTGCCTCTCGCTCCTCTGTTGA
AGGATCTGGCCGAAGGCTCAAAGCTAGGAGCTGCGTCTTCTTCCCGTTCGACAGACGAGG
CGCGTGCAGAAACGCCAGCCATGGAGATTCCTCTCGAGCCTGAGGGTCTGTTTTTCGATA
CCATGAACAGCTTGGGCGGCATCTATTTGCGACAAGGGAAAGTGCAGGAAAGCGCCGCCG
TGCTGCGCTTCGCTGTCGAGTGTATGTACAGCTTGGGAGAGCTGTACACTGGCCAGCGGT
TCCGGCATCTGGGGAGAAAGACGGAAACAGACGATGTGCAAACGAGAGCAGAGAAAGGCC
GGAAACAGTGTGAGGAGCCTCTGACACTGAGCACGTTTTTTCATGGGACCGGGAAAGTGG
AAGCGTCTTCACAACCTTCGTCTCCGTCCCCATTTGTTTCGTCGTCGGAGGTGGAGGCGC
GCGACACCTTCGCCTTTTTTCTAACTGCCGTGTGTGAGCGCATCAACGAGGAGAGACGCT
TGCTGCGCGAGGAGCTCCGGCGAGCAGCCGAGAGAGAAGGAGAGAAGAAGAGAAACCTGC
GCAGACTCCAGGCGCAGCAAGTGGACTCTGCCGCTGGCGTGCCGCCAGCAGAGAGGAGCG
AGCAAGACGCGGGAAGGCCGAGAAACGGAGAAACGCGAGGCCAGGACTCAGAAAACAGAA
ACGAAGGAGTTGAGTGCCAGAGCAGCGAGCCCCAAGGTGTGGCTCACAACCCGCCCAGAA
CGAAGGCAAGGAGTGGAGCGGAAGGCATGTTG
>TRINITY_DN154_c0_g1_i1 len=498 path=[1000:0-163 1001:164-187 1002:188-497] [-1, 1000, 1001, 1002, -2]
TTTGGATGCTGACAGGGGACAAGGTGGAGACGGCAGTGAACATTGGATTCGCCACGTCTC
TCTTGACGGGGAACATGAAGCAGAAAACGTACGTATGGGAGGAACTGGACCGAGACAAGG
CACTGCTGCGCGAGCGCCTGGAAGACCAGGAAAGGACCCTCCTGGCGATGCAGGAAGGCG
ACGAAGCGAAAGCGCTCAACGGGCAGGAGCAGAAGAGCACCGATGCAAACAATGCGGGAA
AGGAACGCGAGTGGAAAGCGCACGCGCTCGTTGTGGACGGCGAGGCTCTCCAGCAGATGC
TCGAACCTGATATGGAAGAATTGTTCGTCTCCGTGTGCACCAAGTGCGTCACTGTCATCT
GCTCCCGCGTGACGCCCCATCAAAAGGGGGCCGTCGTCTCGCTGATCAAAAAACACCAGA
AGCAAATCACGCTGGCGATCGGCGACGGCGCGAACGACTGCAACATGATCCAGTCGGCGG
ACATCGGCATCGGGCTGA
>TRINITY_DN153_c0_g2_i1 len=1527 path=[3081:0-303 3082:304-304 3083:305-334 3084:335-1526] [-1, 3081, 3082, 3083, 3084, -2]
GAAGCGACGCGGTACAGATCATAGCAATACATTCTTGAAAGTCCTGACTGCATGCCGCTA
CTTTTACTTCCACAATGGCTTTCTCGTCCCCAGGTGCCCCAGGTCAGCTCGATCTGCGGC
CGCTGCAACCGGTGGTTCTCGAAGATGTTGATGTGACGATTGACATCATCGACATCGTCA
AACTTGCCTGTCAAGCTAGCCAGACGGTCTTGGAAGTGTATAACCTGTCAAGTCAAGATT
GGGGAATCGAGTTCAAGGACGGCAGAGAGCCACTGACGAAAGCGGACCTACAAGCAAACC
AGGTCATTTGCACAGGTCTTACTCGGCTCTATGGATCTACCATTCCCATAATCAGCGAGG
AAAACAAAAAAGCAAGCTGGACCGAAAGAAGCCAGTATAAGTATTTCTGGCTCATTGATC
CGCTTGATGGCACGAAGGAGTTCATCAAACGAAACGGCCAGTTCACAGTCAATATAGGTT
TGTGCCGAGGAAACGAGGCGATACTTGGCGTTGTCACCGTTCCCACGCAGGGACACGCCT
TTCTGGGTGCGGCCGGCGTAGGGGCGTATAAATTGGTCCCGGGGAAACCCCGTGTAAAAC
TCCAGACGGCCCCGTTCTCAATAGAGGATCCCGATCTTAGAGTCACGGCGTCTTCGTCTC
ACAATTCGCCGGAAACTCGCGCTTTCACGGAGAAGCTTACGAGGCCACAAGTTGTCCAAT
ATGGGTCCTCCTTGAAAATCGTGATGCTCGCTGAGGGACAGGCTCACCTCTATCCGCGCT
TTGCGTTGTGTTGCGAGTGGGACACCTGCGCGGCACACGCGGTGCTGAAATTCGCCGGAG
GAGAAATCTATCAGGCTGGCAAGGACGCTGACGGACTGTACGTGTCGAAGGAACCTCTCC
AGTATCACAAAGAGGATTTCCTGAATTCTTTCTTTGTAGCCGTTGCCAACAGAGAGGCCA
GCCAATCGATGTGGTCCAGGTTCGCGAGAGAAACATCACCTAACCCAGCAGGAGGCGACA
AGTCCACACCCATTTCGGGGTCAGACTGAAGCAAAGTTGTCTCACTGTCACAGCGCCGAA
GTCACCTCTTTGTTAGCACCATTCAGAAGGTACCAACTGTGCATAAATATGCCACTGTCT
GCTCACAGTGAGTGGGAACCAGGAGCGGAAACAAGACAAGGAAACCGTTTCTGCTCAGTG
GTTCGGCTTTGCGGTTGCAGCATGTTCTTGCCTTCTGTGTTAGTAACTCACGGAGCAGCG
CGCCGGTTTTATGGCTGCGTTCATGACCTCTGCTCGCATACGCGAGTCTACGCGTATGAA
GAGTTGAGTTGGACCTTTCTCTGCGTGATACATACTCCGCTTTTGTTTTGAGGAGAGTAA
ATGTCCCTCGGGGCGGCTGCGATCCGAAACTGTGTAACTCAAAACGATTTGGGAGCGAAA
ATAATCTAATATGTAGCTCAGTTCATGGAACTCAAAAGAGCGTTCACTGACTGTATTGAT
GAAACGTTGTTAGTCCACGTAGCTGTG
>TRINITY_DN155_c0_g1_i1 len=1888 path=[3765:0-1345 3766:1346-1887] [-1, 3765, 3766, -2]
AGCAAGACATCATCTCCATGAAGAAGAAGCTGCAAGATGCGGTTCACACGAATGATGAGC
AGGTCCAAGAGTTGAAGGACATGACGGAGCGCGTGGCGGATCTGCGGGCAGAGACGCGGG
AACTCACCAGACAGCTCAGGCTGATGGAGTCGCAGCTCAAGAAATACGCTGAGCAGGACC
GCGAGATTCAGGCACTGGTCCGTGAGAAGTTGGCTTGGGAAGCTGAGCGCCAGCAGCTCA
GCGCCCAGATCCAAAAGCTGACGCAGGAGCTCGGGACCCGAGACGACGGGACGCGTCTTT
TGCAGCTCCTCGGGGACTTTGACCGCGTTGAGGCGCTGAATCAGGAGAAGGAAGAGCAGC
TGAAGACGCTGGCGAAGCATCTGGAGGCGAAGGACCGCGAGATCGAGTCTCTCAACTTGA
ACTTGTCGATGAAGCAGACGGCCGCGGCGGCGCCTCGTCGTGACCCTCGAAGCAGCATTT
TGTCGCCGCGCGTCTCCCTCGAGTTCTACTCCGGCACTCTTCCACGCCGCACGACGATGG
CGCGTCGGCACCTCGTAGAGTCGAGGAGCTCGGTCCCTTTGGTGGGGGCTTCCCTCGCGG
GCGAGCTCCGGCAAGCAGCGCAAGAGACTGAGGAGAAGCCAGCCGTCACTGTTGAGGAAT
ACGCACAGAGACTGGAGCTTGCGCGGCGCAAGCTCGACCAGGCGATGGCAGAGCTGGAGA
CGGCGAGTCACGTGAACGAGACTCTCCGGGAAAAAGTCACTCGTCTTCAAGGGGAACTGG
ACGAGACGACAAAGACGGTGGAGGATCTCACCAAAGAAGTTAAAGAGAAGGAGGAGCTGC
TGAACAGTGCCGAGGAGAAGCTTCGCGAGCAGACTTCGCTCCTACATGCCACTGACCTCA
AACTTTTCAACGCCGAAGAGGGAAGCCGAAACAAGGAGGCGCAGTTGGACAGGCTCCGAG
CAGACCTCGCTGCAGTTCGGGGAGAACTCGACGCCGCGCTCAAGCAGAGCCAGGGAGACA
CGGCTCTGCTAGAGCAGGTGGGCCGTCAGGTCGAGCAGATCAAGAGGCTGGAGAAGGAAG
TCGCCGAGCTGCGCGAGCAGTTGAGCGATAGCACGGCCAAGAACGAGACTTCAAGCGCTG
ATGCTGAGAGGCTCAAGAAGCTGTTAGCGGAAGAGACAGGGAAAGCGGGAGAGGGCGACC
TTGCTTGGCGTGCACGTCTCGCGGACGTGGAGGCGGAGCTAGAGGCAGAGAGCCGCAGGG
CGCTCCGAGCCGAAGAGTTGGAGCAACAAGTGAAGGATCTCGAAGAAGAGCTGACTGTGC
TTCGGCGCACGGGGGCGGAGATGGAGGAGAAGTTGAAGCATGAAATCGAGATCCTCCGTG
CCCACATGGATGAGCAGAAGGCAACGTTTGCTCGGGCCGAAAAAGAGTTGCAGGACCAAC
GTAACGCGGCCGAAAACGAGAAGGCGGACCTTGCCAGGCGCCTCGCCTGTATCAACGAGG
AGTTGCAGCGCCTTCAAAGGGCGGAACAGCTAGCGCTAGCACTCGAAGCGGAGCCCGCCA
CGTTTGCCGACTCGCCTTCTCAGGAGGAGTCACAGAAAGTGCGCGATCTTCTGGAGAAGC
ATTCTTTAGATCTGGAGCGTCTCCGGCAGTCGATCACCGAACTGTCCGAGACCAAGCAGT
CGCTGGAGTCGGAACAGAGTGTCTTGGACAAGAAGTTGAGCACGTTTAAACAGGATCTCG
GAGAAGTCCAGGCGCTGTACCAAGACATGCACAGCAAGCTTGACGCTGCGCTCCGTGGCA
AGGAGGACGAACTCGCGATTCTGATCGCCGCGTGCAACCAAATGGAAAAGAACGTGGCTG
CGAAACTGGAACAGATGCGAAAAGAGCT
>TRINITY_DN159_c0_g1_i1 len=357 path=[669:0-356] [-1, 669, -2]
ATTTATCCACTGTCACGCTTCTGTCTGCCCCGTCTCTTAGCAGCTGTAACCTCATGCGCC
TTGACATCCACAAATCTATACACTTCTGTGGAAAGCGAGACGCTGAAATTTTGTTCCCCT
TTCGGTGCCAGGGAAGAGACGCAGCGTCCTTCGAATGAAGCCTCTGCTGATAAAACTCGA
AACGGAGAAGTCGGATACGTGTCCGGTCAAACACCCCCAGCATACGCGATGCGCATCTCG
ACCCATGTTGCACGCTTTCCTCACAGCATGTCCCTTGCTGGGGCGCCCACACTTCAGTCA
AAAGGGACGAAAAAACAGCCATCGCGCTTCCTCTAGAGAAGCGTAGCCGTCAGGAAT
>TRINITY_DN156_c0_g1_i1 len=2618 path=[5233:0-2044 5234:2045-2617] [-1, 5233, 5234, -2]
TGTCTCGAGCCTCTCCGGGCCTCCCGTCTTCCGCGACTGCATTGGGCTCCACCTTCACGG
CGGCGATGGCGGCCGCGAGGGCGGAGATCCCGCCCTCGTGGGTGGGGACGGCTTGGAACG
AGGGCGAATGGAAGGAGAAGGACGACGAGGAGAAGGCCGTTGGCGAGGGCTGCGGGCTCG
CTCGCCGCCCCAGGGCGCCCGCGCCTGTCGCCAGGCCGGAGACTGGCGCCCCGACGGCGA
ACGGCCCCGAGAAGGAGACGCCCCCCGCGTCGACGACCCAGGCCGCGGGGGGTTGTCCCT
GGCCGGCGAGGAAGGCGTGGTGCGGGTGGGAGGCGGAGAAGGGCGCGGAAGAGAGAGCGA
CGAGGCTCGGCCCCGCGGAGCCCGGGTTGGCGATCAGAGTGGCACCGCCGGCCTGCGGGA
AGAGGATCCCCTGGCCGACCGAGGCTCCCGGGACAGTCCCCTTCGCCCCGGCGGCTCCAG
ACGAAGAGACGCCGGGGCCCGGTGACGAGAGCAACAACAGAGACGAGGCGCCAATCTGGG
ACAACAGATGGGAGGACGAACTCGCGTTCGCTCCAGCGTTGCCGTGCGCCTGCGAGAGAG
CGGGATGCAGCTGGGACAGGTCGACGTGGGAAGACGGCAGAGGTAGGGAGACTGAGGGCA
GAGAAGACGGCGCCGATATGGCCACGATCGCGTTCCCATCTGAGGCCGCATTCGGGGTGA
AGAAGACGGCAGCACCCGGGTGAGAAGAAGAGAGGTGACCGTGGGCCGCCGGAAAGCCAG
GCCTCGGCGTCGAGCCCGCGGAGGCTTCAGTCCCGTTCACACTCATCAAGATCGGCGCGC
CGACGCTGGTAGAAGAGGAGAGAGAAGAGTTCAGGGGGGACGGAGCCGCAGCTGAGACGC
CTTCGGTTCCCTGTGATCCCGCGCGCTGGAGCAGATGCCCGACTCCGTGGCCGGAGCCGG
AGGAGACGTCCAGGGCTGTCGACGCAGTTTGCGCCATGGTCTCCGGAGCGAGAAGGTGCG
CGACTGTTCCTTGCCTGGAGAGATACGGGCCGAGAGTGCACCCCTCCAGCTCTTCACAAA
AGGGCGGAAACCGTGAGAAGAAACAGAAAGGGAGACCGACACATGCTTCGCGGGGACACT
CGAGACAGGGCGAACGCCACTCCCTAAGAAACGACGCAGAGAAGGGAGAGGAAGACTGCG
AGAGGAACGATGGACACGAATCTTTTGATGCACCGGCAGCCCAGTCGCCACGCGTCTCGT
GAGAGAACGGCTACGCCATATGAAGGGCCCTCGAGAGAATTGTGCGCTCCAAACGGAGCA
GCGGGAACTGTGCACGGCGACAGGGGAACCCGCGGCGGCCTGCGAGGCCTCAGAAAGCGC
CTCGGCAAATGCGTGGCGGGAAGCGCGACGAACCAGCGGCGGGGGCCGAGCCACGGACGC
GCGGCGTGTCTGGGCAGCGAAAAGGCGGCGACCAAGAGCTACAGAGGGGGAGAAAAGACG
CGAGAGGAAGGCCAAAGCTTGCGGTGACGACTGAGACCAAGAGAGACTGAACAGGAGAGG
ACACGCGCGCTACGCAGCACTAGCAGATAGGGTTTTTGAAGCACGCCCTCCCCTCAGCGG
CCGCCCGGGTGGACGTACGTCCACAACGCGATGGACGACGGGCGGTGACCGCAGCACAGA
AGCCCAGCGTCGCTTCTCGCAGTTTCAAGAAGTCCAGCGGCAGGAAGCCGAGTCCCCCCG
ATAATAGGTCCAGCACTTTTCAGTGCGCGATCTGGAGAGCAAAAGTGCATGAAGGTGAGG
TCGTGCACACGATGGAACGGCAACGAGAGGACGAGACGACGGCTGCACTTTTTTGCAGCC
CAGTGGCGGCATCCAGCGGGAAGAATCGAAAACCAAGGGAGAAAGGACAGCGAGGCTGAG
CTGGAGCGGAGGAAGTTGAGCTGGCGACACGCAGAACGCACGAGAAAAGGGGAAACAACG
GCGGAGGCGAATCGACCACCGCAGTTCCAGCGGAGTCACGAGCAGCATGGACGAGGACGA
AGAAACGAAGGAAAGGCGTGCGCTGAAGCGTTTCGCGCTCTGACCTTCGCAGCAATCACC
CCGTCCAGAGAAAAAGAGCCTCGCTACACAGGGCTGGTTCTAAAAGCCGGCACAGATACA
CAGCGACGGAATTTCTCCGCTTTCCCGGGTCCGTTTCCCTTTCCCACCGACCCCTTCGCA
CGACTCATTGCGGAATCTTTCACACTTTGCACACGCCCAAAATCGAGCATTCTTCGCGGC
CGGAAGTCGCGTTTTTCTCGATACGCTCCCCGTGTCGCTCAAAGGGTCTCCGGTCCCAAG
GAGAATGTCGAAAATTCCGGCGGATGAGGGCACTATCGTGCACCGAACGTCGCCACAGCT
CTCTCCCGAGAAAGAGAAAGGCGGGAGAAGCTGGAAACAGGCACGAAAAGCTCTCGCTTT
GGCGTGGAAGTTACGGGAGTTTCTCTGTGCCCTCGTGCATTACGTTTCCTTCTCGCTCGA
AAATAGAGCGAAAAAGTAGCCTTTTACAAAGCACTCTCTGTCGCCCAGCTGGACACGTCT
CTCCGCTTCACACTTCCTGTATAAAACGAGTGCGATGA
>TRINITY_DN160_c0_g1_i1 len=436 path=[876:0-145 877:146-169 878:170-435] [-1, 876, 877, 878, -2]
TCCGAGAACTGACGGCGCAGCGCCCAGTGTCGCTGCTGACGGGCGTCTGCAAACCCCAGG
GCCGATGTGCGACCTTGGAAAAGAAGTGAATCCGGTAGCGGCTGGGGCAGGCACCAGGAT
TCGCCGGCCCGCAGCCACAGTGGCGCACGGCGTGTGACCCAAGGTCTGGGATTGCCGTAC
CGCCAGCAAACGCACGGAAGACGGAAACTTCATGGTGTAAGAAAACTCGAGGAAGGAGGG
AACACTGTTTGGACGACTCAAGTTCGCTTCTCCACCGTTCCCCAACCACTGATATTTCCT
CCCCAGAAGAACGTCGGCAGCATGTGCATGCCACGGCCGCCACCCACGGTGTTCCGAATG
GGTTGTTTATCAGGAAGGCCCCGAAGGTAGAGAATCCCACAGACGTCTCAGAACACGATG
TGATTGGCTACTTAAG
>TRINITY_DN158_c0_g2_i1 len=738 path=[1470:0-280 1471:281-298 1472:299-737] [-1, 1470, 1471, 1472, -2]
TTTGCCTGATGGCGGCACTGTCGCTCGCTTTGTGGGTACTGGGGAAAACACATCAATCGG
AACCGAAGAGCTGTTCTCGAAGGCGTCTCCGGTTCGTGTAACATCCCCGATATAAGCAGA
GTAACGCGCGTGCGTGCGTGTGGCAGTGTTCAGCACGGAGGGCGTCAGGAAGGGATGTTT
TCAAAGGGTTCGAGCCGTCCGACTCGTGCGCTCATAGGCCGTCGTGTGCATGCCAGTGAA
GCCTTCTCCGCGTAGAAGGAAGGACTGAGAAGGGGAAAAAAACAGAGATCAAACTGTGAG
TTACGATCACCCGCTTTTATAATATGTGTGTGTGTCAACGATGGCGTGCGTCGCCCAGTG
CGGGGCCAACAACGCCCGCCCTGATCCGGGGAACGGTACGCGACTTTCCCGGACGAGAGG
GAAGGAGCGGAGGGCGTGTCTCGGCAACTTCGTCTTCGTGTGGTGAACAGCAGAGAAGCG
AGGGGTGAACGCCGCCCACAAAACAGGCACTGACAGAATAGAAGATGTGTTAGTTCCTCA
GCCCCGCGGTTATCTCTGGCCGTGCCTCTCAGGCACCGGAACTCCGCACCTCTTTTAGTG
GCTAGACGTCGAGGCACAAAGTAAACACTAGAGTAGCGCACGAAGCAGGATACATCGCAA
ATGCACAAAGTTCCAGGACAGGCGATCGCGTGGCGTTTGGGGCCGTCCGTAAAATGTTAG
TGTACGGTCAAAAGGGTG
>TRINITY_DN161_c0_g2_i1 len=1136 path=[2259:0-265 2260:266-282 2261:283-1135] [-1, 2259, 2260, 2261, -2]
AAAGTAACAATGTTGCATGCAACTGGCCGAGTAACCTGTGCCCAACCGGTTCGACACAGA
GTCGAGTGACCGGCGTGTTTGTGACAGTTGATACCTTGATAGACGCTGCAAGGACCTAAC
CGCTTTCCCTCGTCGATAAAGACATTAATGCCAAGACAGCACTGTAAAGTTGACACCGTT
ATTCCTTGTGAGCACGCAATCCTGTGCCCCTATCCGCTAGCTGTACCTCAACTGGCCGGT
AGGCGTTCCTCGCAGGCAGTTTTTTTTGGTTCCAGCGGCGACCGTGTAGTCGTGGTCTTC
GCCGCAGAGAATGTAAAGAAGATTGTACGCGTCCTCGAAGTGTCGACTTATGATGTTCAA
CTTGTGGGCCGGGATCTCCGGACCCGACTCCTCCGCCTTGTTCAACATGGTGTCTCCCAT
TTCCTCATAGAGCCACGCCAACGTATACGATGCAAGAGGCATGACCTGCGAGACGTATTT
GATACGTTCCATCTGGTGGAATGACGCCGATTCGTGGTCGCCACCGTCGCGATAGCCCTC
GAACAATATTGTGTTAAGCTGGTACAAAACCCAGTGCTGAGCAAATACGCGGGTGGCCTG
GTTGTACACGAGCTCTGCATCGGGCACATCAGATTTGTCCGTCTCCGCCAGCCTGTCCAC
ATAAGCTTGTTCAAAGTCCAGATATTCTTGAATGGTCTCTTGTGTTGGAAGCGCTTGACA
TATGGTGCAAGCAGACGAAGTGGTTTCCTCGTCGTCTGTTTTGAAAAACATCGCCCCGGT
GCCACATAGAGGACACCTGAACCCTCGGGCGTTGTCAACTGGGGCGGCGCACCGAACGCA
CTGGCATGTGAACAGCCAGCCTTGCACTTTCTCTCTTCGCACGTTCGTCGACTTGAACAG
ATCATCATCTCCAATGTACGAGATCGTCAGCTCGTCTCCTGCTTGGAGCTTGACGCGAGC
ACGCAGCACGAAGGCATCATCTTCCCCATAGTGCCAGCAAGCCGTGGCTCTGCAGCTGTG
CGCCATCATGCTGATGCGGTTGTACAGCACCAGGCCTTGCTGCTCCGTGTGATGGCCGAA
GGAATTGTACCTCCAAACCATCAGCATGCGCTCATAAAGCTGGGGATGGACCTCCA
>TRINITY_DN163_c0_g1_i2 len=1639 path=[3323:0-1178 @3332@!:1179-1441 3330:1442-1638] [-1, 3323, 3332, 3330, -2]
CAGACTTGGCTGATTCAGATTCTTGTTTCTTGGCGTTTGCTGCCTTCGGGCCTCCCGGCG
TGTCGGCACCGGCTTTTCCGCGTTCTGAAGAAAAGGGCGTGGCACGAGGCAGCGCGAAAG
AAATCTCGACCTTTCGAGTGTGAATAAAAGTGTTGTGGAAATGGTCTTTGACATTCGCCG
CTTGCTGCTGCGTCTTGAAGCCGACGAACGCACACTGACGGCTTTTCCCTCGTTCATTGC
GCAACAAACAAACGTCGGTTATTTCCCCGCCCAGAGACGTCAGCTTTTGCTTCAGCTCCG
TCGTCGTGATGTACGGCGGCAAGTTCTTGACAATCAGACGTGAAGACCGGTAGTCCGGAG
GTACGTCAACAGCCCGATCAGTCCATCGCGCCTTTCCACCTGGACGTTCCTTCCTCTCTT
GGCGACCTGCAGACGCGTTTCTGTTGTTTCCCGAAGACTTCCCCTTTCCTTTCTCGCCAT
TGTCGTCGGAGAAAATGTCAAGTTCTCTTCCCCTTCGCTTCCTGCTCTCTTGCTGTGCGC
GGTTTCTCCTGTCGTCACCTCCTGCCGGCGAGCCGGTTCTCTTTTTCTGTTCTCGAGATG
CTCGAGGCGACACTCCACCGGGAGAGTTGTCACCTTTCGCGCGCTCTCCTCTCTGCTCCG
TCTGCTGACTGATCGGATGTTGCCGTCGCTGAGTCGCCACCCCACGTCCGACGGTGTCAG
ACGAAGTTGCAGAAGAGTCCGCTTCCTCTGCACCCTTTTGTCTTTTTCCCTCCCCCACTA
GCTTGCGTCTCTTTCTCTGGTGAAGGGAACGGCTGTCGCTCGCCGACTCCCTGTTCACAT
GAGTGTCGGCCGTTTCGGAGAGCCCGCAATCTGCAGAAAAGCGTCGACCGACGGCAACCC
CAGGGTCAGGGGCTTCCGTTCCCACCGCCCATGCTGAGGCGTTCCCGCGTTTCGAGCGAC
TGAGTTTTCTCTTCTCCATTGCCATCTCCGCGCGAATTTGTTCCTCCACGGCGTGCCGGA
GAAACCCACGGAGAAGGCTGGCAAGGGAACAATGGTGCAACGGAGCGAGACACCCAGGCA
AAGGATGACACGGAGAAGGAATATGAATCAGGAGACTCCAGTCTTGAGAAACGTTACAAC
GTATTAGCTCCAAATGGGGGCCGTCTGCTCCCCAAAAGCCAGGATATGAGCGCCCGCTAG
GCAGTGGTTAACTCAAGCAGGCTGCAGAGCCAAGTCCGTCACGCCTAACAAAAACTAGTC
CGAAAAGGAGCAAATCGGACAGACGAACGCTCACTTGTCTCAAAAATGAAACTGCAAGTC
TGTGACTAGGCGAAAACTTTGGCAAAAAGTGAGAGAACAAGAAGGGACTACGACGCCAAG
CGGGGAAGTCGACGTTTCTGCCTTCCTCGCCGATAAAACCAGGACGATATCCCCAGATCG
TGGTGAGTGGGATTCGGTTTGACATGCAATTCTTCACGTATCAGAACGCCAGAAACCTTG
CATATCTTCCTCTTCTTTAAAAGCCTCTCAGTCGCTGCAATGGAAAGGCAGAAAAAGGCG
GCGGAGTTTGTGGGCAAACAAGAATCGATAGTGTCAACTGGGCTGCGCTGTTTCGCTGCA
TGCATGCGTGTACCCTGTC
>TRINITY_DN162_c0_g2_i1 len=1716 path=[3429:0-920 3430:921-1715] [-1, 3429, 3430, -2]
AAGGCAAGAGGGAAACGACAAAAGGTACTTTTCCTTTGCGGCGGCAGGCCTTGGATCTGT
TCTGCTATATGGTGTGCCTGTTGACGGCGAGCGACGCCGCGCAACTCCCTCATTGGAGAA
AACGGAAAAAGTTCACTCGCCAGCGTCAACGAACACCCCCTCTTCTTCCCTCCCGCTTTC
TTCCGGTTTGTCGTTCTCCTCTGGGTCACAGTTTTTGCTTTTCTCTAGGGGGTTTAACCA
GTTAGCTCTGTGCCAAACTGCCGCGCCCCTGCCGAAAGACGAGAAAGAACAAATGCAGCA
AGGCTCACGACCAGCTGATGACCATGAGGAGTCCTCGCACCATGACAGTCCTTTGTGGCG
TTCTGAGGAAAACCGCCCTTTTGACCGCAAGCTAGGAGACGCATTGTTGTTCTGCGGAAA
CAGTAACGAGCCTCTTGCCCGTGCCGTCGCAGATCGGCTATCAACGAAACTAGGGAAGGC
CGTCGTCAAACGCTTCGCAGATGGAGAGGTTAACATTCAGTTTGCGGACTCTCTGAGAGG
CAAGGATGTGTACATCATTCAACCTACCAGCACGCCCGTGAACGAGCATCTCGTGGAGCT
GCTTCTGATGATATCTACTTGCCGGCGAGCGAGTGCGAAAAAGATTACTGCGGTCATTCC
TTATTATGGTTACGCTAGGCAAGACAGGAAGTTGTCTAGCCGCGTACCCATTTCTGCGGC
AGACGTGGCCCGGATGATTGAGGCGATGGGCGTGGATCGCGTTGTTGCGGTCGATCTGCA
CTGCGGCCAGATCCAGGGTTTCTTCGGCCCGCGGGTGCCAGTAGACAATCTCGAGGCGCA
GATCATTGGCTTGGAGTATTTCCACCACAAAGACCTCCACAAACCTGTGGTCGTGTCTCC
TGATGCAGGCGGTGTCTACAGAGCCCGGAAATTTCAGGAAGGCCTCATTGCTCGCGGGTA
TACCGACTGCGGTATTGCCATGCTGATCAAGCAGCGCCTTCGGGCAAACGAGATTGAACG
GATGGACCTTGTTGGATCCGTCGCCGGCTCCGATGTCATCATCGTCGACGACATGATTGA
CACCGCTGGGACACTCTGTGAAGCTGCGCGCGAGCTGAGGAAGAAAGGCGCTCGGCGAGT
GTTCGCCTTCGCTACACACGGTCTCTTCAGTGGCCCGGCCATTGAGAGAATCGAGGCCAG
CCCTCTGGAGGAAGTCGTCGTGACTGATAGCATCAAGGCTCGCGCCGAGGTGGCGAAATG
CCCGCGCATCACTTCGCTCTCCATCAGTGTCCTTTTGGCAGATGCGATTCGCCGCATTCA
CCAGAAAGAGAGTCTTAATGACCTCTTCAACGTCAAGTACTAGAATGCGAATAAGTGTGT
GCGAAGTTTGCCACCGCTGACACATGGTGGAATCAACACGAGGGAGATGGCGACGTGCGT
GTCTCCCGCCTTGTGACACCATTTTTCGGTTGGCGGTGCCGCCAGTGCACACCGGTAGCG
ACGTGTTTATATTTTTCTCAGTTCACCATCTTGACGCTGTCGTGCACCACCCGCTTGCTG
TCTGTTTCCATTTGTGTGTGTCCATGCGGTGGGAGCTGCGGCCACTTGCACTGTAAACGT
GCAGCACACATGGATGCGCGCGTGCCGCTGCATGAACTTTTTCTCGATTCGGCACTCTGT
TCATGATTTTGTGTTTACCGAGCACACAGGCTGAAG
>TRINITY_DN164_c0_g1_i1 len=349 path=[677:0-260 678:261-348] [-1, 677, 678, -2]
CGTAAGAAGTCCTAGAAACCCTCTGCAAGTCCTTGGAAATCCCTCGAGCGATGGCTGAGC
ATTCAACCAACTTGGCTGTCAACATACGCTGCCGAGCTGCCACGTCGGCTAGGGCGGTCT
TGCCGAGGAGGTCCGCAAACAATAGCCTCGGGGAGTCACCTGCGAGGGGAGGCAGCCGCC
CTTCGTGAGCAGTCGATTCGATGGGGGGCAACTCGAGCGCAACTCGTCCCTCTTACAACT
AGGTCTCGTCGAGCCCAAATGGCGGCAACGCTATTTGTCACTGGGCCCCGATGAATCAGT
TCAAAGTTGCCTGTGTCGGGACGTGTTCGCGGGTTCCAATCAAGGATGA
>TRINITY_DN165_c0_g1_i1 len=1530 path=[3015:0-1529] [-1, 3015, -2]
TGAAGGGCCATGTAGACCAAGCGATAGCAGAGGTACTCAAGCCGCTCCGGATCGTCCTCA
GCGACTTGGAGGCGCTTGTAGAGATCGCGCAGCTGCGTCTGACACTGGTTGAACTGCCCC
AGATCGTGGTAACTCAAAGCGAGTCGTCCGTTGGTCTCGTACACCTTCCTGGAGAACTCG
TCCTTCACGCCCTGCACTGTCAAGTCTTGCCGCATGCTCCGGAACTGCTCCTCCACGTAC
CGCCAGGAAGCGCCTTCGCGGTGTTTTTGCAAAATCAACTCGAACGACCGACGGAGAACT
TCCGGCGGACGAACCGTGGCAGGATCAGGTGCGTTGGTGAGTCGCAGGTAATTCTTCTCC
AGAGCAGTGCTCGTGCCAATGATTTTCTCTGTGCTTTTTGCAATGGCCAGCTTCTGCTGC
CAAGACAGCCCGCCGCCTCCTCCAGATCCTGCCGAGGGCGACGCTGAACCGTCTGCTGTC
CACGAAACTTTCCACAGCGGGTTTTCCTTGCCGGGAGGCGCACTGGAGCCGGAGCTCGGG
CCGGGGCCGAATCGATTCATCCGCTGCAGCCGCTTCTGTTCCTCTTGGGGCGTGCATTTG
ATGAGCATCACCGGAGCCTCCTTTCTCTCGTCGCCGGCGCTTCCCCGCTCGCCTCGTCCG
TCTCGCCGCAGGAGTTGCACTTGGCGCGCCTTCGAACGCGACTTCCCTAGACCCCGGTCC
CACTTGTCGGTGAGCGAGATGTAGTCCTCGTCGCCTTTTCTCCCGCGACCGTCCACCTCA
GAGAGACTTCGCGCGTCGTCCGGTCGGTCGTCTCGATCTCTCCGGCCGTTCGAGGGGCTC
AGCTGGCTCTGGCGGTGGCGGTACGCGTTTCGTTCGTTTCGCCCGTGCCGAAAACTCGAG
GCGCCGTAGACCGGGCTCCGACTCCGACTGCGGCTGTCTCGGACGCCCTCAGAGTCGCGC
CGGGTATGTCGCCCCGAGCCTCCGCCGGTGCCCGATGCGTACGGATCGGCAGTCATCGAA
GTGCCTCGGTCACTGCCGAGACTCGGTTTCCCGGAACGCTCGTGGCTGCTCATCTGGAAA
TTGAGTTTCACCACCTCACTCTGAATCTCGTCCTCGGACGGGACGGGATGCGTGGCCCAG
TCTCTGCCGCCGAGGAGGCCCAGTCGGTAGTCGTTTGTCATTTTTTGACTGAAGAGATTG
ACCGTCCGCCGCCACTCGAGGCCTTTGTCGCCCATCAAGTGAGTGGAGTGGACCTTTTGC
AGCCAGAGGGAGAACGCCTGGGTCGACAAGAGCTGTTGCTTCCGCCGTTCCTCGATGTCC
TTGGTGATCTCGGCTGCGCGCTTCAGAGCCTGGTCGCGCGCACTCGCAATGTCGAAGGCG
CCGGCGCCCGCAGGCTGTCCCTGGCCGCTGCGATGCTTCGCTTCGACGGCGGCCGCTGCA
GCCTTCGCAGCAGCTTCTACGGCGCTCTCAATTCGCGCATGCCCGCCAGGGCCAGGCCCG
CCGCCTCCGCCCGAAAACGACGAGACAGTG
>TRINITY_DN166_c0_g1_i1 len=1311 path=[1289:0-1310] [-1, 1289, -2]
ATTTAACAACAGACAGAGTGTCTCTTGTGTTTCCTTCCTCCCACTTCTGCCTTTTCGCGT
TCTCGCGATGGCTCTGAAACTCTTTTTTCAATGAGGGCGGGCAAAAGTGGAAAGCGAGAG
AACGTCGCGGAGCCTTGAAAACCGCGTTGGTGTCATGACGAGATGGTCAAAAAAGAAGGG
ACAGGAGGCACTCAAACTCGGTCGCCTTCTACGGCTTTCGTCTTTCCTCGCTTCTCTGTA
AAAAAAATTGCTTGTGGGACCGTACCAAATTTATCTATGCATATACGTGTCTCTGCAAGC
TGTAAACAGGTATATAGACACAGATCGAGGTAAAGGGAAATATGTATGTCTAGAGACGCA
TATAGATGCAGATGCAGTTTTAGGTATAGATCTATATGAACACGAGAGACACAAACATGG
GTAGCGAGGCCCCAAACACACTTCGCTGAAAAGATGTAAATCTGGAAGTCGATGGTTCTA
TGTGCACTCGGGAGACAGTGTAGTGTATCTACATCTATTCCGGTTTTTTTGAGGACTGAA
AAGCGGTGAAGACTGTCATGGAGATGGCGACAGGGTTAGCGTTTTACGGCGAGGAGGGGC
GTGGCGCACTTCCTCGAAGTATCGCCGGGTGACAGAGAGACAGATCGACCGCGGAAGAAC
TAAAAAGGAGATTTGAGTGAACGTAAATTGGGAGAGAGGCGCCACATCGAACGCATATCT
GTCGCCGTTTTTAGGAGTTTCACCTAACTTTGAAACCGGCCCTCAATCCGTTCTTGCACC
CGCAAACGCCTTTGCTCTCCCTTTTTCTTCTCTTCTCGTCTTTTCTCCTTCTTTTCCATT
CGTCTTCCCTGTCTCTTCTTTCCTTTTCGTTTCTGCTGTTCTTTGTTTCCTCTGTTTTCG
CTTTTTGATCTTCTCTTTCTTCTCGACATTTCTCTCTCCTGGAACTGAGGACCATCACCA
CTGCAGCAGGCATCTGTCGAAAAATGAGGAGAGAAACGTGAGAACGCGACAAAACAGAGG
AAGAAACGCATCTGCCCCGTGTGCATCGTCAGCGGGAGAGGAGCACCCTGAGAAAAACAG
TTCGTTTTTCAGGTTTTCAAAAGGAACGATCGAGAAAAGAGAGACTCCTTGTTTTACGTA
AACGAAAAGCAAAACGCAACTGCAGGCGCTTCCTGGGGTACAACGCCAGAGGGAAACGAA
CAGAGAGAAAAAAGGGAAGTGGCCGTAGGAGAGAGGAGGAGAGAGGAAGAGAGAGGAGAC
AGAGGGAAGGAAGGACAGTGAGGAGACAGAGGGAAGGAATGACAGTGAGGA
>TRINITY_DN167_c0_g2_i1 len=1588 path=[3150:0-943 3151:944-1587] [-1, 3150, 3151, -2]
AGGCTACCACGTCCAAGAGGCTCTCTGGATATCTTTTTGACGGCATCAATTTAAAAGTTC
GTTCTTGAAAAGCGAGTCGTGCTCGACGAAGCTGTTTTGCATTTCGTCGCACTGTTTCGG
CGTGTGTAGCCTGGGAAGAATATCTGCAATCTGCACGCTCCTTCGTGAGTCTGCGCGGTC
TTTTTCCGAGAGCTATTTTCTCAGGCACGTGACTGAGTGTTCTCTTTTTCCACACCGAAC
TCAAAATGGACGGAGCTGGCAAAGTGGGCGGCAAGGTCGGAGGAAAGGTGGGCGGAAAGG
TTGGTGGAATGGGAAAGGGAGGAAAGGGAAAGAGTGGAAGCGGCAAAGGCAAGAAGGCGC
CTCTCTCTCGGGCTGCCCGAGCGGGTCTCCAGTTCCCCGTTGGTCGTGTCCATCGTATGC
TGAAAAGCCGCATCAGTTCCGAAGGTCGTGTCGGTTCCACAGCGGCGGTGTATGCTTCGG
CCATTCTCGAGTACCTCACTGCCGAAGTTCTTGAGTTGGCGGGAAACGCCAGCAAAGATC
TCAAAGTGAAAAGAATTACGCCCCGTCACTTGCAGCTTGCCATCAGAGGTGACGAAGAGT
TGGATACTTTGATCAAGGCCACGATTGCGGGTGGTGGTGTCATCCCGCACATTCACAAGT
CGCTCATGACTAAAGGGCCGTCCACGCAGCCGATGAAGAAGGCCAAGAAATAAGGGAATA
TTTTTTGCTCATGCCGGTTTCCACGAGACGTCGCTCGCAAATTTTGTCATGCCTGCTGTG
TAGAACATGTTTGCTAGGACGCGACGCTGCACATCGGTCTTTTTCTGGGCTGGGGTGACG
AAGAAAACGGGAGGAGCGAGTGCTTTCTCCCACTTTTGTCGTTCACAGAAAACGCATCGT
CCAAAAGGGGTATCATTCATGTTTTTTTATGCTCTTACGCAAGCATGTTGGCTTTGGATG
TGTAAAATCGGGAACCTGGCAAGTCTTGTTATTGTCGGGGGCATGGTCCTCCGAAAGCAA
CTCGTGTCTATAAGTAAAGAGGGTTTAGATCGTCTTCTCGAGCTTCGATGGTCTCGCGTT
GCCTGTTCAGTAGTGGAGCCATGTCGGAGGGAAATATGCGTTTCAACTCGACTTCACACA
TGTTAGCCCTCTTCCGGGCGTTTGTCTCCTGTGATCGCACACACACACACTTTCGCGTTG
GCGTGACTGCAGTAAGGGTGGATCCTCGCGTTTTATGCAGAGGACGTCGCTAGTCCTTCA
AACTTCGCTCCCACTTAGCGGCGGGGGCGTGCCGTGCTGTTTGTTTTTGGGCTGCCGTAT
GCCCTGCCTGTTACGAGCTCTCAGTGGCGCCCGACAACTGTAGCCGATGCACTGTGCGGT
ATTCAGCTTCGATGGATAGAGTAAAAGACACAGTAGAACGGTTGCAGAAGGAAAGTTACA
GGGGGAAAATGGAAACCGCAGCTCGGTTCTCCCCCCTGGCGGCTCTGCTGGCCGAAGATG
TCTCGCTCAAAACCATTGTGGCCCCACTGTTGGCGGACAGGAATGATTATCCGTAGTGTG
AGATCTCTGGCCTGCAAGAGATCCTGTG
>TRINITY_DN169_c0_g1_i1 len=968 path=[1766:0-872 1767:873-881 1792:882-904 1794:905-908 1793:909-917 1791:918-925 1776:926-929 1777:930-938 1778:939-946 1779:947-950 1780:951-959 1781:960-967] [-1, 1766, 1767, 1792, 1794, 1793, 1791, 1776, 1777, 1778, 1779, 1780, 1781, -2]
CGTAATGAAATCCTTTCAGTTCCGGACCAGGAAAACTTCTGGTTGCCTCATTAAACAAGG
AATGGACATGAAAACTCTATCGTATCGCCTGCGCAGGCGACACAGGATGAAGTGACGGGA
GATCAACCAGTGGTCCTCCCCCGCTGTGAAGGTGCTGTCCCGCCCAACCAATTCGTGTGC
TACATCGACTTCCTGTAGCCCATTGTCGCTATCGACGGAAAACAGATAGAGCGGGAAGAG
AGGTTCGGCACCACAGACATCGCACTACACATCCACACGCGTGTGACATGTCCTCCAAGA
TTAAACACAGAACCTCTTCTTGCCGACAACGGTACCGTTAGCCTCCGCGCGGTGAACCTC
ATAGCCAGGTCCCTTGAAGTGGCATGTGTTTTCGGCGGTTTTGTAGACGAAAGCCGCACA
AATGCTGCTGGCGGTGCATGCAACTTGGCAGTCGACGACGAAGGGTGTGTTGATCGGGCT
ACCTACATCCGGTGCGCCCGCGTAGTCAACATTCCGCTGATAGCAGCTGTCATCGCAGGT
GCGAGCTCCAGTGACAACGTGCGCAGTTTCCTGGAACACAGGTTCTCCACTTTGGAGCTT
GCAGTGCTTGGTCTCAGCATCGAAGGTGTAGTGGGTGCACGAGTCTTCAGCTTGGCAGGC
TCGCATGCAAGCGTCGAGAGTGACATTCTGTTGTTCAGTCGTGGCCCAGGCTGCTGAAGC
GTAGCCCCTGCGGATGCAGACGTATCGCTGGTCAGTCTCCTCCGAACGGGGAGGGAGTGT
GACAGTTTCAAACACTGGGGCCTCCGGCTGGCTGGGCTCATGTTCCTCAGGTTCAGGTTC
AGGAACTTCTGGAACCTGTTCAGGGGTTTCCGGAACCTGTTCTTCCGGAACCTGTTCAGG
GGTTTCCGGAACCTGTTCAGGGGTTTCCGGAACCTGTTCAGGGGTTTCCGGAACCTGTTC
AGGGGTTT
>TRINITY_DN171_c0_g1_i1 len=969 path=[1930:0-438 1931:439-456 1932:457-968] [-1, 1930, 1931, 1932, -2]
CAGGTGGGATTCGTCCGAGAGTGGCTACGACAGCGACCAAGAGGAAGAAAGGAATCGGAC
GCGAAACGCCTGCAGCAGTGGGAGCGAGCGAGAAGTGGAGAAGGAGAAAGAGGAGAAACT
GGGCACGAGCCATTCGGCGCCGGCGCTGCATGCAGCCGCGTACCAGTTGCGCTCCCTGCC
TTCCGCGGCGTTCTTCGACTACCCACCAAGCATGATGGGGACGACTCCGGAGAAGCAACG
CGAGAAAGAACGCCGGAGAAAACGAAAGGCGCAACGCGCAGGGAATACAGAGAGGAAGGA
AGGCGAGGCAGAGAGCGGGCGAAAGGATCACAAGAGACAGGAAAGCGAAGGCGGGGGGAA
ACCCCGAGTGCACCGTGAGAAAAAGGACAGTGAGAAGGGCGAGGCGGACAAGAAAAAGGC
AGAGACACACGAGAAAAAAAGAAGAAAACGTCTTCGATGCAGTCCGAGGCACGCAACGCG
GAACCGTCAGAAGACTCAACGGGACTGCTGCGGGTTCGGCTTATCGGCGGAGAAAGCAAC
AGCCGCACGGCGTGGGAAGCACGTGGCTCCTGTACGACACTGATGGGCGCTCCATCCCCC
TGGATTGGGCAGAGCCGCGGTTCGACAGGCTGTTTTTCGACTGTTTCGAGGAGCTACTGC
GCAAGTACATTGTCCAGCAACACCCAGAGTGGGCGTCGTACCCGTACAAAGGAGCGCGTC
TGGAGGCGCAGCTGAAGAAGGAGCGAGAGGCGGGAGAGAAGCTGAACCGGCCCAGTGAGA
ACCTCGCCTCGGGCTACAGCTTTTCGAAGAAAAGCCCTAGCCAGTCGCCGTCGCCTGAGA
ACTCGCCGACTGCGGAGTGTTGCTGCGATCACGGCTACCACCACTGCGAATTGCATTTGC
AAACTGCGAGAAGTGCAGCGAATCCTGGGGCGAGACAGGAGACGGGAGACAAGCGAGGCG
ACACTTGAG
>TRINITY_DN172_c0_g1_i1 len=1467 path=[2923:0-965 2924:966-983 2925:984-1466] [-1, 2923, 2924, 2925, -2]
TAAAGTTTCTCCGGAAAGAACAAAAGTGTTTCTGGTTGTGCCCCAACGGGCGGCACCACG
CGGCACGCGGACAAGCATTTCGGGAGAAAATACCAGAAACCTTCCCTGACACACACTCTG
TCAGGTGTACGTACGCCTGGCGACGTGAGGACTGACACGAGAGACGTGTTTGGACACCCG
CCAGAGATGGGAAGCCACGCGGTGCCTTTCGCGCTTTTTTGCGGCGACTGCAGATCAGCT
CAAGATCGACGCGCCTGTGAGCCGCGAGCGAAGGCGACTCGCCGTAGCGCGCTTGCCGCC
CTGTCTCTCGCCTGCCTTCTCACGCGCCAAGTCCTCTCAGCCAAGGACTTCCTCTGTCTT
TTCTCTTGTGAAAAGCATGGAACTCGAGCCTTCAAACGACCTCGAGCCTTTCAATGACAT
CGAGCCGATCGCCCTCTTTCTCGCGACGTCGTCCACTCGCATCGGGTGGCGCTGTTGCGG
TCGGCGCATGCAGATGCACACTGCGACACGGGAAACAGCGGGAGCAGCGTGCAGTTTGAG
ACTGCTGTCTCGGGACTGCGAAACCGACGGAACTTCACTTTTCCCCTGTTTCTGTCTCAT
TGGCGCATCGGGAAGAAGAAAGGAAGAGGGGAAGGGAACTCCGCTTCCTCTCTCTTCTCT
CCTCTCTGTGAGGCGCCTCCTGACCTGTAAAACCGGAGAGAAGCGGGCGCTGAACTGCAT
AGGGACAATCACAGTCTTCGTTCTTTTCCTCCCAGTTTGTTTCCGCATCCCTCTCCTCTG
TGGCGCTGCGAAAACGGGAAACCTGACAAAGGCGAATCTGCATGCCTTTCTCTGCTCCCT
TCGGTGGAGAGCCCCATGCCTCTTGCAGCCGCGTAGCGGAAGATGACTCCGGAGATATAC
CGAGAGGTCCCCAAAATCCGATCTTTTGTTTAAAGGCTTTCCTTCGTCACTCCCTTCGTC
TTTTTTTGTGGTTCTCTGTGTGGTCCCTTGCTGTCCGCTTCAATTCATCCAGCGGTCGCC
TCTAAAATGTGCCACGTCCTCCAGTTCTGTCGCTGTCATTAGAAGAGATCAGCGTGGACG
CGTGATTGGAAAAACGTATCCTTAGGAAACTTCGTCGGTTGTTCTCTGTAACTTGGGAAC
GAGAAGGCCAACGAGGACGCATCAAGCTCCCCTTCCTCTCTGTTGCTGCTCTTCCCTCTC
GTGCGTTGTCTCCGCTCCTCATTTTACCTCGTCCTTCACTGTGCTGATTCCGCCTTGCTG
ATTCTGCCTTGCTGATTCTGCCTTGCCCCGCGCGTCTCTCTCTTTTCTCTCTGGCTCGCG
CGTGTCTGCCCCTCTGCGTCTGGATTTTCCCTCCTCCTCTGCCCTACTGCGAGTGTACGC
TGAGCTCTGCCTGCAGATGCCGACGTCGCTTCTGAGGTCAGCTGCTTGTGCGGCGCTCAC
GCTCCCGCAACGCGCGGCTCCTCTCAA
>TRINITY_DN173_c0_g1_i1 len=1887 path=[3754:0-1090 3758:1091-1306 3757:1307-1886] [-1, 3754, 3758, 3757, -2]
CGGCGAAGCGCAGACAGGAGGCGAGCTGCGAGCGACGGGTGGGTAGCAATGCCGTCGAGC
GACGCCCAGACAAGACGGAGAAGCCCAGCTTCTGCGCCAGTCAGCGGGTACGACGCAGCC
GCGAGACCGTCGAAGAAGTCGACTACAGCAGGAGCGGGAAGCGACGCCTCGGCCTCGGAG
CTGCGCAGACTCCCGGACGAAGGCGTCAGAGCGGCGCGATTGTTCAGCCCCAGCGACGAG
AGCCGCGCGACGGCCATGGCGTAGAACAGAGGGTCCTGCACGTTGGCTTCTCCAGCAGCT
CGCGTGGCCGCCGCGAGGAGGAGGGGGTGGAAGAGAGAGCAGTGGCGACGCACGGTGGAG
ACAATCGTCTCCAAAACCGTCGACACGAATCCGATCGCGGCTTCGGTGCCCGCCACCCCA
GGCGCTCCGGTGCTGGGTGAACCAGCGACGGGCGGCCGGTCGGGCGTTTCGGTCTCTCCG
GCTCCACGATCCACCAGTCGCTTTTTTGTCGTGGAGTACCTCAGGAGCCGTCCGAGAACA
TCCCTCGGCGAGATACAGGGTGCGTCCTCGCTGTCAGTCCGTGTTTCGGCGTTCTCCTTC
TCTCCTTCCACGACTTGCCACCTTTTCTGTTCCTCAACGAGGAAATCCGCCGCGTTGCCC
AGGCCCGCGAGAGCAGTGGAAGGGTGCTCCCGCCGCGGGGAGTCCGCCGGTCCTGGCGAT
GTCGGGGGGCCTCCTGTCCCTCGAGTCCCCAGCTCGGAGGTTTCGCCAGCTCTCAGCGAC
GAAGGCTCCTCCGCGGTCTTGCGCGCGAGGTCGTTCTCGCCTCTTGGTTCTCGCTCTTCC
TTTCCGCCAGCGGAGAGAGATAAAGCCCATTTCGTTTGACTGGAAGGTGCCGCGCTCCCG
ACTCCGGACGCTGCGTCTCCCGCCGCCACAGAGTCCGCCTGCGCGCCATCGAGGCGACCG
CCGAAAGAAGTGCACAGCCCGTCGCCCTCGAAGGCAGCGAGCGCTGCTCCGGTGCCAGGC
GCATGGCGCAGGTTCTGTCGCCAGTGCTCCAGCAAGGTTTCGGCGTTTTCGCACGGAGCC
GGCAGGCGGGCTGCATGCGTTCGCAGGAAGAGGCGCGACTGAGGCGTGAGCAGGTCGAAG
GGCTGGAACAGACGAAGGGAGAGAAACGAGGCGGACGAGCAGGCGTTTTCGGTCGCACCA
GACACTCTCGGGCCACCTAACGCCGCAGGCTGCGCAGGCGTCAAACCCCCCCGACTCGTG
TACAGCTCGCCTGCACTGCCGCACCGCTTGGCGAAGTGTCTCAGCGTGAGCGTAGGAACC
CCCGCAATGATTTGCGCGCTCGCAAAGAGAGTCGGCGTATCCACGCAGGAGACGCGGCTC
AGCAGCTGCTCCTGGAGCGCGATCAGAAGGTCGGTCAGAAGCGACTCTTGAATCTTCAGA
ATCGGGCACGAAGCCAAAACGCCGTCTTGTCGAGATCGGAGGTCTTGCGAGACGACCCCA
TCGAGCAGCTCTGTCGTAGACACCAGGAGTTGAAGAAAAGTCGCGGCGTTGAGTTTGTGC
AAAGCGAGGGTGATTTTGCCGACCAGCAGCCGCAGTGTTTCCGGAGGCGGCGGTCTTTTC
AGCGTTGCGGAGGCTGCGAAGAAGGTGGTGACGACGTGCGGAGAACATCTGTCAAGCGCG
AGAGGGAGTCTCGCCTGGTGGACAGCAGCAAACCACTTTTCCGTCGAGGCCTTGGCAGCG
GGCACGTGGCGGCAGAGCGCGGAGAGCGACAGGCACAGACTCCCGAGCAGCTGAGGCGAG
AACTGGTCCAACTGCGAAAGTGCGTGGGCAACCACAACGTCGAGAGCGACAGGCGGAGGT
AGGAACCTCCTGCGCGTGTCGTCACTG
>TRINITY_DN173_c0_g2_i1 len=1693 path=[3751:0-1090 3752:1091-1112 3753:1113-1692] [-1, 3751, 3752, 3753, -2]
CGGCGAAGCGCAGACAGGAGGCGAGCTGCGAGCGACGGGTGGGTAGCAATGCCGTCGAGC
GACGCCCAGACAAGACGGAGAAGCCCAGCTTCTGCGCCAGTCAGCGGGTACGACGCAGCC
GCGAGACCGTCGAAGAAGTCGACTACAGCAGGAGCGGGAAGCGACGCCTCGGCCTCGGAG
CTGCGCAGACTCCCGGACGAAGGCGTCAGAGCGGCGCGATTGTTCAGCCCCAGCGACGAG
AGCCGCGCGACGGCCATGGCGTAGAACAGAGGGTCCTGCACGTTGGCTTCTCCAGCAGCT
CGCGTGGCCGCCGCGAGGAGGAGGGGGTGGAAGAGAGAGCAGTGGCGACGCACGGTGGAG
ACAATCGTCTCCAAAACCGTCGACACGAATCCGATCGCGGCTTCGGTGCCCGCCACCCCA
GGCGCTCCGGTGCTGGGTGAACCAGCGACGGGCGGCCGGTCGGGCGTTTCGGTCTCTCCG
GCTCCACGATCCACCAGTCGCTTTTTTGTCGTGGAGTACCTCAGGAGCCGTCCGAGAACA
TCCCTCGGCGAGATACAGGGTGCGTCCTCGCTGTCAGTCCGTGTTTCGGCGTTCTCCTTC
TCTCCTTCCACGACTTGCCACCTTTTCTGTTCCTCAACGAGGAAATCCGCCGCGTTGCCC
AGGCCCGCGAGAGCAGTGGAAGGGTGCTCCCGCCGCGGGGAGTCCGCCGGTCCTGGCGAT
GTCGGGGGGCCTCCTGTCCCTCGAGTCCCCAGCTCGGAGGTTTCGCCAGCTCTCAGCGAC
GAAGGCTCCTCCGCGGTCTTGCGCGCGAGGTCGTTCTCGCCTCTTGGTTCTCGCTCTTCC
TTTCCGCCAGCGGAGAGAGATAAAGCCCATTTCGTTTGACTGGAAGGTGCCGCGCTCCCG
ACTCCGGACGCTGCGTCTCCCGCCGCCACAGAGTCCGCCTGCGCGCCATCGAGGCGACCG
CCGAAAGAAGTGCACAGCCCGTCGCCCTCGAAGGCAGCGAGCGCTGCTCCGGTGCCAGGC
GCATGGCGCAGGTTCTGTCGCCAGTGCTCCAGCAAGGTTTCGGCGTTTTCGCACGGAGCC
GGCAGGCGGGCGCTTGGCGAAGTGTCTCAGCGTGAGCGTAGGAACCCCCGCAATGATTTG
CGCGCTCGCAAAGAGAGTCGGCGTATCCACGCAGGAGACGCGGCTCAGCAGCTGCTCCTG
GAGCGCGATCAGAAGGTCGGTCAGAAGCGACTCTTGAATCTTCAGAATCGGGCACGAAGC
CAAAACGCCGTCTTGTCGAGATCGGAGGTCTTGCGAGACGACCCCATCGAGCAGCTCTGT
CGTAGACACCAGGAGTTGAAGAAAAGTCGCGGCGTTGAGTTTGTGCAAAGCGAGGGTGAT
TTTGCCGACCAGCAGCCGCAGTGTTTCCGGAGGCGGCGGTCTTTTCAGCGTTGCGGAGGC
TGCGAAGAAGGTGGTGACGACGTGCGGAGAACATCTGTCAAGCGCGAGAGGGAGTCTCGC
CTGGTGGACAGCAGCAAACCACTTTTCCGTCGAGGCCTTGGCAGCGGGCACGTGGCGGCA
GAGCGCGGAGAGCGACAGGCACAGACTCCCGAGCAGCTGAGGCGAGAACTGGTCCAACTG
CGAAAGTGCGTGGGCAACCACAACGTCGAGAGCGACAGGCGGAGGTAGGAACCTCCTGCG
CGTGTCGTCACTG
>TRINITY_DN174_c0_g2_i1 len=508 path=[1015:0-104 1016:105-507] [-1, 1015, 1016, -2]
CAACGACGAGCCGCCGGGAGGCTGCTGGGCGCAGCCCCCACTGCGACTCCACTTCCTCTT
CGACTTGCGCTTCGTGCAGTTTCTGGAAGAATCCAACAAACTTATGAACGGCCTTGTTGA
GGAGTGCCAAGGTCTGATTTGGTGGGATGTTGAACTCGGTCGAGACGTCGTCGGGCGTTT
TCCTTTGAAGGCCGACGGCGAGGAGGACGACTTGCTGGAGGTGCGAGAGGTTCACTGAGG
AGGCAGCGAGTGGAGGGAACCGGCCGTTGAAGAAGAGACTTGCGAGGGAGGGCAGGAGAT
CCAAAATCAGCGGCAAGTCGGCGAGCTGTTGCGCGTACTTGCGGAGACGCCCGAGGTCGT
GGCCGGAAAAAAAGTTTGGCAGATTTGCGAGAGACAGCGGAGGGAAGACCGCCCCTTCGC
CGGAGCTTCCGGGAGTCTCTGCGTGGTCCGGGGATCGAGACGAGCACGTGACCAGGCAAA
GAGCGAGGGAAGAAGGCAGCCGTCTGAA
>TRINITY_DN176_c0_g1_i1 len=341 path=[637:0-340] [-1, 637, -2]
GACGGGAGGGACGCAACATCTCGTGGCAGGCCGCGTTCTTCCTCGCCTTCTCTTTTGTCG
ACTCTGAGGGAGTTTGCAGCCACACTGGCTCCTAATGCGGAGGGCGGAGAGACACGCCAT
GCACGCTTCACTCCAGATGCTGTCGATCCAGCAGTGAGTCACTCAGACAGCCCTCGACAG
GTACCCCTCGTGCCCTGTGCCGTTTCCTCGAATCTCCACGACGAGCGGTTTTCTTCCAGC
CCAGCCGCCGGCTCCGCCCCCGACGACAGCTCGTACAGACAACTATCAAGACGCAGCGAG
GCGAGGAAACCGTGACAGGCCCCCGGTGAACCCCCCTTCGG
>TRINITY_DN175_c0_g2_i1 len=531 path=[1054:0-343 1055:344-361 1056:362-530] [-1, 1054, 1055, 1056, -2]
GTAAGATTCGTATACGAACATGTCAGGGAATTAGGTGCAGTACCGAAAAATGCATGTGAC
CGAACGGGTATGAACGTCGACGACGCTGAGCTGGACACATACATCATGCTCTGTATACAT
TATATCTTCACACTGCGAAATGCCGATTAGCAAGCAAACATAGGTACCTTTTTGAATATC
CGTGGGAAATGTCTCCACCTGCCTGCACCGTGTACTCATTCCCGATCCTCCCTTCACCGG
GCCATGAACTTTTCATGAACACACCACCTCACACAAGCTTGCCCTGAATCCGGGTTAGCC
ACCAAAGATGGACAGGGTATTCAGAACGCTTGTTTGTCTTTTTTTGTCTGCTCGCACTGC
AGCGCAATCGGTGTCTCCCCTTTCAGGCTTTGAGCGATTTTCTCCACATGTTGACGACGA
CTTGCACTCTCAGGCGGGGACTCTGGAATGATGGGACAACCGGACGCATTTGATGAACCG
AGGGTCAGCTACTCTGAGGGCGCAGTGGCGGAGGACTAAACATTCCTAAAT
>TRINITY_DN177_c0_g1_i1 len=821 path=[1597:0-820] [-1, 1597, -2]
TTACGGCAGCAATGCGTTTTGCGGTCCGCATGGCGATACCAACAGCGAGACGCAGAACAG
CAGCACAGCACAATTATGTTCGGCAGCGGTCGCCCGCACAAAAACGTATTCAAACGGTTA
TAGTCAAGCAAATGTGCTATTTCAGATTCGCGGCAATACATGAATCCCATGTGGAACAGT
GGCAGGAATCAACTGGACAGATTCTCCTACAACTCCGAGTACGGCAAGCCAAGAATCACA
CACTGCATTCCAACAAACGAAACGGCTCTCTGCAACCTGATTTGGCGGCCAAAGCGCACA
TAGCACGGCAACCTTTATATATTTCCAAACAAAGCGAGTATAGTTGTTTATACCCATCGA
AAGGAGCAACAAATAGACACGAGCAACCGATCCGTATGTAAAAGACTCCTTTTGTATCTG
TCGTTGACGAATGCCGATACCCATGTGTACCCCTTTGTTGTCGAGCTCTTCACGACTTTT
TCCATGCACGTAACTGAAAAGAATAATACATACTTGTAGGGGCCACAAGGAAGTCCTACA
CTTTACACGCTGTGGTATTGCGCTAGTCCTCGTAGGAAGTGCCAGTGACGCACTTTGTGC
ACCTTCATCCTGCAAAATAGGAAATTTCGCTGAAACAACCGCAAGGAGTACTCCGGGCAC
TCCCTACGTCACAAAAACACCCTGATCCCCCCAAAGCAATGCAATTCAGTACCGTTTCTC
CAGTTCCACCCCCCGTCACCCCTTCCTCTTAGTCATTTTCACGTGCACACGCACAGAACT
ATGCATCTGCAGCCAAGCCTTCAGATGACGCATACAGTAAG
>TRINITY_DN178_c0_g2_i1 len=1034 path=[2057:0-989 2058:990-1007 2059:1008-1033] [-1, 2057, 2058, 2059, -2]
CCGCGACTACCGGCGGCGTACATCCGCGACATTCTTCCGAGTCTGCGAGAAAGCGCGAAA
GGACCAAAACGCGAGAGACGTGAAGACGCACGTCGGTGTGGCGGCGAGGCGGCGAAGGCG
CGAGGTCATTGGACGATTGTTCGCAGGTAAAAGAGAACAGCGGCGGAAGAAGGACTGATA
CACTCGGGCACTCCGACCGGTGCTTGTTTTTCGCCTGGAGCGTGGTTTTTGTCGAGGGTC
TTCGTGAAGGAGAGAAAGGACACGAGGGAGACGCCACTCCCCTTGATGCGGCCATAAAGC
CCAAACCGCAGAAAGAGAAACCAGCACGACGACGGGGAGGGAAGGCCGATGAAAAGACGG
AAGAGGAAGACGAGGATAGATGCGGAACAGGAGAGGAGAGAGAAATGAAACGGAGGATTC
AACATATCAACAACCAGGCAGAAGGAAGGGCGTTTCAGGGAGATTCGCGGTGCTTGTCAA
GAGAAACGAGGCAGGAGAATCGCGTTTTTTTTCTGTCGTGTTGTTCTGCCGGTCCTTCTC
TTAGCAAGGCTAAAGACTGGAGACAGAGAGATCTCAAGTGGTCAAGAACGCGTGACGAAG
CAGTTGGGGAGACGACACTGAAAAGCTTGCCTTCTTTCCGCACTCCTGGTTTTTGCCCTC
TTCAATTCCCTCCCCGTTTTCCTTGTTTCTTCGAATGCCTCTCACTTTTCTCCGTGACCA
ACCGCGCGCATTCGCTGCGAATTCAGTCCAGAAAAGCACACGTGTCTCCACAGCCTCCGG
CTGTCTCGAGTGGTGCAAATTCACACACAGACAGAGAGGGCCCGAACGGACACACATAGG
CGTATCTTCAATATATCGATATAAACCGACGGGGATACGCGTCTACAGATAGCGAGTGAA
TGCCTCGCATGCAGTCATCTCGAAGGGAGGCGCGGCTGGGGAGGAACGGGGAAGAAAAAG
AGGGTCAGAGTGGCCGCTTGAGACAAAAAAAGATTGCAGGAGAGAAAAAGGAGGAAAGTT
TGAGTGATAGAGGG
>TRINITY_DN180_c0_g1_i1 len=1129 path=[2262:0-128 2263:129-152 2264:153-1128] [-1, 2262, 2263, 2264, -2]
GCTCTCTCGGGATCTCCCGAGTCTCGGAGACCCGCGCCTGTCTCTGGCCTGGAGCGAGCA
TGCTTGGCGGCACGAAAAGCGGAGGCGCTGGACAGCCAGAAACGTCGAGCGAAAGTCGGC
CCGCACGTTCGCGGTCAGAACCTCGCCATCGGTCTCGCTCTGTTGGGCCTTCGGGGCCAC
GTCCTTCCCAAGTTCGGTTCTCTGGACCGCACCATAGCCGCCCTTCCTCCACCTGTTCTC
GTGCCTCCTCTGAGCCGTGCCCCAGCGCTCTCCAGGGCTGCTCGCCGTTCACCTGGCCCT
CGGTTCTCCGTTTCGGCCTCGTCGCTCTTCGGGAGTGCTCCTGGAGCCCGCCCGGCAGAT
CCGGCGCGCCCCTGTCCATCCACGCGTCCGCACGTTCCTCCGGTGATTTGAGGTTTCCTG
GGGTAACCGACACCGATCGCTGGACCTCTCGCCAATTCTGGAGCCTCCGCCGCTCCCTCA
GAGACTCCTTCCCGTGTGCGGACCAGAACCTGGCGCGCTCGCGCCCCGGTCCAGCCGCGA
GGTTTGCCCCCAGGGAGACGCTGGCCACGCGCCTACGAATCCCGCTGGGGTCTGCACTGC
GTCGCCCTGGAACGGCAGAGAGAGGCGCCAGCGTCTCTTGACTTCGGGGGCCTCTCCCGA
GAGGCCATACAGACTCTCTGTCTCTTCTGTTCACTTTGCCGCAGCTGCGTCGGCCTCGCT
CGCGGTTTGCCTTACCTCCCTCGCCACCGAATCCGCTCACAGACCCAGGCGGTAGCGTCT
CCGCGCCCCACTGAGGACTGTGTCTCCCCGTCGCCGCCAGCTGTGGGGCTTCCGAAGGAC
CTATGCCGAAGTAAGACAAGATGCCTCGCTGCCTGGCGCTCCAGGCACTGCCGGAGGAGG
CGCCATGAATGGACGGCGTCCGAGCCTCACGCACGGACCGCAGAGGCCCCGCACGCGAAC
CTGTGGACGAGGAAGCCGAGGCGTCGGACACGGCGTCGACGCCTGAGTCGCGCAGGTGGG
ACATCGGAGGGGGAAGCGCGTGCGGGCACGCCTCATTGACAGCCTCCACGCCGCTGTCTA
GGATTCGGGCCCCGGAGACATCTGTCGCCGACCTGCCGTTTGCGCCGTG
>TRINITY_DN179_c0_g1_i1 len=2206 path=[4437:0-1117 4448:1118-1420 @4447@!:1421-2168 4436:2169-2205] [-1, 4437, 4448, 4447, 4436, -2]
GGAAAAACCAGCATGGTTCGAGGGATGGATAGATCCGAAGAGTGAAGAGAACCCCTACCC
GCAGCCTGTCTGGAGAGAGCTTGAGCAGTATCTGACCGTTCTCTCCCTCATTGCAACAAT
TCTGCGTGAGCTAAACGACCCTAAAATTGTGTTTCCTCCGTATTCAAGCCAGGAAAACGC
CAACGTGGATGGCAATCACTACGAGAATCTTCCGCCTTCGCCTTTGGCCGCGGTGCCCTT
CACGGCCAATCTGTTCCGGAAGCTCCGGAAACTGTTGAGACAGGCGTGGCAACAGGATCA
AGCGCAGTGTTCAGTGCTCACATCTGACGGTGGTGCGAAACTGTCCGAAAATCCCCTCGA
ACAGAAGACGCGACCCCTCCCGTTGGCCATAGGCAGCCGCAGCGCTTATCTTGAGAAAGC
CTGCCAGCAAGCTCGCCTCGCCAGGCCTCCACTCTCTGCCGAGTCTGATATTCAAGCTAT
TTCGCCAACGCGTACGCCCGACGGCACCCCCACCCATTCCCCTGCGGAGGGCTTCTCCAA
TTCGCCACCGTCTTCCCCCTCGTCCCAGAAGCAGCAGGATGTAGAGTTGGCGCCCCCAGT
CACCGCGATATTCTCTTCATCGCCGAACTTCTTCCTCACCTTAGCAGTCGCTGCCGAGGA
AACTGTCCGCTTTGTCACTGCAGAGGAGTCCGTATCGTGCTTGCCAGATTCCGGAACTGT
TCTCCCGACTGGCAGTAAAAGTGACTCTACACTTCGTGCGGTGGGGAGTAATGAGGCCGG
CCCAGCCGCGATCCTACCAGCAGGCGAATCTAAGCCGAGCTCCACCGTCGACGGGGACCC
ATCTCAGTCCTTGGAAGCTCCTGTCAAGCCCAAGCTAAATATTGTAACCGATCGCCAGGT
CAAACAGGAGCAAGCCATTAGTGTCCTCATCCATAGTGTCTTGCTGGAGGCGTACAGTTC
CTGGACTCAGCAACGAGAAGACGCGAACCAAAGCAGTAGAAGCTGTTGTCCTCGTCCTGC
GGGGGACGAATGCGAAGCAGCCGATGCAGACAGACAGGAACCAGCCGCAACTCACGTTGC
AGGGCCGCCGAAAAAGGGAGACGTCGAGCCTGAAACGGGTGCGGCCCCAAAAAGCGTGTG
GCATAAGCCAAAACCAGATGGCGCAGCATTGTCAATGGCAGAAAAAGTTGCCCCAGTGGT
TTCGACTGTTCCTGCTGGCACGGGGAAACCTGAAACCTGGAGAATCGAAGTTACGCACAC
GGTAGATGCTACTCAGCAAGACAAGTCACACGAGCACTTTGATGGCCGTCTCCCAAGGCC
ATTTGAATCTCTCAGAGTCCACCAAGTTGAACGTTGCGGTCAAAGCAACAACCTCGGCGA
GCGTGCGTGCTGCGAACAGCTTGAACGGACTCCAACTTCTCAGAGTTCCTCCTGTTCTTT
GTCAGTTTCCCCAAGGAGTACCACCTCCATCGCGGGGTTGCGAAGCGTTGCTACACCAGC
GCCCAGCTGCCCAGACCTTGTCACCGCAACGGCTGCTGCTCTCCCACTGGCGCGCGCTGT
CGCCCTTCGAGTTCGTGCAGCTCTTGCTAAAGGCATCGCACCAGACCACTTTGGGGGGGG
TCGCTACGGATGTGCCCTCTCCCTCAAACGGCATGGACCCGTCAGCGTCAGATCATTCAC
TCTTGGCTGCCTCTGCCACCTTGTTCAGCTTTCCGTTAGCCGCTGCTTCCTTCACTACGT
TGGCGGGCTGCTTCAGCCCTGCAGTTCGGGTTTCTCACCGGCTTTCGTGCATCCCGATGC
ACAAGGCGATTCACTGGCGCACCACGCCACAGTGGCGGCCATTGCTGCTGCAGCCCTTGC
CTACCTCGAGCTGCTGCTACAAGGAGAAGTCCCACAGGGTATCGAGGGACTAGAGGGCGG
AGAGGAGAGCGACCTGGCAGGTTCGAGCCTGCCGGCGTATCTGCGTCTCGTAGAGGATGT
GCACGGGAATCAGTCGCCGCTCAATCAAGGACCGGCGTGGGCCAATCCCGATCCGGCTGA
ATCCCAGAGCCGCTCGGGGAGACCCAAAGGCCTTACCAAAATAAAGACAATGGCTGAGCT
CAGGAATCTGATCACCAACGTCCTTGCTTGCAACCAGCAAGCTGTTTTACTTTCTCAACT
ACGTGGCAAACTGGTTGACATGTATGGGGCCACCCTAACGCCATCA
>TRINITY_DN181_c0_g2_i1 len=727 path=[1428:0-605 1429:606-623 1430:624-726] [-1, 1428, 1429, 1430, -2]
TCACGGGCCTCTCTATAGAGTCTGGTATACCAGGCTCCACGGAACGGCTCTCACGCTAGA
GTCCCTCGACACAACTCTCCAAAATTTTAGTCGAGTTCTAAAACTCTGTCAACAGAAGTA
TTCTGTGCATAAGCCTTTTGTTTCAACAAGTGTCAACGAATAACGTTCCAGTTGCTCTTT
TGCTGCTCTCTTCGCAACGGCCACACTCTCACAAAGGCATCTCCGCTCATCACCATCCCA
AGAACAGTTACACCACACGCCGCCCTCCGGTTCTAAAAACCGATGGAATGAGCCTGTCCG
CACACCCCCGCCACGACGCTGCTCAGTTTTTCCCGGAAGCGACAGCCCGAGCACATCGCA
GCGACGTGTGTCAGGCATGAAGAAAACTAATTTAGAACTCCGGGGCGGGCTGCTGTGTGG
GCAGCAACTTGAACCGACGCTTCAAAGCAACACGCTCGGCGCTGTACTTGTCGTCCGGCG
AGAAGCGAGGCGGGTGAGCAGAAAGAGTCGGGGTCCCATCCGGCGCATGCGTCTTCAGAG
TGTACACCCGCCTGCCCTGTTCGTCTGTGTAGTATCGCAGGTACATCTTTGCAAACTGAG
AAAAAAACTGCGGGGAAAGCGGCAGGCCTAAAAACGCAGCGAAATGGCACTGCGACGAGA
AAAACAGACACTGAGAAGCAACTCAAAAATCAAAAATAATTTTGTACTGGGATTTGCGAT
CACGTAG
>TRINITY_DN183_c0_g1_i1 len=450 path=[874:0-141 875:142-159 876:160-449] [-1, 874, 875, 876, -2]
GGCTTTAACCACGACTCACACTAGTGACCCCGCTTCTCATCCGTCTCGGCAGCCCCTGTA
CGACGCACCCTTTTCTACAGCGGAGCCCTCCACATATGATGTCCTTCGGCATTGTTTTCA
CGCAAGGCATTCCGTCTTTTTTTGGACCCATCTAAGAAATGGTAACGCGTGTGGAGAACC
CCCTCCTCCGGCCGTCCGTTCATGAATTCTGTTCAAAAACAACACGGTCTCCTTTCCCCC
TCTCCTCCTTTTTCGTTGCCATTACCTCCTTCTTGGCTCTTGTCGGCCAAGGCTAAGGCA
AGGCATGCGAGAGAGACGCTCCGTATCTATCCGTGTCTTTCCACGAATCAACCAGAACGG
CAGAGCCCGCCCCGACTGAACTGCACTGTCCGAACGGCATTGGTTTCCCCCTCATGTCTC
TTCCGGCCGGAGTTTTCTTCGCTTCCTCAG
>TRINITY_DN184_c0_g1_i1 len=807 path=[1594:0-479 1595:480-503 1596:504-806] [-1, 1594, 1595, 1596, -2]
TTCCATCTGGGTATTCGACGATGGAAGTATTGCATTGCGAGGAGAAAGAACGGTTTAGTG
AAAAAACATTGATCCACCCGACAGTCCCGCTGTCTAGTGCTGCCAGTACAGCCACTAGAC
ATAATCGTTTACCGTGAAACGTGAGCTAGAAAGCCTTTTCACACCAGACGGTGCACCCGC
AAGAGGGCTTGTGCTTCCGGACGCACGGCGTAACGACGCAGATAATCATAAAAAGCCCAG
TGGGAGGGTAGGAAAGAACAACAGACCAGATACTGGTGAATCTTTCGGATCGACGGAGTC
TGTCACTTTCCAGAATGAACAGGTATGTTACCCCACGTCGCTCCCGATTTCGCGTTCTAC
TCACAGAAGGCCTCCATGCACTGCCATATTCGAAATTCTTCTTTGTTCTTCATTTATCGT
GGATCGAGTGGCACAGATACACGTCTTTTGTTTTGAGATCCCTCCGGGCAAGGCCGCGAC
GTGCATCTGGGACGCCGAGAAGCAATGCAGCCGACAAACACACTATTCGTTGAGTCTGGT
AGGCTTGGTCCTTCTCCTCCGCCACGAAGTGATACGCGGGGTCTGGTGCCTTTCATAAAC
TTCGACATCGTTCGGTTCTATGTTAGGGAAATGTAAACGGCTCGTGCACGTGTAGAAGCT
CCCGTTCGCGCTACGGACCGGAGCAACAAAAGGAGAACACGTTTGGCGTCATCTAGTCTA
TCAGGCGCGTAGAGCTTCCCGTTATGAATCGAACCCCTCAGTACTGCTGTGTTCTCTCAG
CAGCCAACCAAAAAAACCCAAGCCTTG
>TRINITY_DN182_c0_g1_i1 len=842 path=[1662:0-37 1669:38-674 1665:675-841] [-1, 1662, 1669, 1665, -2]
GTTAAGGCCGCTGGTGCACCAGCAGCAGTTGTTTCTTCGTAAGTGCCCCTGTGCCACGAG
GAGGTTACTTGTCTCGGGTCACCTTCGGCAAAAAGCCGAAAAAGCGGGACAGAAGATATC
AAAAACTATGTAGGCGTAGCGTTGCCGTGTCTCGTGCTGTTGAAGGATGAGGCGTTATGA
AGCCGTCGTTCGCATGACATTTCCGCTAGGAAAATGACATTTTTCGAAAGACGAAAGTCA
TGACTTTTGCACAGGAATATTACAAGCGGTGTCCCGTGCATGAACGATCCACCCCCATAG
GGGATCACGTGGTGCAGGTCATATGCTCGTTCGAGAATATATTTCTTAATATTATTCCCT
ATCGTAATAGCGAGCGAAAACAGTCAACGCCGCCTGGGGCCAGGAGCGGCGGATCTGCAT
GACGGAGGATTCCGACTGCTCACTATTGCGGCATTTGGATGAGTGAACAGCGGAACTGTT
TCTCGACATCTGCCATCTTGCTGTCATCGGCGTGCTTCATGTATTTCAGTTCTCCGAAAC
TAGGGATATACATTTGTGCTATGTTCTGAGGATAGTTCGTCGAGTTAACGATGGTGACAG
CTGGTCAAATGCGCGTTGTGGCTGAATTTGTGGCGGGATATTGTCTTCCCAGAGCTTTTT
GAAGTCTACAGACGTTCTGACGCCGTTCTGGCTCTTGACTGAGCGGCGTGTCATTTGAGC
AGTGAGACAAAAATTGAGCACGATAGCTCTCCAAAGAGAGATGCCCGCACATATGAGGAC
ATGTGACGGCGGAAGAAGCTATACGGGAAAACTGGACTTTGTTATTCGCGGAGCAACTTC
AG
>TRINITY_DN186_c0_g1_i1 len=252 path=[505:0-201 506:202-251] [-1, 505, 506, -2]
GCAAAGGACGTCGACCGGTGACAGAGCAGCCGCTGCTCCTCTGCGGGCGCGAGCTGGCAG
TAGGGGAGGAGGAGCGAGAAGAGGAGTGAGAGGAGAGGCGACGCGAACGGGGCCGAAGAC
GGCGCGAAGAAACAGTCCGTGTCGGGGTTCTCGGCCAAGGCGCCGAGGAGGCGAACGATC
TGAATCACAAGCGTGACACCGGAGTGTCGTCGCCCACGTTGCCGAAACCCGCGGGCTCCA
CCGTCTTGTGCA
>TRINITY_DN185_c0_g2_i1 len=1451 path=[2877:0-693 2878:694-1450] [-1, 2877, 2878, -2]
ACGTCCCCCATAGCGCTCTTTAGATGAGGTTTGAGTTTTCCAGAACGAGCAATGTGGCCA
GAAGGGCAGGGAGAGGTACAGTCGGTCAAGACGAAGTGTCAGCTAAAACAAATTCCAATT
GGCCAAACAGAATGCTGCCAAGATTGCGCAATGCTCTGCTCACACACTTCACCAAGAATC
CTTCGAAGTCTTGAGGAAAACCGCACCGAAGCCCTGACAGCCGAGAAACGAGAAAGATCC
CGACCCCGAAACCAGGAGAGCGGCTGCGGAACTCCGCAGCTCGTTTCGATTTGCACAACA
CGTGTACAAGACAAATCAGGAAAAGGCAACCAGCAGTAGCGACGGGAAAAAATGCGGCCC
CGGAAACAGCGGCACCCATACCCATCTCACGTGCACGGGAGGGAACAGTCGCAAGACCAC
AATGGAGTGCCGAGGCGCGAAAGCCTTCCACCACTCATTTGCATTTGATGAAGTGCAGGC
ATGCATTTTTTCGGGTACATGGTTGCATCTGTGTGCGTCGGTATAAAACCGCACACTTCT
GCGTAGACGCACCCACGGTGTGGCAGAAAGCCACACGGCCCAGCAGTGGGCTCGGCCGTT
TGCTTCTCGCCGAGAGTGGCATGGAAACGAAAAGGCACCACGGAAGAGCTCGTTCCTTCC
CAGATCGACACAAAAAAGGGATGCTTTCGGGGGAACAGCTTCAACGGCTCTGGAATTGTT
TACAAACTACCACCAGGATGTCTTCGTGGAATTTTCCACGAACGCCGCACATCACACAAA
CAGTGCTTGACTCCACCTTCCGCACCACTTTCCAAACAAGAAACATGGCGGAGTACGGCC
GCGGTGTTCGCGCAGAGACTCCCACCGGCCCGCAGACATCTTACTGTTCCGGCATGCTGG
CGGCGGGAGCTATCCGTTTTTGGGTAGATTTGGTACATCCGCCGTTCCTGCGCTTGTTGT
CCCTTTTTCAAGCCCCTCGCCGTCTGTTTTCCCTCGAGGAGACGGTCGCCACTGGGATGT
TCTCGTCTTCGTGCGCAACAAGCTCCGCAGCCTTGCCACGTCGCTTCAGTCCCTGAGTCT
CACCCTCGGCGGTTCCAGGCGTACCCTTGGCGCTCTGCGCACCGTCTTTCTTTTTGCAAT
AATCCACCCGAAAGCAAGAAATGTCCAGAGAACTGCAGACATCTGAAACACTTGTGTACA
AGAAGTCGGCCAGGTAGACAACGTTCCAAATGCTCACCATTGCAAGAAGAGCGTATCGAT
GCGTGCGGCACCATGGCGACGTGACGATGCCGGCGGCCGTGAGGAAGAAAGGAACGACGG
GGAAGTTAACGAGTTTGAACGGGAAACGACAAGTCGCACTCAGGCAGATTCGCAGCAGCA
AGATACTGTAGGATGTTGTCACTGTGAAGTAGACGAGCCCCGGCGATGTCCGAGCTTCCA
AGGGGCCCTCG
>TRINITY_DN187_c0_g1_i1 len=741 path=[1437:0-740] [-1, 1437, -2]
GCAAATTCGTTGCAACAGAAACCATTAAAATGGCAAATTCATGAGCCAAAAACAGCACTG
AAGATGGACAGAGACCCCAGATTCGCTGCGAAGAAAATCCGCTCGAATAGAAGGTGAAGG
ACAGCCGTATTACAGAAATGGACAAGAAAACGAGACGAAGAAAGAGCAGAGGCAAGAAAG
CAGAAGAAAAACGGACAAAGCAGAATAGTCGCTACGCGTGCCGACTCCGGCTCTTTTTCT
AGCAAAGTTGTAGTGAATTCAATAGGAGCGTTTCTCCAGTAGGTTTCTGCTACAACTCGC
ATGTCTATGCCTTATCCCTTTTTGCAGCACGTGTGTACTTCCGCTGATACGAAAATTTGC
TTCATTCGACACCTGTTCACATGGAGTCAAGCAGAGACTCACTGTAAAGATATTTTGTGA
CTTCATAAGATGCCAGCAGGACTGCGCACGAGGGGACAATCTTCAAAAGACGGGGGGTCA
AGCCGACAGTAAAGCCTCGCAAACCTTGCTGTGCATACACTGTCCTGGCGACATCTACGA
ATCCCCGAGACACAAGATGAATGTAGCCCATCTTCCGGGCGTGGGGCTCGATTTGCTGGC
ACCCCGCTTGGACATTTGTCTTGAGAACATCGAACGGGTGCGTTACCACACATGCAATGG
CTGACGCAACTGCGCCTGAGAAGAAAGGAAACACAAACGACTGATAAAGAGAGGAGGAGA
AGCTGAGAGGCGACGCACTCA
>TRINITY_DN188_c0_g2_i1 len=584 path=[1160:0-94 1161:95-112 1162:113-583] [-1, 1160, 1161, 1162, -2]
AACACCCAATTTGACAAGAAGACAGAGAGACAATGTAAACACCGGGTTTCAAACGAACAC
GACCCTCTTTTGTTGCGTCAACGGAACTCAAAAAAACGTGGTGCATGCGCTGCATGCGCT
GCATGCGCAGGAGGAGCCCCTGTCGGAGGTGCATGAACCCACGAAAGGTGCGTCTGCTCT
CAGTCCCCGAGACTCTCGCTGGAGCATCCGAGCACTGCAGAAGCATTTCGGACCGGCAAA
CAGTCTTCCTTTCTTCCACTCGCGAGTCGGCTTCGCCCCGTCAGTTTCCCTGGCTTTGGC
ACTTTCGAACGACGGCACCAACGAAGAGAAAGCATAGAGATACTAAGATGTGCACAGTGA
AGACTCCCTGGGCATCGTAGAGGAATTTCGGAGCGAAGACGAACCCGACCATCAAATGCC
GCCGAAGATTGTAGAGTGCTATCATCGAACCGGTGTGGCGGATGGCTGCAAATAAAATAA
TGCTGAGGCAGAATACACAAAACACCGGGAAAAAGACATGGACCAAGCACCGCCAACAAG
CGGCTATTCACCAACGCAGAAAATGTCGGCGGATAGAAGACGAA
>TRINITY_DN189_c0_g1_i1 len=930 path=[1833:0-207 1834:208-929] [-1, 1833, 1834, -2]
CTGAAGTACGGACCGCTGCTGGCGCGTCGTGCCAGGAATGACGGCCTTCTGCCGAGGAAC
AAGCTGGTGGATTACTTGAAACGTTGACTAAAGGCCGGTTGAGTTGGTATTCGAGCTCGT
GAATTAGAGCATAGACACTCGCGGTAATGCAGGGCATCAAACGGGAATCGAGAACGCAGA
AGTTCCTGAACTGCAGCTTAGAGGCGTCCCCGAGATTCGGGGTGTGAGGCCAACGCTGAT
CACATGCCTCCCTTTCCTGAGTGATCCGAAAGTCCAAACAATCTAAGGCGTTGCACGCCA
TCTCTGCCCACTCTTCGTACTCGTCCCAGGCTTCGTTCAATGCTCTAAGAAGAGCAAAAG
CTCCGTCAGAAAGCCTCCGCAGCTGCGGCACACATCTCTTCCATCGGGGGACAAGTGTAA
GGTTCCCTGGCATTTCGTCGGATGCCGCTTTACTCGACTGCGGCGTGCCGAACGACGACA
AGGGTCCTGCATTGTCAGTCCCCCTCGAGTCCCCACAGAACACGGGGAGGCATAATAGCT
GCTGCTCCAAATCAAATCGATCCTCGACGATTTGTCCGACTGCATCGACATGTCTCTGGT
GTAAATGAAAGAGCTTTTCTGCGAGCATTCGAGCACGGTAGCCCATTTCAGTTTGCACTG
ACTCATAGAAGAGCTCCCAGTTCACTGTCGTCATTTTCCATGCGATGTGGTCGCTGCTTC
TCGCCACCCCTTCCGGCAGGTCGATGGCGTCCTCGGACGGGTACGCAACTCCAGACGGAA
CCCGGCGTGCCGACGCGGACGCGCTACAAGATGCCCGCTTTGCCTTTACTACCCACTGCC
TCAGTTGTGACAGAGTCATCCGTCGAAGCACGTTGCGCTGAAACCAGCGCCATCCAGCAA
CGAGGCCGAGCTCGCGCCACTTTTCCGCAA
>TRINITY_DN190_c0_g1_i1 len=1679 path=[3327:0-425 3328:426-441 3329:442-1678] [-1, 3327, 3328, 3329, -2]
TTCAGCCCTCCGCCGGTTGCGTGCAATTTCCGTCTATCTTGACTCGCCTAACGTTCCGGC
GCACTGCCTGTTTTTGCCTCCAGTGTATTTGCCTTCGCCCTCTTGGCGCATTTTCAGCGG
CTGCGTCGCACGCTGACCCTCGACTGCTTGATTTGTTTGTTGTCGAAAACGGAAAGATTG
AAATCGCGTGTTCTACGCAAGACGTTTTCGCTCATGCATGTGACAAGAACGCGACAGAAA
TCGCCCTCTGACTGTCTGCCGCCACCCTGCAGCCTCTGTGCACCAAGTTGGGGAAGCGAG
GGAGAAAAGGGAAAGGCGATAAATCACGCCACAAACAAGAAGCCGCCTGAAACCGAAAGC
GAATCAAAGACAATGCTACGAGGCGACAACGGCTACAAACAAGGAAACCTCTGCACGGAA
AAAAAAAGAAACGCCCTTATTCCCACTCTTCCCAGAGAAAACCCGTTGGGGAAAAGCGAC
GCCTCTTGCGCGTCCTGGGCAGTAAACCCCTCTGTACATTCAACATCGCACCCTCGCGTA
TCTTTACGCAAACGGGAAAAAAACGAGGACGGCCGCAGCCGTCGACGGGCGCTGAGCGTC
CTTCGCTTGGACAGTACGGAACGAAAGCTGAGTTTGAGTTTTCCCTTTCGCCAACCGACT
CGAAACGGCGAAACGACACCTGTCCCACATGCACACGCATATGTAGTGACGCTTGGAATG
CCCTCGGAACGGGCTGAACCGACAACGAACAAGGAAAGTGGAGAGGTGAACAAATCACAG
CGACAGGATGTTGAGTCTGTACACCACGTCGACGCCTGACGTGGACGGAAGGAGATTTGA
GCAGATGTCGAAAATCTCCTCTTCCCGTTCTCTTTCTGCTGTCTCTGCCTCTTCCGGTGA
CTCTGAAGACTGGCGGTTGGGCGGCAAAAAGGCGCCTGCCGTTTCCTCGCCGGCGCTTGG
AGACGAAGGGGCTCCGGCTGGTGGGGCACACTCAGCGACGTGACGCTCCGTCGCCTCCAC
CGCCCTGGGGAAAACGAGGAGGAGACATGCCTGCCTGTGCACACGTTCCTTTGCCACGAC
TTCCCACCGGCCAGTTTCCGTGTCTTCGTTCACTGGCCTCAGGCACATTGTGGCATCTGT
GACAACTTCTCTTCTCCGTCCTTCTTCAGAGTCGAGCAGTCTCAGCCGCGCGAGTTCTTC
TTCCAGCTGGCGGCGCCTTTCCGCGAAGGGCGGTGAGGCCGCAGTTTCTGTTTGTTTCCC
GTCACTTCCTTCCTTCCCTTCGCATCCCGCTGCCTCGCGTCTGTTCTCGTTTGTCCTTCG
CTTTTTGCCAAGCTCCGGCACGTACTGATGCAGCTGGGACCACGCCCGAATCGCCTCCTC
TGCGCGCCTCACAGCGAGGCTCAGAGAGCCGCGCGACATGGCGGAAGGCGCGTCCTTGCA
TGCGCGGTCGCTCGCCACGTCCACTGCGGCAGACGGCGGAAAGACGAGAAGCGAGAAAGG
ATCCCGTGGAACCGCGTCGAGAAACTCCGCGAGAGACGGAACCGTCCGTGTCTCCGCGAT
GCCGCTCGACTCCCTGAGAGACCCCGCAAGGAGGGAAGGAGACTCGGAGGGAGACGACGC
AGCTTGGAGAGAAAGCGGGAAGCGACGAGGCCGAGCCAGAGAAGCCGGCAACGGCGGGG
>TRINITY_DN192_c0_g1_i1 len=819 path=[1618:0-714 1619:715-738 1620:739-818] [-1, 1618, 1619, 1620, -2]
ACTTGATAGGGAGCTAAAGGTTCTTTCCGCGACGACTGGACGTAGAAATATCTCGCGGGG
CCGGTCCTGCGCGCGACATTCCCTTATTTCATTGCGGATCAAAATCAAAACAAGCTCGAT
CTGTGGACGTAATTCCGTCTACAGACCGTGTGGAGGGAACAGGCATTTTGCGATGTCTTA
GTGTGTATTGATATGTGCATTTACAGCGGAATGGATAGCTGTATGTGGATGCTTGCATGC
ATGTAGAGCTCTGTAGGTTTGAGGCACCGAAGAGTGATGCTGTGCAGTCCCCGCTTCTAC
AGGAGCCGACGGCTCAGTCACGATCGTTCAATATTCCATTTCTGCTTGCTTTGAAGGCAG
GAGACCGGCACGACCTTCTTCGTGCTTTTCCGTCTACGTTTAGGTGCGCACGGTTACTCT
TGCGTATATAAATACAAAGAGCCGCGACGATCTGCAGTTCAATGTATACCTATAGAGAAA
CTCTGTAGGTATTGAGCATGCAGGTGTGTTGGCTCTCGGGTCGTACTCATCCCAAGACTT
TGAGAGGTCCTGTTCAGCTTCGTCCGTCCCGGTGTTCTGGCATCGGATCGCAGAACGTCC
ACAGCCTGTTGACGTTGTCACTTTGCATCCGTGGAGATGCGGCTTGCACCAGTGGAAACA
CAACTACCCTGCGTATTCGTACCGGTAGAGTTACGTGTTCAGCTGGGAAGGGAACCTGCA
ATGCGGGTGAGCGCGGTTGGATTCACCGAGAACGTTTCTGTCGTTCGGCCTCACAAAAGC
ACTGACCGACGGCACTGGTGCTCACTCTGAGCTGCTTGA
>TRINITY_DN193_c0_g1_i1 len=1241 path=[2474:0-1020 2475:1021-1038 2476:1039-1240] [-1, 2474, 2475, 2476, -2]
AGGAGAAAGAGCCCGTTCGTGATTCGCGTCGTCGGACGGAGCAGCAGCTTCAGTCCGGGA
ACCAGAGGGACGTCCAGCTGCCGACAGTAGTGGTGCTCGATTGCGGTGTACGTACACCCC
GCACCATCAGTCAGCTTGAGCAGGAGCAAGCGCCGCTTGTGGCCCCGGTAGCAAGGCGCA
GCCGCGGCAGACAGAAAGTCTTCTTCGCCCTCCTTCGACGGCAAGGTGATGTCTCGTGAG
GAGAGCAGCATCAGCATGAGCGGCGCCGGGAGAGACGACGCGGTTTTCTGTGCCATGAAC
CCCTCGGGCAAAGGAGGAGCGAGACGGAGACTCCGAAGGTCAGACGAAAGAAGAAACCGT
TGCAGCGCGTGAAGGGAAACAGGAGCCGCGTTCCCGCTTGGCGAGGCCACAGACGACGGG
GCGACCCCGGCAGAAGGCAGCCCGTCACATGCATCCGCAATGAGAATCGGAAGCAGATCG
AGTGCCTCAGACTTGAATGATACGTTCCACTGCTGGTGGAGCTGAGACAAGACGGACGCC
GCCACCGCCATGGTCGGAGTCAGCTTCTATCGCACAGGGAGACGCGAGAGCGGAGAAAGG
AGCACGGGAAGGATTCGAGGCCGGCCTGCCTTCCGAAGAAATACGACGCAGAAGGCGGTG
TCGAAAGACAGATGAGATGTAGAAGACAGGGCAAATGTGCGCAGAAGACGCACCTACGAG
GAGGAAGGCGAGAGGGGGACGGTGGCGCGCTGGACACAGACAAAGGGGGAAGAACCGAGC
GCCGGGGGGCGAGAAGTCGTCGACCGAAGCACTGGATAAGAAGAGATACGGGAGAGGGGA
GCGAGGCCGAGGGAGAAATAGGCAAACTGAACAGTAGAAAAAGGAGAGAGGAAAGAAAGT
CCTTGAACACGCAAAGTTTGCCGTTGCGCCAAGTGCAGCCCGGCGCTACGTCCGCCTGAG
CGGGGCACACATCACACGGACTGAAATACGGACGGTGGTGCGGCGAAAGCGCAAGAAAAA
AACCCCGCGATGCACATGTAGAGAGAAAAGAAGCGGCATAAACAGAAAAGCGGAACAGGA
ACACTCTCTTCGGCTGCCTCGGATACAAGCAGGAGGACGACACGGCAGAGCCGGCCCGGA
ACCGGGTTGGACGCGGAACCGCGCGAACGTGAACTTTGTGAAGGTGTCTCTGTTGGAGAG
AACAGCGCGTCCCATGTCCTCTTGAAACGGGAAGGACGAAA
>TRINITY_DN194_c0_g1_i1 len=205 path=[453:0-49 454:50-204] [-1, 453, 454, -2]
ACGAGTAGCAATAAGGAACCTCAGACCATCACGCTGAGCCCGTCTCAGAATGCGTTCACA
CTGGTTTGCGGGAATGACGGAGAAATTATGCCGAGCTCGTACCAGCACCAATACTGCGAT
ACCTCAGAAAGTGGGACCACCAGTGACTGCCAACTGAAAGACTACACTTCCGTCCTCACG
ACATACCAGGACACATGGTGGCAAA
>TRINITY_DN191_c0_g1_i1 len=2289 path=[4587:0-1580 4588:1581-2288] [-1, 4587, 4588, -2]
ATAGCAGTTTCTCTCCTCGGCTTGTCAACCCTTTTTCTCCATCGAGGTGTTTTGTTGACG
CACGTCTAGACGGATATTTTGGAGCCATGGAACGCAAAACTTTGTTTTCACACCTGGCGC
GGCCGGCGGTTGGTCTGTTTTTTCTTCTTTTCGTATCATGTCTGTGCTTGTCGTTGATGG
CCATGGAAGAGATTTCTACGACAATCAAGCCAACGTGCACGGTCCTGCATAATCGCACTG
AATGCGTTTGTGGTGACAGGGAAGCTGATGAGGAAGCACCGGAATCCACCAACAGCGCAT
CCCTCACAGGGTCTAAAAATACAATTAGCATCGAGTGTCCTGAAACATATGATTTTGTGC
CCACCGAAAACACGAAGGTATGCTCTGTGAATGAAGGTAACAATGTACCGGACCTGGGAA
CCTGCAATCAAGGCAACGTCAAAATTGAAGCGTTCTTAAATCCAGTCCCAGCAAGTCCGC
CACAGTGGAGCGCAAGCGACGCCAATACAACGCCGCATTCTTTATCCCTTCCACCATCTA
ATTTTCCATTGACTGACAAGAAATTCTTCGTAGGTTGCCTAGAAAAAAAACCCCATTTGA
ACAGCCATGTGCGAAAAGCCCCGGCTAAGAAATCATGCGTGGTGACTGTGCAAGTGGAGG
CCAAGAAATCGTCGCTGCACGAGAACGTCCTCACTTGCGGCTACGGCGCAAACAGCAACA
CCGAAAAAACACCGGTGGCGACACTGACTTCCGACAACAACGCACTGACTATCGTTTGCG
GCTCAGAAGGCCAACTGCATCCGAGTGGGACATCGACGACTGCCTTCCTCTGCGACATCT
CCACAGAGGAGTGTTCGACAGCCGTAGAACTGACTCACGTATTTCCTAACGTCAAAGAAG
CCTGGATTACAGTGGAAGGGGAAACAGGCACCAACAAGCTTGTGATCCCCGAGGATGGCT
TCCCTGAGGAGGACAAAATGATTATGTTGGGATGCAGCCTCAAGACGGTCTCAGGTAATG
ACAATAAGAAGAAGGAGAACACAACTGTACAGGAGGAGCCTACGTGTAAAGTGAAGGTGG
TTATCCCTGCTGGAGGGAGGTCTTCTGCGACGGCGTCAGGCCCGAGCTCTCCGATGTTTG
CGTTCGCTGTGGGATTTCTATCTCTTGTGGTTTCTGGCGCATACTTGACTTCGCACTAGA
CATTTGTGAGAGGCGACTCTGTTATCCAGTTTTGTTTTCATCTTCTGTGGTATACCATCG
CGGCAGCTCTTTTCTTTGCGCGGTGGTGTGTTGGGGCAACCTTTACATGGGAAGTGGTGT
ATAGTGGTTTTGGTCTTTTCGCTGAATTACCATCCGCTTTTTTCTCTCTTGCAAACTCTT
GTGTGCGTTGTCTCTTCCTAATGCATGCGGGTTGTGCCATCCGTCAGAGGCTCTAGGGAT
GGGCAATTCAGCAGTGTCTGTTAATCGTCGGGTGGGGATCAGAGAAGACAGACTGTGTTT
GCGAACTGGAAGCAACCTGTTCCCCGGGACAACTCTCTCCTCGCCTTCAACGTGCACATA
TGAGAAGCTTGCTTCATTCATTGCTACAGTAACTGAGGCATCCCCAGTCCGCCGTTTCAT
AATTCATGCTCGTCCTGGGATCCTGGTGGGCAAATTGTCACCAGAAGAGAACCTTCAAAT
TCCGCAACGCAGGCCCGAGTGGGTGTACAGGCTCTGCCAGGACTTTCCAAATGTATCATT
CACATGCAACGGCGGTGTCAAGTCATTCCAAGAGGCCGAAGACCACCTGCTCAACACAAA
TGATAAGCTCGATGACGTTTTGGTAGGGCGAGATATGCTTGATAGGCCATGGTACTGGGG
CTATCATGCCGTCAGTTGTATGGCTGAGAAAGAGGGATGCGGTGAGGGATGGACTTCGAA
ACCACCGGCCGCCTGGTAGGCAACAGAGCCGGTCTCCCCCAGGACCAGTTGCGCGTCGAC
AAACGGTAGAAGCATCTGGTTCCGGAGGGGGATGTGGGCAAGAATGAGCCATGGGAGACA
CTAAGAGGATCTGCAGTGATGACCAGGGCGGAGGAGTTGGAGCAGTATGCTTGCTACATC
GTGGAAGTAGAGAATGCTGAGGGGGTTAGGCACACAGCAGATGAACGGCAAATGGGAACA
GATCAAAGCAGGAAACACACCACAGAAGGAGGGTCAATCATCCTGAGCAGGCGAGTGTCG
TTGCTCAGGCCGCTGTTGAATCTGTTCGCCGGCGAACCAGGAAGCCGTGCGTTTAAGCTG
AGGCTTCAG
>TRINITY_DN196_c0_g2_i1 len=309 path=[606:0-183 607:184-199 608:200-308] [-1, 606, 607, 608, -2]
GCAGTGTTCCAGAAGCTTCACAAGAGTTCTCCCTCGCGCTTCGCCGAAAGACAAGCCCAC
GCTCCACCCGAGAGACGAGAAAACGCGGAACGAGAACGACTCCTCAGACGGGTGAGAAAG
ACCATAGGAACGGACGTCACACGACTGACGCAGAGACACTCTGGGAAAAAGCCGAGAAAA
AAAAACTCGCTCCCCTGGCAACCACGTTTTCTCTGGCAACCCACAGCCCGGACACGGGTT
CAAAAACACCAACGCGTGGCATATCTCACTTTTAAAGCCGCGAATCTCAAACGCCAAGAC
CACCTTAAG
>TRINITY_DN195_c0_g1_i1 len=2789 path=[5565:0-2378 5566:2379-2788] [-1, 5565, 5566, -2]
CCCCCCCCCCCCAGTGGTCCCGGTAAAGGCTCTATCTATCTCTCTGCGGATGGGCTGTGC
AATCCATCGGGGGGCTTCCATCTCGGCCGCCTCCGTCGGCGCGTTTGGGGCTTTTTCCCG
CTCTCTGTTTTTTGCCAGGTACCGCATGCCTTTCCGTGTCCTTACGTGTGCCTTCTTGTC
TCCTCCCCTTCACTCGCTTGCCTTTTGCGCGACGGGCACGGAATCCCCCCCCTTGTTCCT
CCCAAACGCGCTGTCGGCTGCTGTCTGCCTTTTGGCTGTTTCGTTTCCCACCTTTTCCCG
GCTTTCCTCTCGTTTTCTTCCCGTTCCCCCGACTTGTTTTCGCCGCTCTTTCCTCGTTTT
TTTGCGCGGTCCCTGCCGTCCTCCTCGCCGGATCTAACCGATGTGAGGCCTGGGACTTGA
AGTCGAACGACTCTGTGCGGCGGGAACTTTCGATCTGCGCTGCCGACGAGAAACCCCTGA
ACCGCCTTCCCTGCACTTGTGAAGTCACGAGGTGCGTGCCTGGCGGCGCCAGTGTTGCTC
CAACGAACGTCCCGGCGCGGCGTCCCTTTCCCGTTTCTGTCCCGCTTGATCGCCAAGCGA
AGCGCCGAGGATATCCCCAACCTCGCCCTGCGGGATTGCTGGAAACACGGGGGGCCCAGA
ACACACAGAACACGCGTTTGTTTCCACCTCCTGCGGACCATGGAGCGCTCCCTTCTGAGA
CGACGGCCCACGCCGTCCGTCTCCACTCCCTCGCTCTGCACGCGTCTCGCCGCTCCGCTC
TGTCTTCTCTTGCTGGCGCTTGCCGCTTCTCAGTCTATTTCTCTCTTTTACTCGGACCGC
GCTCTCCCGCTCACGCTCCTGCAGACTGCGGCGGAAGCAGTCGAGCTCCCCTCGCCCGAC
GTCGCCGAGCCCCGCGAGGAGACTCCGGCCGCCGAGGAGTCCGCTACCTCCCAGCAGCTT
CCTGAGGCGAGCATCTTGTCGCCCATTCCGCAGACGCCCTCTGGTTCCCAGGAACGCCTC
GTTTCAGCCGACAGCGAGAGCACTGACGACGGCGCGCCGACCGCGGAGTCGGTCGGGACC
GAAGAAGGACGGCCCGAAGCGTACGAGGGCGAAGTGAATGTTGACGCCGGCAACAAGTCG
GCGAGCGAACGATCAGAGGGCACGGGGAAGCGTGCGAAAAAGGCTGCCACGAAGGCGCGC
ATTCGCGCCAAGTTTGCCCCGGCGGAGGGCCAGGGAGTTCCCTTCGTCGAAGCGTCGCGC
ACTGCGGCCGAGTGGACTTGCCGCAGCAAGACGCACTTCGTCTTCGTTTTTGTCAACCGC
AAGTCCGGCGGCCAAGCTGGCTCTCGGTGGCTCGCTGGCGCGAACAAGAACGGCGAGTAC
ACCCAAACCTTCAAAGACATTTGCACGCGCGTCCTCATATACGACTTGCTCGCCGACCAC
GAGGGCTTCCAGCTCCTGCGGGAAGTAGCCGAAATCAAACGGACGCTCGCCGCAAGCCCC
AAGCCAACCAAGAAATACTCCGTCGTGCGCGTCATCGCCGTCGGAGGCGATGGGACAGTT
ATGTGGGTGAACCGCGAAGCCGTCACCGCCAAAGTTCCCATGGCCTGGGTCGCGTTCGGC
ATCGTCGGATTCGGAACGGGGAACGACTTCGCACAGAGCTACGGATGGGCGCACGGAAAC
GCACAGAGGCTCAACATCTTCAAAGGCGACACGTTGAAGGCGCTGGTCCAAATGTGGCAG
AAGGCTGCGGTAGCGCGACACGACTTGTGGAAAACGACGGTGTCCACGTTCGACAACGGC
TACTTCGAGAAGGTTTCCTTCGAACGTCGAACTCTCGAGACGCTCATGGATGACGCCACG
GGACTCCCGATTCGAACCTTCGAGTCGCCGTTCATTCTCTACCTCGGCATCGGATTTGAT
GCGCTCGTCGGAATCGAGTTCGACCGCCTGCGAAGCACCTCGCGCCTGAGAAACCGGATT
ATGTACGGCGTGGCATTCCTGAAACTTTTCGGGAGTTCCTGGAAAAACGTCACCGAGCAG
ATCGAAACGGTGTACGCCCTCGACGGAGGCCAGAAGAAGGTTTTGTTCACCACCAATGCG
GCAAAGTACCCCGATGCTATGCGCCTCGAACAATCGATTTCTCTGACGTTTTTGAACAAC
CGTTCGATGATCGGGGGCATTCCCTTGTGGCGACACACTGCACGCGTCGGCGTCCTCCCC
CCCGCCAATGAAAAGCCCGGGGACCGCAACGTCTACGAAACCTTCAAGCGGCGACTTGCC
AAGGCACACCAGTCCATGGGAGATACCAAAATCGAGCTGATTTCTTTCCACCGACGCTTT
GATCTGCTGCGCAGTATTTTGATTGACTACGATGCGGCGGGACGTCTCTCTCAACACCGC
GGACCTTTCCTGGTTTCCTTCTACCCCCAAGAACAGGCGGGGCCGGTAGCCTTTCAAACT
GACGGCGAGTTCCGCATTGGCCACGGGGTAAAGACGATTTATGTGGAGTTTGTGGACACG
TTCAATGTGTTGAAGAACGTCTCGGGCAGCGTGGTGAAGGGATGAGAGGGGCGGCAGCCC
GTAACCGCGCTCGACACAGCCAGTCTTCCATTGCGAGCGTCCCGTTCGCACAAACACCCC
CGTCCGCTCGAACTCTGAGCGCATATATCTTTTCAAGCTCTCAACAACTTCGTCCTCGGA
GAAACTGGCGATCGACAAAGACAGATGGGCAGTGAGAAATCGAGATGCGTAGGCGCGCTT
CTGTGCGTCCCATGTGCAAGCGACCATTA
>TRINITY_DN198_c0_g1_i1 len=1173 path=[2350:0-631 2351:632-655 2352:656-1172] [-1, 2350, 2351, 2352, -2]
TTTTTTTCGTGAAAAGTTTTAAACGGACCAAGGTGGTCTTCCCCATGACTTATCGTTCCC
GAATTCATTTTTGCTTAAAAGAAAGACATTCGAATCCCATCAAAAGGGCTGACCGCGCAC
ACAACGCACCAGCGTTTCACGGACACGTTCCCGGTTTTTCACGTGTGCTCCAAGGGAGAC
AAACACAGACCTGGTCGAAGGCTCGCCCGTTTCACTGTACGCAAAAAAACGCGGTTTGTC
TCTGCCAATGATCGACTGAGGGTTCTGTGTGCTGCCGATCCCCTGCATCCCCCACCCCCC
AAAATTGCCGAACCCAGGCATCTTGGCCAGTGAAAAGGCTCCAGAGACACGTTGTTGCCT
GTCTCGGATAATGGGTGAAACCAGCCGCCGTAAACAAGTGCGTGCCGGAGCAACCAGCCA
ACCACGGGCGGGGTCAGGGTGAAGAAAACTAGACTCTTTGATGAAAAGAGAAAGAAACCA
CTTTGGGTGCATCCAACACCACAAAAAATAACTCACCGTATATACAGCTCTGTCACACAT
TCGTTGTTAAATAAGCAGCATTTCGCTCGCTGTTCTGCGAAGGCCAACAGACCGCAGCGT
GAAACAAAGCTGTACGACACTGTGGACAGGTGCATGCACACGTCCACCACGTTCACACAT
GCGTGTCAGGTATACGTTCGTTCAACCAAGGAACTCGTCGCCTCCTGTGTACACATCCTC
CGACGAGGACGAAATCCTGTATAAACACGTAGGGCTGTCTCTACTCAAACGCCCGAGATC
CTCTCCGGAATTTTCGACAATCAATAAATGGACAAGACCCCGCAAGGCTTCCAAAACACT
GAAGAAGAGAGCTACGCCACGTATTTGGCACAGGATCAACATGAAACCACGTGAGAACAG
CAGCTGCAAGAGATGGGACGCCAGCACATATCATCATGGGCGTTAGACCGCCGGCACTCA
GAATCGCCTTCATAGCATAAATTCCGCCCACTGCCCCTATTTTTCCCAGTGCAGCGCTGA
TTCCAGAGTATGTACTTCGGACTTCCGGCGGAAAGACGAGAGAGGGGAGAATGAATGTCG
TGATGGATGCACCCCAATTGATGAAAAAATTGACGATACACAGCAGAACCAGCTGGGCCC
ATGCTTGTCCCTTTAAGATTTCAACGGTGGCAG
>TRINITY_DN207_c0_g1_i1 len=551 path=[529:0-550] [-1, 529, -2]
GTTCGAGTTTTCCGAACGAATCTTCAGTTTCACTTCCGAAGCCTTCAAGTCCTCCGTGGC
GCGGACCGCACACAGCTTTGTGTCCCCGTTCCCGCTGTGGCCGTTTTCCTGTCGGTCAGT
GGAGGCGTCAGCCGACGGCGAGGAGGCAGCTGCGGCACAGTGCCCAGGGAGAGACGACCG
AAGTCGGGCGAGGTTGAGGGAGGCGAGGTCAACTACGGCCTTCTCCGGAAGCGAACTGCC
GTCGAGTTTCGTCTCGATGTTGAGATTCTTCAAGGCCATCTCGACCATCGAATAAGCCTC
AGCAGACGACATATTGCCGACGATGAGCGCTTCTACACACGCGCGCTGAAACAGCGTTCT
CGGCACTTCCTCGACGTCGGCGGGCGCCAGCTTCTCGAGAACGCGGAGCAACTCCTCGTA
GCTGAAGTACGGTATCTCCAGGGCTTCGCCGCGCAGTGTTGCAGCTTGCTGGGACACCGT
GCGATACAGAATGCTATTCGAAAGCTTTCTGTGAAGGTTCTCCTTCACTACATCGAAGGC
GCGACGGTCGA
>TRINITY_DN297_c0_g1_i1 len=2289 path=[4533:0-2288] [-1, 4533, -2]
GTGTGCCGTCTCGCTATGTAAAGAATCCTGCTGATCGAATTGGGAAGACCAAACTGCTGG
ATCACCCTCTTTTTTTCGCTACACGCCAGCTGTTCCGGCTGACGTTCTCGCGTGTGTGGA
CGAAGTGAGGAAAGTATCTTCTCTTGGCGGAGGAAAAAGAGGGACGGATGAATGGAGAAT
GAATACCTGGGGCCCCGTCCCTCCGGGGGCGAGCCGCCTGCGAGGGTGGCCGGCGCCACA
CCAGGTGGGGACTGCCCCAGCGGCTATCCCCCCTGCTGTCTAGAAGTATCGTATGAACTT
CTGCTCTTCCCTCTTCAATCGTGCACAGATCCAGGCATTCAAACGCGACAACAAAAGCTG
GCGGCGACTACGGCAGCTGTGCGAGAATCGGTCAAAACCAGTGTACAAAATCACGCTTCT
TCCGCCCTCCCAGAAGGCCTGCACGACGGCACCGGGAAAGATGGAGAGATGCGCGAAGCT
CTGAGTAACGCGCCATCGATCTCTGCGTCTCAAATTCCTCCCCCTCAAGTGACCTCTGCC
GCCCTGGCTGTTTCTCTCCCTATCTATGGAGGCGCAGTTGAGCCTTCGAGTCGCAGTGGA
GGGAGTGGCGGAAAGCCTTCTGAGAAGCAATCCGCTGCCTTTTGTCTTGTCAAGCCTCTT
CCCCCGCCATCGTCTTTTTCCTCGCGTTGCGAGAATCCTTGGCTGCCGGGCAGTGGCGCA
CTGCATGACGACAAGGGGAAGAGGTGCGACCAATCTCTTCCGGCGGTTAGGTATTTGCTA
CCTGCGTCCGCGCCAGAGAGCGGAGACGCCGAGGGAGACAGACAGCAAGAAGGGAGAGTG
GAGAACAGTTGCGAGCGAGCGGGTGCTATCGAAGAACGCGGGTCTTCCGGAGTCGCTCGG
GGCTCCAGCTTTCTTGGACGAAAGCAGAAAAGTGTTCTGCGACTCAAGAACCAGGTCATC
AGCGGTGTCCACTGTCGCTTGTCCTGGTGTATCGACACCTATCGGCTCGTGGGCCTCACG
GAAGCCGTGCTCGCTGCTTGCGCGTGCGAATCTGGAGACAACCAACCGCCTTTGCCCCTT
TCGCCGGCCTTCGCAAGCGAATTTGCCGACACGGCCGCGAACAAAAGCCCACACCAGAGT
GCCTCCTCCCAACCGAGCGCAGCGGGATGGGGAGGCGCTCCTCGCGATGCCTGGGGCCAT
TTCCTGGTTTTTGACGCCGACGATTCAGATCTCTTCAGTGCAGACGCGTTCGCTCCGCAA
ACTGCAGATTCGGGCAAGGGAAACAGTCCAGCGTGCGCCTCACGCTCCGCGTCTTCGCCG
TGGTCTTCCTCAGCCCTTCCTCGAGCCGCCGTTTTGTCTCCGGAAACCGATCAGCGAGCC
GCCGCCTTCTGGCGCCCGCAACTGACGAGTCTTCTCACGCGGACGAACTTGGCATGCGCG
CTTTCGTCGCACGAAGAGGGCCGGAAGAGCAGTGGAGACGGATATGCAGCTGCTGGAGCG
CCTTCGGTGTCGACGCGAAACCAAGAGCTTGGCAGCTTCTCCGCGGGCCTCGAGAACGTC
GGCCCATTCCCTTTTCTTGAACTCCAAGTGGAAGACGCCTCCACAAACGGGACGTGGATC
GGCGGCGTCAAACTTCAGAAACAACAAGGTCCTGCAGTGTGGCCAGGAAAGGCGACTCTC
GCCCTCAGCAAACAGTATACTCCCTCCGAGCAGCCGGTCGCAGCCTTTCGATGGGCATTG
GCTATCAAGTGGCGCCGGATTCAGACGTCAGCAGCTCCGCTCTCTCCGTCCAGTTCATCT
CCTTCGTCCTCGTCTTCGCTTGCGTTGTCTCGGCCAGTTGGGCGCAATTTGCCGGTGGAG
CCGATGGGAGGAGGCACGGAAAGCCCCACTTTCTCCTTGTCCTCACGGACCGACAAAAAC
GGCGAGTCGCCCCCGCCTTACCCTCCTCTCTGTTCGTCGTCTTTCTCGGAGCATAAGGTG
TGCAGTGCAGAGGCTTTGCGTTCCAACGAAAGTGCGAGTTTCGAAGGAAAGGAACATCCA
GGCACTGCCGCCGCGGAGGTACACCGCATGCGTCGACAAGCGAGCTCTGAGGGGCCGAGC
GTCGACGGAATGGATCAACCGAAGGCCTCCACATACATCCAGGAGTACGGCTCAGCACCC
AGCACTCGAGCGGTTGCACCCTCGGGTTCGCCGCCTGCATGCAGCAATTCGACGTCCACA
GGGAACACCGAGTTTCCCAGTCAGCGAGTCCAGGCGAGGCGGCCGGAGAGAGAGAGGGCG
AGCCAGGGA
>TRINITY_DN215_c0_g2_i1 len=395 path=[761:0-198 762:199-216 763:217-394] [-1, 761, 762, 763, -2]
CTTAATGCCTCCGGAGCATAGGTCACTAGATTTTCAAGACGTTCACCAAGCGTACGGCTG
TCGACGTATCGAGTGATCATTTGAGATAGTTCTGTAAACGGCATACAGGCGGCTACACCG
CCCCATCATGCACAAGGCACCAGCACGCAACGCTCGCCGCTTTTCTCTCCGACACAGCAA
ATCCGCTATTTACAAAAAAACCCAACGGCAGCAACTAAACAACTGCCGTGCGTTTGACGA
TGCCACGGCAATGGAATACAGTAATCGTTACCTTGCGGTGGACAGTCGGTGCTATCAAGA
CACGGCTGGCCACATACGTTCACATGACAGATCGTTGCCGATGCGAATACAGGCTCTGTG
AGGGCCCGTGCATCCCCGGTTGGCCCAAACTGAAG
>TRINITY_DN201_c0_g1_i1 len=210 path=[421:0-51 422:52-75 423:76-209] [-1, 421, 422, 423, -2]
GAGCTTGGTTTGCTGCGAGTCAAACAAAGCAAATGCCCATAGCTGTGAGACGTGAAACAC
TAAGGAGAATTCCGGATTTTGAACACAAAGGAACGAAACCGCATACCAACAAAGTTCTTA
GGTTGCTCTGGCTGGCGCGAAGCATAGACAAAGGGCACATCTCACCACAAGTTCTGACAC
AGAGCGGTGAAAAATACCTAGAAGAGCTTC
>TRINITY_DN200_c0_g1_i1 len=1609 path=[3213:0-1489 3214:1490-1608] [-1, 3213, 3214, -2]
TGTTTGTCTCTGTCTCGCAGACGCCAAATATTTCTTCATCTTCGGCCTGTTCCCGTCCTT
CTGTCTCCTCGCGCGTTCGCCGTTCAGTCTCCTTGCCGTGTGTTTCGGTTTTTCGCTTGT
CTGCCTCGTCGACTGCATGCGTCAGAAGCGCCGAAAGTCGCGCCTCGCCCCGCGCCGTCG
GCTCCTCGTCCTCTACGAAGGCGTCTCCAAAGATGTCGAAACGCCGCGCAAACAAACGCG
CAGTCTCGGGCGTCCCGTGAATCACCAAAGACGGCCGCAGAGGGACCGCCGCGTCTCTCT
CTGCGCACTCGAGGATCCAACGAAAGTGAACGACTGGGGCCACGTGCACAGACTCACGCG
AAGCCGAAGCAGGGGTGGACGAGGCAGGAGAGCAAGACGAGGAGGAAGGGGAGTTCGTGT
GTTTTCGTTTCTCGGCGAGCGACAACTTTTTTTGTCGTTCTGTGGCGAGTTTGGTGACGG
CTGCAGCAACCGCCCGCGTTCGAAAAGACGGGCGGTCGGCGAGGATGTGGGTGACAGACG
GCGAGAGTGTCTGCGAGACTTTCCCCCCAAGGTGAGCGACGAGAGCCTCCAGGGAGGCCT
TGGGAAAGGCCTCTTCGTTCCCCGCAAGAACCCAAATATGGGTGCCTCGCAACGCAGACG
AGCTCGGCTGGATCAGAGACGTGTCGGCCGCTCGAAAGGCCGCCAGGAGGGCGAGGCGAG
CGAAGCCAGAAGACGCCGAGCGGACGCGGGAGAGAGGCGAGGGCCGAGAAGGGACCGACT
CCGACAGACCCTCGAGGGGGAAGGGAGACAGCGGCAGCGCATTGGGACGCCTTTTAGTCG
GAGAAAAACCAACGCTGCCGTCCTCGCCTGCGCCCGCTCCCGCGCCCGGCAGATCTGCGC
TGCCGCTTTGCAGTGCCTCGTCGGAGTCGCTTCCATCAGAATCTTCGGAATGCTGGTACA
GAGGACGCACCCTGCCCTGTCTCTCTCTCGCCGCAGGTCCGCCCCGCGGAGACGCAGGCT
CTGCGTCCGCGGTCGAAAGCGGCTGAGAGAGCAGGCGGCCTCCGCACTCTTCCGCGAGAG
CGAAAAACGCATGCAGCGCCTGCTCCGACATGGCCTCGTGCCAAGCCTTGTCGCGGCGGA
ACGGGCGCACAGCGACCGGAAAGCGCAGCGTCGCGCCCACGTCGAATTCATTCCCTTGTG
AAAGTTCGGCGCCTTTCACCTCCATCACGAAGCTGCACGACGGCGGCCACGTCACGTCGA
CTCGCATGCTGGCGCTGCCTGTGCATGCATCGAACCACGGAGGCGGCTCGGCGGCTTGGA
AGCGACGACAGTGGGGCCGCAGGTGATCTCGGATTTCTCGCAACGTCGCGAGCGAGAAGC
CGGTGCCGATCTTGCAGAAGGACTTGACGCGTTTCGCGTCCGAGCCGCCTTTGCCCTCCA
GGACGCCGAGCAAAAAGTGCGAACAGTGATCGATGAGATGGACAGACCTCATATCCCGTC
GCCTCGAACCTTCGGCGAAGAACGCGCCTACGGCTATCAGGTCAAGGGTGTCTGGCAAGC
TGCCCAGGTGGGGTTTCAGCTTAAACCAGCCGCCGCTTCTGGAGTGGAG
>TRINITY_DN205_c0_g1_i1 len=1892 path=[3776:0-1727 3777:1728-1745 3778:1746-1891] [-1, 3776, 3777, 3778, -2]
AGTGCAAGATACGTTTTTAGATTTCAGTCCCAGTCAGACGGGTAGGCGCAACAGAATTCG
TCCCACGCAGACTTGAAAATTCAGACTCAGAGACTAGCACTCACCAACCTATTCACGCGA
AAAGCGGGATTCCCCAACGAACCGAGACGGCGCGGATTCCTCCACCCTGGAGACACTGGA
AAACGGAACTTCAGACAGGAACCTGGAATCGCTCCGACACATAGCCACTCCCTTGCACTC
GACATGCCACACGTCGCATCCCGGCATGTCGTCCATCGCGTTCCCTTTATGTGTGCTCCA
TCGCCTTGCGGATGATCCCTCGTCACACGCCGATATGCTTTAAGTGGCAACATCGATATC
CGCACTGAATTCCTCAAAGGCTCCAGAAGACCCTGTCGGCCCACGGGACAGGCAAGCCTG
CTCTCACACGAACGCTGTGTCAGACGGTAATCCTAAAACGCCACGGAATACACCTTGCAT
GTACTCTCGATTTGTGGGCAATACAGACAGCCGGTGAACCAGCACGTGCTTCGTCGCCGA
GTTCCTTGTTCGCCAGAGCGCCCCCGTAGAGAGACGGCAAGCTCCATACAAGCACACGCC
TCCACATGGTCTCTTGTTCTGGGGGAATTTCTCGGAAAGAAACGCTGCGCTGCAGCTGTG
TCGTTTTTGTGCATTTCTGTCTCATAAAACTCGCCGGCTGTGCTTTGCGCTTTTTTATGC
CCAATAATTCCAGAGAGCGATGCAGGCGCTATGACACTCTGTGGGCGCCTCCGGTCGTCC
TTCTAAGGCCTCCCGCTTCCGTCTACTTTGTGACATTATCCATCCGGGGAATGGCGGCAA
CCACGCGATGCGTCAAATCTTGGGCCTCTCGGATGTATGGGGAGACATACGAGCACACGG
GCGTTGCGCACGTCTTCTTGACGAAGGAGAGGCCAAAGGCGATCCACACGACACAGAAAA
CAAGGAAGGACATGGAGAAAAACGATGACACATAGCCGATAGCCCACGTCAACGCGCAGC
ACTTCGCCGAGTACATGGCATTCTTCCATAGCAACACATCGCGCACTGACTCCAGGACAT
GGTTAACCTTCTCGTAGCAGCCATTAATCTTTTCACCGATTGTACTTCGACTCACGATTT
CTGCGGGGCCTTCCCCAAAGGAGGGCGCAAGGTCCAGAATACGAAACAGAAAACCCGCAG
CGAAGGGAACAAGGAGGAAGTAGCAACTAACAGAGAGAAGTGATTTACGCAGAACGAAAA
CGAAAAAGTAAACCAGGTTGAATCCCAAAAACAGTGACCCCGTCGTCGTTGGGTTTTCCC
ACGACAGCAACCGAGTCAGTCCACACTCGCATTCCCGTCCAGGGGAACACGATGAACCAC
AGCTGTTTTTCGACATCGTGTGTGACCGAAGACGGAAAGGGCGGAGACGTGAACGTCAGA
GAAAAATGCCGCGAATGAAAGTGATTTGAACGTTTGTACACTGAAGAAGGACTCGAAAAA
CTGACGCCCGTGGCTGAAGTCTCTCTTCTCCCTCTTGTGTTCAAAAAGCGCAGTCCAATA
AAGACACCAAAACACAGCGTGCCGGTTCCTAACAGGAAAACTCGCACAGAGGCGGTTTTC
AAATCCCTTTACACGGTATTACAACGACAAAATTAAAAGGGTGCACAGCAGATGGAAGAC
TGCTTACAGGCAGACTGATCGGGGAACTCGGAACTGTTCGGCAAAAAAAGAGCACCTCTC
AAAAAAGAGGCTCCTGTTACCACAATCGGAAGCGTGTGTGTGTACGGTCCGTTTCCAGAG
AGACGGAACGGACTATCCTCGACAGAAGCAGTGCTCTTCTAAGTCGAAACAGAAGGCCCA
CGCATTGCCGTTTATCTTGTTGCGCCGCTGCG
>TRINITY_DN202_c0_g2_i1 len=1260 path=[2639:0-670 2640:671-1259] [-1, 2639, 2640, -2]
GAAACTTCAAAATGAGATGTCTAATTCAGGTCGCTGGTCCTGGCTCTCTTGGACAGTGTT
CATGTGAAAGAGGTTCACTAGTTTTTTCCAAGTCGTACTACACCACTGACTTTGCAGCTT
TCGTATCGTTCGCGCTCACAGTTGGCAAACGAAAAAGAAGAAACCTTGGCGTGTTGTATG
TGGGTGTGAAAAAGCCTTCAACACCGGCATTGGAGTGGACAGAAGACAACACAAGGGGCA
GCAACCACACAAGCACACCGTGGTTAACGCTAAAAGACAAACGAGAGTCGGCGAACTTTA
CACGCGTTATGCATTTTGTCTACACGTAAACGATCTTCGTTGCTTCTTTGTATGAAGGTC
ATCACCGATTATCTTTGCCGTGGTGCTTCCTGTTGACGTTCTCGCTTAGTGTGGGCTGAT
GTATCCACTCGAGCTCGCCTGTTTCAAAATTGATAAAAATTTCAATGTACCGGCCATGGA
GATACGACCTGTGTTTGTCCTGCTTCGCCCGTCTAGCTTCCTGCTCCGTCTCAAAGTACA
CTGAGGCCCAGCCGGTGGGTCTGCCGTCCATGCGTCGGTGGAGCTGGATGGCTTCCTCTG
GCGGCCCAGCAAGGCTGTAGCCCTCAAAAAACTGTGCAATATCGTCGGTTGTAGCCCGGT
AGGAAAGACCCCGTAACCGCAGGGTAGCCGGCTTCTCCTGCATGTGGGAGATAGGCTCAG
TTGAGAAGCTTCGACTGTTACCAGTAAGTTTGCACATTCCAGAATGGGTAGGAAAGATGC
CAAAATGCGTCTCCTTCGCCTCCCCTGAGGGTGACACGATGTCTCTAACGCTGAGACCGA
CGGTATATGACGTCGCCGGTCCAGCAGGTACTTTCTGCAGTCCCAGAGCGAGTAAAGAGG
CTCCCATCCTCCTCTTTCTTTTCCACAGTTCGGTGTCAACAGGGCATGCTTCACCGCTGA
GAGCTGGCTGGCAATTTTTTAATACATGCGGCCGGAGGACGCGAGGATCCGGGGTGTGAT
GCGGCATCCGCATAACCGTTCCTCCGCGAAAGGCGCACCGTAGGCCGCGAGTTGAGGTGA
CACACACCGGGAAACTCACCATGTTGACTAATACATAGTAAGGGCGGTTCTCCACTGCGA
TACTAATTTAGGTATTCTCATCTCCTGGTGTTTAGGATCAATTGAATCATCCGACTCTGC
ACTGTACGTGGTATGCTTTCCTTTTCTTGGTCAGTTCATTTCAAGGAGCGCAAATGCAAC
>TRINITY_DN204_c0_g1_i1 len=449 path=[853:0-448] [-1, 853, -2]
AAGGAATACTTGAAAGACACTTCGAAGCGGCTGCACAAGCAATTCGCCTACCGTATGGTC
TTGGACATGATCTCTCTCCTGGGAAAGCTACAGACACTGGAGAGAATCCGCATTGGCGAC
GAGGAAGAAATCACTGTATGCGGAGATGTTCATGGACAGTACTACGACCTGTGCAACATC
TTCGAAATCAACGGAATGCCTTCCAAACAAAATCCTTACCTCTTCAACGGCGATTTCGTC
GACAGAGGGTCCTTTTCCGTAGAGTGCATTCTTCTGCTGTATGCGGCGAAGCTGGCCTTC
CCCGACGCGTTTCACCTGACTCGCGGAAACCACGAAACCTTCGAGATGAATCGTCTCTAC
GGTTTCCGAGGAGAAGTCATCCACAAATACGACGAGCGTCTCTACAACCTGTTCTGCGAG
TCTTTCCGTCTGTTGCCACTGGCGTTCGT
>TRINITY_DN263_c0_g1_i1 len=907 path=[1988:0-431 1989:432-906] [-1, 1988, 1989, -2]
AACGGTCAACCCTGCATCCAGCAGGCGCCTGAGCTTGCTCCAGCGTGCGTTCGAGGTCCA
TCCACAGAAGAATCTGCAGGTTCGACTGTGCGCTGGACTAGGTCTCGAGAGAACGCTGTC
GCGTAGATAACAGCACGCGCTCGCACAGGGGCCTCGGGAAGCCGTCGACGAACTGCCGCG
CAGGTTGGCGCTTTTGCGTTTTGGTCTTTCGAGCTCAGCGGCTGTGGCTCTGCGTTCGCT
GAGGAGCATGAGGCGTGGAGGAGGGTTGCCCGTGTATCAGAGTACAGAGAATCGACCGTG
ACTGGCCTTTTTTCCTCTTCTCGTGAGCGGGGCATAGATGTGAATTCCCCGATCCAGAAC
CGTTTTTCGGCGACGCCCTGCTAAAAATCCCTCTTCCCTTTTGCTTTCAGGTAGTTGCCC
CCAACGGTTCGTCGTCGCGCCGCACGTGGAGAAACTGTTTCTCTCGTCCTCGGCCGACGA
CTCTCGGCGTGCGAATAGCAGCCAAGTCGCGGCGCCGTAGTCTGTGAAGCGCAGCCGTAA
ACCAAAGGAGTAATGTACCGTTTTGTGCTTGTTGGTGGATCACAGCCCATCCACAGAGAT
GGGGCAGTGTGCTGACGCATCAGAGGGATCTATGACGCGAGTTTCAAAATGCCGGAGGGG
GAGTTTCGACTTGGCCGTAGAGAAAACATTCGTTTTTAAATTCAAGTTTTGCATGCAGAT
GCCAGCGGCCGGAGGACACCAGCGTCTCGTGGCTTGCTGTGCATAGAGGCGCCTGTCTGT
TTGAAGGCCATAAAGTGGGAGTGGGAAACAGTGAAAGAACGTGGGAGACGCTTCAGATAG
CAAGCAAGTCTGGCAAAAACACTGGAGTTTTCGAGGGTCGAGTGCGGGATTCGCGGTTTA
ACTGAAG
>TRINITY_DN263_c0_g2_i1 len=812 path=[1990:0-336 1991:337-811] [-1, 1990, 1991, -2]
CGCCGGGAGGGAAGGTGGACGCGCGACAAGTGAAGAAGGAATTTGGAGAGGCAAACGCGA
TTCTGTCGGCAGATGGAGCACCGGGATCAGACGCAGCAGCGCCGGGGGAAGTTGACAGCG
AAACCACCAAATCTTCCAGCCTGCCAGCCTGTGCAGGCGTGCGGCGTGGAGACGATCGGC
GGACGAGGGCCCGCAACGGATCGCCTGCTGAGGCACGCGGCAGCTACTATTTCAAGATCG
ATGTTGGCTGCGACTGCATTTTCAAGCAAGAGTGCGCCGTCATGTTGAAAGACACCAGAG
AGTTCGTGTTTCTCGGTAGTTGCCCCCAACGGTTCGTCGTCGCGCCGCACGTGGAGAAAC
TGTTTCTCTCGTCCTCGGCCGACGACTCTCGGCGTGCGAATAGCAGCCAAGTCGCGGCGC
CGTAGTCTGTGAAGCGCAGCCGTAAACCAAAGGAGTAATGTACCGTTTTGTGCTTGTTGG
TGGATCACAGCCCATCCACAGAGATGGGGCAGTGTGCTGACGCATCAGAGGGATCTATGA
CGCGAGTTTCAAAATGCCGGAGGGGGAGTTTCGACTTGGCCGTAGAGAAAACATTCGTTT
TTAAATTCAAGTTTTGCATGCAGATGCCAGCGGCCGGAGGACACCAGCGTCTCGTGGCTT
GCTGTGCATAGAGGCGCCTGTCTGTTTGAAGGCCATAAAGTGGGAGTGGGAAACAGTGAA
AGAACGTGGGAGACGCTTCAGATAGCAAGCAAGTCTGGCAAAAACACTGGAGTTTTCGAG
GGTCGAGTGCGGGATTCGCGGTTTAACTGAAG
>TRINITY_DN203_c0_g1_i1 len=440 path=[971:0-123 972:124-439] [-1, 971, 972, -2]
TGAACTGGCGTGCCGCTTCCGCCTGCTCCCAGGCTCCTTGAACACCATAGCGCGAAATGG
AAAACGACTTCTGATGGCGTCCCGCTCCAGGGCCCTTTTTGATGCGGTACACCAATCGAA
CTTCAGCCTTGGTGCCTGGCTGGTAGATATGCCCCGCCTCAGCTTCGACAGGTTCATATG
AAGACGGATTGGAAGACGAAGAGTTTGGGAGAGTTCCAGAAGGAAGAGGAAGAGAGGATA
TTGGACTGGAGTCGCCGGCTCGGCTGGTCGGCGTGCTGGGCGCTGCGCTTGCAGTTGGAC
TATCATCGGGGCCCAGAGAGGCAGACACTCCGTTGGCTTCGACGTCGGCGGGCGGGCCGA
GAGGCGGGACGGGGGCTGAGGATGCCGCCATGGCGGTTTGTAGCGGACCTGGCGCTGCGC
ACAGGTTCTGGTCCCCAGAA
>TRINITY_DN206_c0_g1_i1 len=234 path=[448:0-104 449:105-233] [-1, 448, 449, -2]
CGTTTTTAGAGATGTGGGGATTTGCTCCCGCCTCACAGCAGCACGCGACGAGCGAAGGCG
CACTCACGGTAAAGCCGTTCACATCGGCACCTGCGCTGCATGCGGGGCCGCCCGGAGATC
ATGAATACGCCGACAGGACCAGGCAAACGGTGGTGCGCAGTATCGGTGATCGCCACAGGA
GTGGAATAAATAATCTTTTCCAATGGTCTCTTTTCGTCTTCGACATGCCTGATG
>TRINITY_DN208_c0_g1_i1 len=366 path=[2268:0-261 2269:262-365] [-1, 2268, 2269, -2]
GGGAGTGCACAAAGCCACGTCTAGCCATGTTTCGCTGCTGGTTTTTTCCTCTGACCGCAA
AAGGCTTGTCCCTTCGCCGCATCGCCTATCTCTCCAAGGCCACAATTACGGTCGCGCGGC
ACGCCGTACACCCGAGAGAGAAGAAAGCAAGAACGACCGATCCCTTCCCTCCGTCTCAGT
CTCGGTGCGATGGCGACATCCCATGGCTCCCCTCCCAGGCTTCCCGTTCGGTCCCCGTAC
AGCCATCAGCATCGCCGCCGCAGCGGCAAGGGGGAAGGAGAGAGCATGGAGAAGACGAAA
TTCAGAATTTCCAAATTGCAAGTTGTGCGGCAAGGCGTCCGCCGGTTTTCTCTGGAACAG
CACCGC
>TRINITY_DN208_c0_g2_i1 len=1037 path=[2270:0-932 2271:933-1036] [-1, 2270, 2271, -2]
AGAGTTGAGAGAAAGGAGGTTCGCAGCGCCGCCGGCCCTCGGCAGGTGAGGGCGCCGCAG
CCCACCAAGGCGAAGAGCGCCGGAAAGACGGCGTTCTCGTCGGCTCGATGGAATGGCTGG
TCCAAGCGGATGTAGAGCATCCACGCGAAGGAGACCAGAGCAGCACTGACGAGGAGCGCC
GAGGCGACTACGCCTTCGAAGCTCGCAGCTAGGCCCAGAAGAAGGCCCAGGAGCGACCGA
ACGACGCTGTCGCCTATGCGGGAGCAGGGCGTGCGGAGTTCAAAGAAAAGGGCGAATCTT
CCGGCAGTTATCGGTCCCGTGAGCTGGTGTCGTTTTACAGTGAGAGGCAAGGCAACGGGA
GCTTTTGGGGAATGAGAGTATCCCGCGTTGCCGACTTCGCGTTGGTGGCCGACGAGTTTG
GTGAGAGTCTCAAGCGTGAAGAATGTGTCGATCCACCCAGACCTGACAATACCCACGGGG
AGGTCCCGGAGGCACGGCAGAAGCGCCGGACCGTGCTTTGGACGCAGGACGTCGACATCC
ACAGCCGAGGAGCCCGGCGGCCCTTCTGAGCGCAGCTGCCACGCGCTACTGTCTTTGGCG
CCAGGAGCCGCCGCTGCGCCGCGCACAGTGATGGGCGAAATTTGCGCCGCAGGCGCGAAC
CAAGCGCCTGTCGGAGCCGAGACCCCAACCGTCCAGTGAACAGGTTCGGTGACCAGCTGA
TCGCTGCGAATGTCGCACCATCTCCCGTCCGTCGCGTCGGCGGCGGCATGCAGAGGATGG
CTCCACAGCCAGAAGACGCGTCCGGCGGAGACGAGCGAGCGAACGAAGAAGAATATGCCG
AGGTGATAAGAAGTCAAGAAGAGCGCGGCGAGGCTTCCGACGAGCTGCAACCTCGGCGTG
GAGTCAGCGTCAGCCATCAGCATCGCCGCCGCAGCGGCAAGGGGGAAGGAGAGAGCATGG
AGAAGACGAAATTCAGAATTTCCAAATTGCAAGTTGTGCGGCAAGGCGTCCGCCGGTTTT
CTCTGGAACAGCACCGC
>TRINITY_DN209_c0_g3_i1 len=980 path=[1945:0-311 1946:312-312 1947:313-329 1948:330-979] [-1, 1945, 1946, 1947, 1948, -2]
GACGCTCTTCCGATCTCTGAAGATCTGCATCTCCTCCTTTCCGTATCTAGAGGGAAGAGT
CATTCGATGGAGAGAACAAAACGCACAGCGCGCGCCGGCACGCCCCGACAAGGCAGACGC
AGCTGAGGAAACCGACTTCCTCCGTGTGTACCTGGTTCGTGATTTTGATGAAGAAATTTG
TCATTCGCTCGGTAGTGTTGTAGTGGCGAGAGATCGAGTGAATCATCGTGAGGGCGTTCA
TCAGAGCTCCGAGATTGTCGATGATGTTCTGGGGAGTGCCTGCCGGCAACCCAGACAGAA
TCCCCGAAAAAAAAGGGTATGCAAGGGCAAATGCTGGTCTGGCGGTGCATGCATGCTTAG
AAAACAGCGGAAACGTGGTGATTTAGAGAGGTGGGCAACGACAGATGTAGATGCCAATGC
ACATACATCCACACGTTCACATACACATACAGATAGACTTAAATCCAGAGACTGAGTTAC
ACTAGATAAAAAAACGCACCTAGATCGACTTTCACAGATGTAGATATATGGATATAGAGG
TACGAATGCGGACAACTGATAGTGTTCGTGTAGCTATTCGGATACATGCGTACTTACACA
TATATATACATATATATCTACACATATATAGATATACTTTTATATATACGTATATCCTCG
TTTTTATTTCGAGTTTTTCTCCACACCTGTGTAGAGAGGATCCATGAAGTTTTGAAGGGT
GCTCAAATACTTGACGTTGTCCTTTGCCTCATTGAACGCCTCAGTGATGGCTGTGTCGAT
TTGCTTGCATCGCCGGAGCGCGTGGAACACAGTTTGTCTCGACTTCGGGGTAGCCTCCGT
GCTTGTCTGAAAAGAAAGCGAAGTGCCCAGAAGGAAGCGAACCTCAGAGGCGCAGAGGAA
ATCCGGCCCTTTCTTTCGGTCCACCTCCTTCCCTGGTTCCCCATTGGCACGGCCATCTTT
ATACAGAGAGACACCTAATC
>TRINITY_DN211_c0_g1_i1 len=497 path=[979:0-255 980:256-496] [-1, 979, 980, -2]
CTTTTCTCCTCGGCACGCGAAAAAGAGACGCAGAGAGCGTCTAACTTCGTACGGATCCAC
CCGGCAACTTCGCCGGCCCATGCAGACATTTCTTCGTGAGAATCCGCGTCACCTCGCTTT
CCCGCGCCTGGCCAGACACTCGGGCCTGTCCCGCTTTTTCCCTGCTCCTTGATCTTCGCT
TCTGCTCCTGCAGAGATGGCCCTTTTCCCCTGTCTATGTCCGCTGGCGTTTGCAGGACAG
AGCTGTCCCGTATGACCATCTGCTTCTTCTGGTGAATGCAAATGCGTCTCTTTGGGGCCA
CGAACCAAGTTTCGAGGAACTTCGCGCGCGAGTTCTTCTCAAACTTTTGGAGAACAAAGC
TAACGCTTTGGCTGTGTACGACCGAGAAATACCCCAGCTTCAAGCTCGGCTTGTCGAAGG
CGACAGCGGCCATCGAGAAGAACTGGAAAGGCCTTTTGCCGGGAAGACAGCACCTTCGGG
CGGAAGCGCGCCTTCAG
>TRINITY_DN212_c0_g1_i1 len=228 path=[469:0-166 470:167-227] [-1, 469, 470, -2]
AGGAATAGACAGTCGGAATCCCGCGGTTCTCCACACCCTGGCGGGATCCTCATGAACGGG
ACTGCGCTGTGCAGCAGAGGGAGGACGAAACTCTCGAAACAGATTTGGCGATTCAAAGAC
GTTGCGCACGCCAAACTCGTCTCACGTTGTCGAGGTCGTGTTGCAGCAAGTCCTCGTAGA
TGGCCCGGCAGGCGTCGTAGCTCCCCAACCTGTGCAGCGTTTGCGCCT
>TRINITY_DN213_c0_g1_i1 len=783 path=[1568:0-87 1569:88-782] [-1, 1568, 1569, -2]
GCGCCGGCTGTTGAATGTCTCTGCTTTCGCGAGTTGCCTACTTGTCTGCCTTTTTGCGGT
CGCAGGTCAGCGTTGACGCTTCGCTCTCTGCTTTGTCGGGATTTCGCCGTGCTTCTCTCA
CGCGCGCTGCTCCAGCAGCAGTCCTTTCTGCCGCCTTCTGCGGCTCCAAAGGCGTCCAGC
CAAGGCCCGAAGGCGACGCAGAGAGGCCGCGCCGAGCCCTCTAGACGCGCGAAAAAGGGA
AACCAGACTGATGCTTCGCCCGCCCTGCCCCCGGCCGTGTTTCTGTACGACGAGAGCCTA
ACCACTGCGGAGGCGCGACGCGCGCAGAAAGAAAGAAGCTCCAGGGGGGACTTTTTGGAC
AGCCAAAGTGCTGCCGTTCTCGGCCGGCGTTTCCTGGATGAGAGAGGCGGAGGAGGGGCC
CTCGTTCTCCCCACAGCGCGAACGTTCTTCTCTCCTTCTTTTTTTTCTGCACGTCGAAGC
CTTTCCGACTTCCAGGAGTTTTATCGCAGCCACCCTGCAATCGTCGAACTCGCGAAAAAC
GTCCCTTGGGAGTTGCTGCTTTGACACTGCACTTCGCCGGATTTTAAGGGCCCGGAAGAA
CGGCGCGGTTTCAACATCGCCTTTTCCGGCGGCTCCCTCTCCCCACCAGCCACGCGTGCA
AAGAGGCGAGAGCCCCAGAAGTCTTTGCGAGGAGACTCGCATTACCGCGGTGCATGCGCG
GAGAGAGGGCGAGCTCCCGGAAGAGACGAGACCAACATGGCAAAGATGCAAGTTGACGCT
TGA
>TRINITY_DN214_c0_g1_i1 len=239 path=[1000:0-156 1001:157-238] [-1, 1000, 1001, -2]
TCGTCGACTCTCTTGTCTTCAGTTCTTTTTTTCGCACCGCACGTAACATATATTATATGT
TCCCCGCTTCGCGTTTCGTTCGCTTCTTTGGCAAAATGGCGAAAGCAAAGTATACTCTTG
TCCTCATCCGCCACGGTGAATCGACGTGGAATAAGGAGAACAGGTTCACTGGATGGACCG
ATGTGCCCCTGTCCCCTGTTGGCGAGCAAGAAGCTGTGGAAGCAGCCAAGGCTCTCAAG
>TRINITY_DN214_c0_g2_i1 len=378 path=[1002:0-125 1006:126-295 1005:296-377] [-1, 1002, 1006, 1005, -2]
ATGAGTCATCCTCACACAGAAGATGTCCACTTCACCAGTTATGCGGCTCGGAGTTTCCAT
TTGTGGCAGCACTAATGGCAACCCCCTTGCTGTTTTTGGGGAACCGTCTATGAAACAGCG
CTGGTGTGTCTTTACCGAGGAAAAACAGAGTTGGTTGGGAACTCAGCAGGAAATGCAAGT
GAGTCTGTTCCTTCTCTTCGGCATCTAAATCAGTCTGGGTCCAACTTTTGACGTATGCAT
GTCAGTCCTGTCATTTCTGCTCTTTTTTTTGCAGGTGAATCGACGTGGAATAAGGAGAAC
AGGTTCACTGGATGGACCGATGTGCCCCTGTCCCCTGTTGGCGAGCAAGAAGCTGTGGAA
GCAGCCAAGGCTCTCAAG
>TRINITY_DN217_c0_g1_i2 len=341 path=[891:0-50 892:51-73 898:74-254 900:255-297 882:298-340] [-1, 891, 892, 898, 900, 882, -2]
GGGACGGTTCTGTTGATGGTACGCTTCCACCCTGTACTTCGGAAGAGATTATTCCTCCAG
AAGACTAGTACACACGGACAACTCAGAAAATTGCATCAATTTCGCATCTTCAGCAAAAAC
CAACTTGCCGCAGTCTTGGTGACTACAGCCCTGCGCACAACCACTAGCAGCAACGGGCCA
TATTGTGCTGGCCCGCCCTTTTCCTCGTTTCGCTCAAACTGCCGAGCACTACCTGGTCCC
CAGTGTCGCTAATCACGTTCCTTCTTTCCCTACTTCTTGTAGAGGGGGCGACCCTCTCTG
CTTTCGGTGATGGGATTTTGAACATTGAGAGCTGCCGGTCT
>TRINITY_DN218_c0_g1_i1 len=384 path=[747:0-130 748:131-154 749:155-383] [-1, 747, 748, 749, -2]
TGGTTGTGGCTGGTGGCACAGTTGTACTCCACTGAAGTGTCTAGACACGCGAGAAATTGC
CGTGTGAATCGTTTTCTAGCAGCATCGCCTGTATCGTGTTCGGTTACTTGTCTTACTGTT
TGGGAGACCTGGTGTGTTTCCCAGGAAATATTTGTCGGGATCTTCTGTCGTGGTCCGTGC
CGCGCTTTTTCCGAGTGTTGTTGTTTTTTTCTCCGCGCTTTTCAGTTGCTGCCCCCTGCG
TCCAACCGCGGCCTCTTCACAATGGGCAATTCCCAGGGGAACGCTCGGATGCGTTCGCCC
AATGACATCTCCGACGTTGCTCGTGGAAAAGACGGATGGGTTGAACTGGATCGTGACGAA
GCGTGCCGGTTTGTGTCTCTTGAG
>TRINITY_DN216_c0_g2_i1 len=820 path=[1629:0-505 1630:506-523 1631:524-819] [-1, 1629, 1630, 1631, -2]
AAGGCGAGGCCCACGAAGGCCAAATTGTCAAGTGGAAACTGTGCAACGAAAGCGGGGCAG
CCGACACCGCCAGTTCTCGAACACGCACCGACACACTCTGAGCCACATACGAAAAATCTC
GATCTCTGTGATTCGCTCTAGTCAGATAACGCTGGCGTCGGCCGCGCAACTGTCCGCGCC
GGAACTCAGACGCACGGTGAGGGGACTCAAACATGGACAGGACACTCGAAACGTGAACAA
GGAACTGGATGGGACATTCTATTGCCAGCGCACCCCAGGAAAAAGCACAACCTGCAAACG
CCGGAAAGCTAGAGATTTCCGTACAAGTGTATGCTTGGATGGGCGGTCGAAGCCTCCGTG
ATCCACGCACAAAACGGGGTCCGTAGCTTGTTTGCCTGTATGTCTGGCTAAGAAAAAGCT
CACGGCAAAACTTAATAACAGAGAGGGACAACACCCCTGGAAGAGACCTTAGAATGTCGG
ACGCACGGCCTCACACCTCGTTTTTTTCTGCGTTACGAGCAAAGGCTGGAATAAGCCCGA
CGCAGTGCTAAGCGGAAGGTTAAGTACAGAGTATGGCTGTTGGCTTAGGAGCGATACATA
ATGAAACTGACGAAAACCTTCCCTCTATAAACGGAAGGAAAAGTGAAGAGAACATATCAT
GCCGACAAAAAAAGCTAGAAAACTTGTCCTACTTCCCAAGTTCGATATTTCCGCCGAAAT
AGCCCAAAAACTATATGAGACACAAACTAACCGCGTCACTCTCCTGGCACGCAACGAGCC
GAGGTGGGACGAAATCCTACAAAGCTCGTAACAGCCGTAA
>TRINITY_DN210_c0_g2_i1 len=2677 path=[5055:0-310 5056:311-2676] [-1, 5055, 5056, -2]
ACGGTTCGCGTGCCTTGGAGTGGTTTTCGTGTGGCATTCCCTTCTTCGGTTGTTCACTAA
TAGGGGACCGCTGAGCTGTACAAACCTCTCACATCAAGGCGGCAATATGCAAAAAGTGCG
AATTCATGCAGAAAAGAACTGTGCTATCGCGCTTGCTAGACAAAAGCCGCGGAACTCTGC
GTTGGCAGCGGGGGGAGACTTTCTTACGTTGTCGAGAAAGCGGTCCTGACTTCAGCTCCT
CGTGAACTTGTGGGTTGTTTTCTGGCGCTTTCCTTTTCTGCCTCGCAGGTTGCGCCACCG
CGGACCCGATTCGAACGGCGTGCACGTGCAAACGTACCCCGATTCGCTCTGCAGTGCGGT
CGCCCACGAGCGCCTCGCCATCGTTGATCCGGCGACCGGAAAGCAGCCGCTGTGCGACGC
GTCTGGCACCGTTGTGTGCGTGGCGAACGGAGAAATCTACAACCACGTTGAACTGACCCA
GGCGATGCTTCCTCCGGAGGAAGTCGCGCAGTGGAAAACCGCAAGCGATTGCCAGCCTCT
GCCATCCCTCTTCAAATTTCACGGGGCGAGCATCTGCGACAAACTGGACGGAATCTTCAG
CTTTGTCATCATCAACGGTTCCACAGGTGAATTCATCGCTGCACGTGATCCACTAGGAGT
CTGCTCACTTTACGTGGGCTACGCGTCCGACGGAAGCATTTGGTTCGCCAGCGAGTTGAA
GGCTTTGACGAAAGACTGCGAGCAAGTGACGGTGTTCCCCCCGGGACATTTTTATTTGTC
GACGATCAACGAAGGCAAAGGCGGTTTCCAGCGATACTACAGTCCCTCCTGGTGGGGCCT
CGAGAAGCCGCTGCCGACGTACCGCTGCGATCTGGGCCACTTGCGAGAGGCGCTCGAAGC
TGCAGTTCGCAAGCGGCTCATGTGCGATGTGCCGTTTGGGCTGATGTTGTCGGGTGGCGT
CGACTCGTCCATCATCGCTGCCATTGCAGCCAAGGAGTTCCAAAAAATGTCTGCGACCGA
AAAAGGCAGTCACATCTGGACCAACCAGATCCACGCCTTCTCCATCGGATTGAAAGGCGC
CCCCGATATGAAGTTCGCGAAAAAAGTTGCGGATGTGCTGGGCACCGTCCACCACCAATT
CACGTTCGAGGTGGAAGAAGGCCTCGACGCTCTCGACGACGTCATCTACATGATCGAGAC
GTACGATATCACGACTGTTCGCGCTGCCGTTCCCATGTATCTCCTCTGTCGGACGATCAA
ATCCCTGGGAGTGAAGGTCGTCCTTACAGGCGAAGGAGCAGACGAAGTCTTTGGCGGCTA
CCTCTACTTCCACAGTGCCCCGAACAAGGAGGCTTTACACCGCGAACTGCAGACCAAGCT
CAGTTTGGTGCATTATTACGACTGTCTACGGGCTAACAAGGCGTCGATGGCCTGGGGAGT
TGAGGCGCGCGTACCCTTCCTCGACCGGGGCTTTTTGGACTTTGCCATGTCCATCGACCC
CGAAGACAAGATGTGCACGAACGGAAGGATGGAAAAGCAGATTCTTCGAGATGCGTTCAA
AGGATATCTGCCCGACGAAGTCCTCTACCGCCAAAAGGAGCAGTTCTCTGACGGTGTCGG
ATATGAATGGATTGACCATCTCAAGAGCTACGCCGAGAGAAGGGTGACCGACACTATGAT
GCGCAATGCGAAATTGCTCTTCCCGACCAACACTCCTGTAACGAAAGAAGGTTATCTTTA
CCGCATGATTTTTGCCAAGCACTTCAACAAAGGCAGCGCTGCACGTACGGTTCATACAGG
CCCGTCAATTGCCTGCTCCACGGCCGCTGCAATTCAGTGGAACGCCAAATTTCAGGTCAA
CGCTGATCAATCTGGAAGGGCTGTCGAGGTACACCAGTTCCATCACGGACGGAGGGAATA
GGGTGAAAAGTTTGTACAACGTCGTTAGAGCGAAATAGGGGCATGTTACCGTGTAGCCGG
AAACACGGACAGAGTGGAAACTCCCATATGTGGAAGTTTTCTGTAGCGGGTTTCCTCCGG
TAAATGTTGTTCATATCAACAACCGGAGAGCCTCCGAGTTTGGCCTTGTATACACGCTTA
TCTTGGCGTACTTTCTCCGCTCAAGTAGGAAAAGGATGGCAGTGCCTGTTCGTGTTCAGT
GCATACCTGTATAGTCGTGCCACGGGTTTGTCTGCGAAAGAACTCGAAAGAAGACGGAAA
CTTGACGGGGGCTTTCCCTGGCTGTGCAGCACGTTGTGTATTCCGATGCGAGGCCGTCCC
ACTTTCCGGCACTACACTAATTCAACTGCAGCATTTGTAGTCATTTCACAGTATATATTG
TTAGTGCACCGCACAGAGATAGCTGGAGGGGTCACGGTTGAAATCCGTACAGTCCAGACG
GAAGGTAGCCGGGTTGGTCTACGCGCATGTCTCCGCGGCTACAGTTTTTCGTGAGTACCC
GGGAATTTTCGCAGTGCGGTTGCTACAGGTGATGGTCCAAGGTGCACTTTGTGGCGCCCT
CACGCCAGAAGAGACTTCTGCGTGGTCTCCGCTGGTTCAGGTGACAGCCAATAACCTTTC
GTGTGGGCAGTGCAAATATGAGAAATTGTTTCATTTCATAGGAAATCAAAACCTCGTAAG
CAACAAAATGAATGTCCAGTGATCCGTCGAGCACTCA
>TRINITY_DN221_c0_g1_i1 len=288 path=[580:0-68 581:69-92 582:93-287] [-1, 580, 581, 582, -2]
GACCGTTTCAGAGTCAACAAAGCGACAACCGCACCAGCTGCAGCCCTGCATCCACAATCC
ACACAAAAAGGAGGGGCAACTGATGAGTTTATCTAGCCGGTGATGGACCCGGTCCCTATC
TGAGATATGCCCGCAGCAGACATGTGATACAGAGGGTGGCTGTTCGTGGTTCAGAAATAA
AGACGCCTCCCGATAACACATTCTGCACAAACACTGCAACGGGGATAACAGGGCAACGGC
ACAGCGCACCGCTTACACAAAAGCGATTCGAAAAGGAGTGGAAGCTTA
>TRINITY_DN223_c0_g1_i1 len=206 path=[546:0-163 547:164-205] [-1, 546, 547, -2]
AGAGGGGAGAAGCGGAGATTTGTTTCGGAATGGTCGGCACTCAGCACCGCGGGAGTGAAA
TGACCATACACCAGCTGAGGTTCAGCTGTCCCGAAGTTGCGTGCCGTTACTTGGTACGAT
GCCTGTGTTCGTTGCGTGTCAGGATGTACAGAGTTAGCTGGATCTCCCCCGCGGGAAACA
AGTTCGTCGCCCCCGCGTCAGCCTGG
>TRINITY_DN223_c0_g2_i1 len=225 path=[548:0-182 549:183-224] [-1, 548, 549, -2]
ACTTGGAACGAGCAGAGAGCAAAAGGACACACCGTACACACACACACAATGCGTACAGCT
CGAAGTTTCTCAGTGTGTCAACGCGTAAAACCGAACACCTGCGCCAAGGAACCCGAACGG
TTCGCTGCAGTTACTAGAGGCGAACGCAGAGGCAGAGAGCGGATGTACAGAGTTAGCTGG
ATCTCCCCCGCGGGAAACAAGTTCGTCGCCCCCGCGTCAGCCTGG
>TRINITY_DN219_c0_g3_i1 len=1997 path=[3988:0-29 4008:30-30 4007:31-31 4006:32-92 4002:93-108 4003:109-1996] [-1, 3988, 4008, 4007, 4006, 4002, 4003, -2]
TCCATCAATATATATATATATATATATATATACCGACGAATTATACATATATACACATAA
AAATATGTGAATATATATATATATGAAAAAAAAAGCCGGCGAAGGGCCTCAGCCTCGAGA
AGAGTTGGGCACCGTCTGCGTTACTGGGCCTTCTTCGTGTCAGGGGCGGTTCCCTGGCAT
TCGGCTTTGGGTCCCGTCCAGAAGGGGCCGAGTTCGTTTACTTCGTCGGCAAGAAATTGT
TTGTGGGGGAAGGGGATTTTCCCGCCTCGGGTGGCGACGCGTTTGACGCGGCTGAAGGGA
CTGACCTCCTTCGTCATGATGAAGTCCCACACGACCCGTGCCCAGGAAGTGTGGTGAGGC
AAGTCATAGAACTCTTTCGCAATACTGTGCAGTTTCGGCAGCCGAGATCCAGGAATACGT
GGGAAGTCGTGGTGCTCGAGGTGGTACCCGCAGTTGTATGTGAGCAGGTTTTCCCACCCA
TATGCGCTGTACGTTTCCTGGAGCTTCTCGCCCCTGGGAAACTGATAGTGTTCCGAAATG
AGGTGACCATTCAAGGGGTGAATGGACATGGACAAAAAGGAACCGCCGACAAAGTAGAAG
AGGCCTTTCCCTCCGAGATGCTTATACACGAAAATGTCCCAGAGAATAATAACTACCCAG
TTGACCGCTTCCATGAAGGTAGGCTTTTTGGGGGCTCGCAGCATCGGCCTCAGCGAATAG
GTAAATGGCAAGAGGAGCACGAAAATGAATTTGCCCAGTCGGGAGTTGAACAACCGCCCC
TCAATCTCACTGGGGATATCTGCATCGACAACATCCACACCCGTATAGGCGTGATGATCT
AAATGGTACCGCATGAAGCTGATACCGGCAGGGGTGCCCATTGGCAAATTGCTGAAGATG
GCAAACAACTCATTCATCCACCGCTTTGGAAGCAACAGCATGTGGGACGCCTCGTGCATG
ACAAGAAAGAGGGAATGGTTGATTGTGGCGCTTATGACGACCGTACACAGCACAACCGCG
GGCCATCCCAGCTGCCACTGCACAACTTTGTATCCGATATAAAGATTCAAAAAAACAGAC
AACGCCCCAATTACAGCCTCGCGTATGTCATATCCATACAGCTCCTCGACCTCTGGATGC
TTTTCGAGAATCGTACGTCTCCGGTAGGAGTGCGGTATCGGCTGTGTCGTCCAATGGAAG
TCCTGCGGTGTGCCGTCCTCAGCGAACGGCGCGACAAGCTGGTCTGTCTCCGAGGCTTTC
GAGAGACGGGATCTACCATCTTCACTTTTGCCGGAAACATCTGAAGTGAGTGCCGCACCT
TCGTTTCCAGGCAAATCGGGACTCTGGGAAAGGTCTTTTCCCTTCGAAGGCGCAGGTTGC
CGAACAGGCGCCTCCCCCTCGGTCCCCAGCGACTGGGCGCACACCGCGTCTCTGCTCGAC
ATGTTTACCGGTGTTTTTCGCGACAACCCTCGAGCCGATCACACTCCGCACGGACAGCAA
CGGTCGAGAACGCACATCAAGACATAATATGTCTTTGCAGAAACAAAACAGCCACGGAGA
GGAACAGTGGCGGAAGTCGCAGGGAAACAAAACGTATACAGACTGGACTGTAGGCTCTGC
GTAGGTGCCCGGGAAGTGATCGACGAGAGGTGAAAACGTACGAAACTGCTTCGAAGTTCC
TTGCCGAGTTTGTCTTGCGTCGTGAACAATTCGAGGTTTACCAACACGAATCCAACAAGG
ATTTGCACAGAATTAAACACGGCACATGCGCCCCCCGTGTTCTAACTTGAAATATCCGAG
AAACTTGACGATCCGGAGTCGTGTTACTGCGAAATCCGAGCCACTGCATCAGTCTTATCG
GTTCCGCAGGACGAATCGCACACTGCGCCGCTCGGCCAACACCTTCTTCCTCCGGACTTT
TTCTAGAAAATCTCCGGTGTCTGTTTCCGGGTGTGTTTTCCAGTGACTAGCGCAGAGAGA
CTGAAAGGAGGCCGGAG
>TRINITY_DN222_c0_g1_i1 len=2581 path=[5166:0-270 5167:271-294 5168:295-2580] [-1, 5166, 5167, 5168, -2]
CGTCGGTCTCCGTGAACGCGTTCGACGTCCCAGGTCCCCTCGTCGCGTCTCTTTTGCTTT
TCTCTTTCGTGTCGGTTGCCCTCTCGTACTCCGAGACAAAAGGGGAACCACGACGTGGTC
TTCGCGCGCGCCTCTGTTCCTCTCGTTCTCTCGCGGCTCCGCGCTCGTCGAAGCCACGAA
GAGTCTGCCGCCGAAATCTCGACCACTGCGCCTCCTTCCGCGTCGCCGCCCTGCCTCGTC
CCCTCTTTTTCTCCCTCGCCTTCTCCGTCTTGGCCAGCCGCTGGCCCCGCCTCGGTTAAC
CTCTGCAGCGTGAAGGGATGGGAACTACGGACGGCGACGACCGCGCCGGTCTTCCTGTTT
GCTGCGGATGGGCCGTTTTCGGTCTTCCTGGGCCCTCCAGAGAAGCGTTTCGATGCAAAG
GCTGTACACGCGGTCTCGCTCTCCTCTCCCTCAACCTCTCCGCAAACGCCGCCCTCCGCC
TCCGACCGTGGTCGGCCTTGTGTGGTCTCGTGCATGCGCTCGGACGGTGCAAAGGAATCC
GCAGAGACCGACGACGAAGCACCATTCGACAGGCGCGCAAAGCGGTAGCTGACGGCGCGG
AGATGTCGCGGCACGAGAACCGGCGGCGACACGTAGTAAGGAAACAGCGAAGCGCTCGTG
CGAAGCCTCACTCCCCTGCGTTTCGTCCACTCGCCAAGCAGCCGAGGACTGCCCACGACA
TAGAGTGCACTGCAGGAGCACAGCTGGAAGTTTGCGTTCCCGGAAGGCGAGCACGACGTC
GAGGAAAGGTGCCGACTGTCTTTCTCTGCGCTCGCGTCTGCCGACGGAAATGAAGATCCT
GGCGAGGAAACGGTGACCGTTTCTGGCTGCGTTCGACAAGGCGGAAAGCGGGCTGCGTTT
GTCTCCGGCGCAGGGAAGAAGCGAGAGGCTCGACTCCCGTCCACTGCGCCCAACGACTCG
GTCCTTCGCCGCGCTGCGCCCGCGCCGGCTGGGCTGTCTCGGCCAAAGACGATCGAGCCG
GGGGGAACTTGGCAGCTGGCCGCTCCGTTGAGCGCGAAGAAGGAAGCGAGGTCCAGGGAA
GTCTCGGAAGCGCCTCCGGAAGCAAAGGACGGGAAGGCCGGCGCGAACGACGAAAGCGAA
GGCAGAGAAGGGAGCGAGGAGGTGGAGAAACGGGCGAGGCCTTGCTCTGCGCGAGACTCC
CGGCGCGCGCTCCGCGGGGCAGGGGGCTGCAACTGGCGACGGCAACTCGGGCACAGACTC
CCCTGGGCATCGAAGACGCGGAAAATGATGGGGACAGCAGACTCAGGACTCGTGTCGAGG
CTGTCTGTGGCGCCTTCTGCGACGAGCGGCAGAGAAAAGAGAGAGTGGGGATCAGCTGGG
TCAAAAGCACAGTCGACGTCGCCCTCGCGGTGCTCCTCCCCATCGCCACGCCCCCGTTCC
GGGTTCCCTTCGTCCTCCGAGTCCGTTCTCCGTCTTTCTTCTAGCCAGTCTTCTCCTTCC
GGTGACGATGTTGCCTCGTTCGCAGGGAGTGGTGGCCTACGCGGAGGCAGGGTTTCTGTG
AGTTCCTTCTCGAGGGCGCCTCCAGGCTTCGAACCGAGACTCGCGCAGGATGCCGACGAG
GAAGATGGCGTTGTGCCGTCTGTGCATGTTTGCGGCTCTGTCTCCGTTTCGCCTCGTTCT
TCCTGTTCCACCTCGCCTTGGCAGCGTCCAAGTCCAGTCCCGCCCTCTCCCTCGTCGACC
GACAGCCGCGACGGACCTGCGTGTTCACTCCCTGCCCGACCGGAGCCAGGTCGGTTGCCT
TGGCGGTTTCGTCGACATGCTGTTTCGTTGTGCCTTCCTTCGGCTTCACCTCTCTCTCCA
CTGCTGCCTCGGCGAATCTGGTCTCGGCCTCGGAGAGCCTCGGAAAACTCCGGCTTGTTG
ATCGTCACCCTCCCTCCACGGACCAAAGTGACTGGCACGCTCGGATGGGGCATCGGAGAA
GAACGCGAGGGCGGGATGGGACAAGACGAGGCATCTATCGAGGGGAGTCCGGTCTCGACT
GTCGCGCGCTCCTCACTGTCGAGAAAAAAAAGACGGCTCGGCCTCTCTTTTTCGGCCTTC
TGCGTCAACTGTCTTGTCCTCCGCCGTTCTGCGCTGGAGGCAAGCGCAGGGCTCTCACCT
GTTTGTCGGGTTCTCCCGAAACCGGCAGAGGAAGCAGCCGTCGCTGGTGCAGGTTCTGAC
CCCAGAAGCCCCCCTGCATTCGAACTCTCGCGTTCCTGACAAGCACGCCGCCCTGTCGGG
CTCTGTTCATCTCTCTCATGCGTCTCACGTGGCCCGTCTCCCCGCGGCTCTGGACGCCCG
TGCCGGAAACCGAGCCCAGGGGGAATTTGGAGAACAGGACGAGTGGCGGACTCTTCCTGC
CTGGTCTCCAGAGAGAGCTGCTGCCCGTGGCTATTCTGTCCATATACCTCGCCCTTCTCG
ATTCGTCCCCCGCCCGCGTGCTGTTCCTCCGTCGCCGCCCAGATCCCCGACCTGGCCGTC
GCCTCGCGTCCAGCCGTTTCCCTCCTCCGTCTCTCCTGCGCCAGCAAGGTCTCGCTCGCG
G
>TRINITY_DN224_c0_g2_i1 len=553 path=[1086:0-57 1087:58-80 1088:81-552] [-1, 1086, 1087, 1088, -2]
GAGGCAAACATCAAATGTCGTCGCCCGGGCCAGCGGGCCCCGTCATCCACAGAGTGATTG
CGAACCGTTTGCGATGGCAAGGAAGCACTTGATGTGGCATGTCGCGACTCCTGAAAAGCA
CAAGAGTGTCGCCGACGGGGCTGATGTCGGTTAGAGGCTCCGCGTCCGGAGGCCCCGCCG
CCGAGCCTTCCCGCAGCTGGACGTCCTTGCGCCGGCGCGGATACAGACGCAGAAACCCGC
CGTCTTTCTCCTGCCAGTCTGGCGGGTTAGGGTAGTATATCGCTGTAACTTTTCGTCCGT
TGTCGAGAGCGGGGTCATAGCCCGCGTCGATGTGCTTCTTGTAGTACGCCCCATCTGCGC
GGAACATGGCCATTTGGAAGACCCACGAAACTTGCAGGCACAATGTGGCCTTTTTGTTCA
GCTCGAACGGCAGCGCTTGCATGGCTTTGAAGAGCTGCCAGAGACCCTGCTGGGTCTCCC
GATCGAGGTCTGATGAACTCATCCAGCACATGTAGTCGGTGCGCAGTTCGTGCATCGTCT
GCGAGAACACTTC
>TRINITY_DN220_c0_g2_i1 len=2169 path=[4328:0-1814 4329:1815-1831 4330:1832-2168] [-1, 4328, 4329, 4330, -2]
GCTTTCCCGTGTCTCGCGAGGAAAAACGCGGGGACAGCTGCTCAGGCCCAGAAAAGACGA
ATGTGCACTTCCGTCTGCCCTCTTGTCTCCGGTGCCAGGTCTTTTCGTTTTTCGCGTGTT
TGTCAAAAAAGGAAGTTAGCGAAGAGTGGACGGCCCAAACCACGGCTTTCAGTTCGTTCA
TCTCGCTGAACCGCGTTCACGAATCAGAAAGGCGAGGTAAACATTCGGCGCCCCATGGAG
ACAAGAAAGAAGAGACAGGCAGAGGCTGTTTCTCGCCTCCCTGAGTCGCTTCGTGCTGTG
CTCCAGTTCCGTATGCGTGTGGCGACGCAAACCAGTTTCCGCCACTGGAAAACAAAACAA
TTAAGAAGAAAACTTGCTGTGCCTCTGTTCCCCCTAGTTCGCTGACCGCTATATACACCT
CACCTGACTACCCGTTTCCTCGGAATGCCGCCTTGTTCCGATACACCTGTGAACCCCCGT
CGAAGCCAGAGGATCCGTCGTCGGTTTCCCCTCTCTCTAACGTGTGCACTCACACCGAAC
CACACACAACAAGCCGTGTCCCCCTCGCGTCTAGGCACATCGGCGACTCAAAGGAACAAG
CAAAGGTTCTTGGTCTCTGGAACTGCGCGCGTCAACCTGCGGCAGACAGTTCAACTTGGG
ACGCGGAAAAGACTCTCGCGCCACAGCACCGCACACTTGACAGCGGTCCCCCGGAGAACA
CCCCGACGAAAGCAAAAGGAGGCGACCGCCTCCTTTCTCTCTCTGTCACTCCGGAAACCC
CGGAAACTCCAAGAATCTCCACAGGAGAGATCAACGAGAAAACGTGACACACACACCATC
ACGCGAGAGGGGCCGAAAATGTGCCGCCCCTTCCCTTGCTGTTGCGCGCGCTCTTCTCCC
CCGCCCCAGCTTCTCGATTTGAGGAGGCACCAGCTCTTTCGTCTTTGCTCCGCCTCTCGC
CGCCCTCATCTCTCGTCCTTCGAATCCGGAGCGTACGGACCCGCGGCGCTTCGATGCGTC
TCCTCTTTTTCTCACCGCTCGTCAGCGCGCTTTCCTCTGTGACTGCTTGCGGGAAACGCG
CCTTCTGCGGGGACTTGCCTTTCTTCTGCCTCCGTGCTGGCTTCTGTGCTGATCTCCGTA
ACGGTCTCCGGCGGCTGCGTCTCTCTGCAGCTCTCTGAGCGTGTGCCTCCGCGGGCACTG
ACGGCCTCTCTCTCGCGCTCTCGCTGCTGCTCTTCACGGAGCAGGCGCCTGCGTTCGAAG
GCAGCTCGTTCTCTCTCGCTCTCCGCGTCTTGGTACAGGAACCAGCCTACAGCCCCTACC
GCCAGGGCGCCCAAAGCGGTGCCCACAGCCACTGGAAACCACGAGCTCTGAGAAGATTTC
TGCTCGTCGGAAGAGCCGCGCCTGCGCGAGTCCCTCTCGGAGGGAGACGCCATCTGGGAG
ATTTCTGCGAGGCGGGACGGGACAAAGCGGGCCAGACGGCTTCTCTCTCGAGGGAAGGAG
GGAGGCCGAGACGCACGGCGCGGGGTGAGCAGCGGAGATTATCCACGAATCGCCAAATTC
GCCGAGGCTGGGGTTCTGCACGGAGAGCGCAGCCTGGGAGACAGACGAGAAAACGGACGA
GAGGCAGGCCGTGCAAAACACCCCGGAGTTCACAGCGGAGCGAGAGAAACTCTTCTTTTC
CGCAGCGCAAGAAGAGAAAAAAAACGAACACGGCCCCTCGCTTCTCCCGCACAACGCCGA
CTGGGAGCGCAACTCGCCGAGAGCCAAGAAGAATGCAACGACGATGGACTTTCCGCGTGC
CGGGGGTCAAAAAAAAGGAGTGAAAACGGCAGTCGCCTAGAGACTCCACGCGCTTTGCGA
CTTCAGAGAGGCAGAGACAAATCCTTTGTCGTGGCACAAAAACGAAACCGGACGGAGAGA
AGCGCCTTCTGGACGGAGGCGCAGTCTTGTCGCGAGCGCGAAATTCGCTGACTCGCTTGG
CGAGCTGTAGGGCTCGGGGGAGAAAAAAGGCTGCCGCGACATGCACGTGGCGAGAAGACC
TCCGTTTTTGTGAACATTTTCCCGCTCTTTCCCCCCGAAAACGCCCAATTTCCTTTTCAG
TGGGACGCGAACTTTTGCTTGTTGTGCGCGATTCTGCGCCAGGGGAACCACGCCGCGTCG
CTGCCTGAA
>TRINITY_DN226_c0_g1_i1 len=581 path=[1135:0-427 1136:428-580] [-1, 1135, 1136, -2]
CGCCTCCAGGCACAGGCTCGAACGTTGCATGCGGAAACGCGATAGGTCCGCTGGCGGGGT
GTAAAGACAGGGAACCGAAGGAAGAGATGGTGGGCGGGCAGAACAACGGCCACTTTGCGC
TCGCTTTCCGCACACAGCGTGCGGGCGCAGCGTCCACAACCGGAGACAACGGGTCCAGCG
AAGCGTCGGGATCGCTGGGAGGCGACCGAGGGGGAGACTCGCCACTGGTCTCGTCTTCCG
GCTCAGAAAACGAGCCGCGCGCGTCGCCGCGAAGCCCCGCGCTGGCTGCGCTCTCGCCGG
TGTCTGCAGATCCGCATCTCGGAGTCGACCAGGCGGCGTTGGACCGAGGCGTCGTCAGGT
AGGGAACAAACGCGTCGTCGACGACAATCTCTTCCTCAATCGCCAGGAGGACGCGGACGA
CGAGTGAGGAGAAGCAGTGGGCTTTGAACAGAGCGACAAACAGCTCGGTAAGGAGCGGAA
GAAAGTGGTTGGCCGCAAACCGTCGTCGCCCCACCACGGCGTCACCGGCCTGCAGGCTGT
CCCTGTCCCACGAGCCTGTTGAAGCTCCGTCGATGCCCGCG
>TRINITY_DN225_c0_g2_i1 len=338 path=[744:0-170 745:171-192 746:193-337] [-1, 744, 745, 746, -2]
GATGTGACGAGATGGGGTACAAGGCCAAATGCTGGAGATGCTGTTCTCATGGCCCGGATG
GGAGGGATGTTCGCACAGGCAAAGTGCGAAGATATGGTTTTCGAGCTGGACGCCGGATCT
GCTCACATCGTCGACATTCATTTGATGGGGTATCGCCGTGGCACATATACGGCTGATTTA
ACATTCGATGTTTTCTCCGAAAACGGCTACCGTCTGGACCAAATAAGAGTTCCGATGAAG
CTCGTTATCTCCTCGGAGCCGCGCGAAGACGATAACGACTCACGTGCAGCGGCGGCATTC
TCGGACGTCGTGTCGACATTTTCAGCTCACCCATCTGA
>TRINITY_DN225_c0_g3_i1 len=221 path=[749:0-75 750:76-220] [-1, 749, 750, -2]
CTGATACGGCCAAGTGTAACTTCTGCGTCTCCCACACGTGATCTTGAAAACAGGGCTGAT
TTAACATTCGATGTTTTCTCCGAAAACGGCTACCGTCTGGACCAAATAAGAGTTCCGATG
AAGCTCGTTATCTCCTCGGAGCCGCGCGAAGACGATAACGACTCACGTGCAGCGGCGGCA
TTCTCGGACGTCGTGTCGACATTTTCAGCTCACCCATCTGA
>TRINITY_DN229_c0_g1_i1 len=306 path=[585:0-206 586:207-305] [-1, 585, 586, -2]
AACAAATTCGTCTTCCGTCTACAAGTGCTTCTCGTGGTCGAAAGGAAAATTGAGAAATTC
AGCCAGTCAATGCAGGAATTTTTTGTGGGGAAGCGTCCTATCGATATTCAGGCGCTTCGG
TCACCACGCCGTGCTGATGACGACTCGTGGCGCTCTGTATGTCAATGCGTATGTGGAATT
CCACGGAAAAGAAAGCAGATTCGTGAACATGGACTCAAACGTATGCAGACGGGAACGGGA
AACACACCAGACTGCCAGGGAGAAGCAAGCGAAAAAACGAGATCCTAAAGCATGCAGAAA
TGCCTT
>TRINITY_DN228_c0_g1_i1 len=338 path=[731:0-311 732:312-337] [-1, 731, 732, -2]
AAACGAGGCGAAAAGCAGCGACGACGAAGGGCGGTAGACACGGGGACGAGACTCTTTAAG
ACAGCAGCTCAGCAGCCGGCGTTAAGTCTTCGTATCCACAGGTAGAGATCGGACAAAGCA
AGTTAAAAAAAAAAGACTGAAGAGGCGCGGCGCACAACACAAGCGAAAATGAGAACCAAC
AAAGCGATGCGTCCGTTCACGAGAGCAGAATGTAACAAGAGGAAGGCCTGCTCCCTGAAG
TGCCTAGTTTTCTCCCAGAAATCTTCGTCCGGAGGAGAATCGGACTGACCCAAAGGTGGG
CAACCGCTTCCTATTGACGTTGAAAGGGTTACTTTTAG
>TRINITY_DN227_c0_g1_i1 len=414 path=[875:0-354 876:355-413] [-1, 875, 876, -2]
TTATGGTGACTTGCGGACCGGTGACCCATACCAAGACGACCAGTTGTTTATTCCGGACCT
GCCAGTGCTGCCCAAAAAGCATTGCTGGCATGCACCGGAAGTAGGCAGGAAGAAACGCTA
TCGCTGATTAATTTGTCTCACGCTCGACACAGTTCCGAAGCATCACCACAGCTCAGATCC
GAGATGGAACACAAATCCTGGGTGTTGCCGCACATCCGCCACTGCAGCAGTCTCACCAGT
CAGGCTTGCACGCCTGTCCTTGCTTTTGTTGCGTCAGTCACTTTCTCAGCGAAAGACAAC
ACTACAGAAAACTGGATGGAGGCCGGAACTTACGTCGGTCACCACGGTGGGTACAGACAC
GGTCAACCCCAGTGCGGGTGATCTGTGGCAGTGCCCTAAACGCTCTGACGCCAG
>TRINITY_DN231_c0_g2_i1 len=1016 path=[2091:0-844 2092:845-1015] [-1, 2091, 2092, -2]
GTTAAGGGAAACATCGCATGGAATGGGTTAAAATAGAAGCAAACTCTTTTCTGTCCGTTT
GAGCAGCACCAGGGCCATCGCTTTTCATAGGTCGACAGGCAATTTGGGCACGAAGATGGA
AACTAGATCTCCTTACATGGTCAACAGACAGTGGGCACACAGACAATGCTGGGCGCAGAA
GTGTCCTCTGAAGCGCCTGTATGTGCATTGAAGAGAAGTATCGAGCACTGAGAATTCCTC
TGAGAGACAGTAAATCGCCAGCCCACAGGCAACGTGAAACGCGGGTTCTGCGGGTGCATG
CACTCGATTGCCACGATCGCATGCCGCGCAGTCACAGCTAGCTTCCGGTCACTAGTCGTC
CGGTGACGGTTGGACCCCTCTGGAAAGCCAGCAATCTTTTCCTGTCTCACAGTGAGCTGA
ACTTCACTGTCCTGTTCAAAGGCTTGAGAAACGTAGCAGAGACAAGCGCGGCTATAGAAT
TACTCGACTTGTCGAGAAGTCGTGATCACTCGTGTTCGTATCTATGAAAAACTACAATAC
GTCTTTCCGTGTCCCGTATGAAACGCACCGGCCTCGTCTCCCTGGCACACCACATGCCAC
GTGGTGACTCATTTGGTGGTGACTTCGTGTTTGCTCGTGATCGCCAGGCGTAGCTGGCAA
ATTTTGGGTGAAATGAAATATTTTCGCAAACACTGCTTCTCGCCGGCAAGTAAAAGTTTC
ACGGAGGCGTCGGAGAAACGGACCCCGAAGGTTCAGATTTCAACGGGCCCCACCCAGGCA
ACGCGTGCGTCTCGTCGCAATTCAGATATTTTTAGCAGGGAACTACCACGATTTGGCGTT
TTCGGGTGAGGGACGTAGAAAATAATTCTCCCTCCAACTGGTCGTCAAGCGAGATTCCTG
GAACACGATTCGTAATGCGACTTGGAACACGATTTGTAATGCGACTAGCATCGTGTGGTG
CGTTGAGGTCTTGAGGTGTTGGGCAGCTGAGACGCAAAAACGTATTCGCATTTAAG
>TRINITY_DN232_c0_g1_i1 len=1345 path=[2707:0-959 2708:960-976 @2711@!:977-1064 2705:1065-1080 2706:1081-1344] [-1, 2707, 2708, 2711, 2705, 2706, -2]
TTGAGCAAGTCCGCGTTGGACGCCGAGCACGAGACGCCATCTTCCTCTCCGTCGGGGCCG
CTCCGCGCCTCGTCTCTCTCGTCGGCTGTCTCCACCTTTCCAGGCCTCGCCGACTCCTCT
TCTCTCGATCTCTGTTCACTCTCTGGTTCGTCCGCTGCGCATGCGCTTGCTCGCCGACGC
GTGTCCGGCGTTCTCTCTTCTTGTTCACGACTCCTGGAGCCGGCGACCGCGCAGTGCGCC
TCGTCATCTGTGTCGTAGCACGGCCCGTCGTCGGCGTGCGAAAATGCTTCCTTTCTCTCG
GCGGCGAGATCTGGGGGAGTCCCCGCTGTCTCCGCTGTCAGGTCCATGGATGCGAAAAGC
GAGCACGCGTGTAGAATCGAAAGGGACCGAAAAGGGTGAAGACGCCGGGACGGAAGAAGG
AGGAAGGAGACGTTTGACGCAAGTGGAGATTCCGAGAAGGAAAGTCCCCGAAACAGGAAA
TCTCCACCAGCTTGCAGATTTACCTTTTCCAGAAAAGAGGGCACCGCTCCGGCCGGTACA
TCAAGCACAGAAAGTGGACGGGAGAGAGGGGAGAAGAACGCGAGAAAAGGAGAGAAGAAG
AGAGCGAAAAGGGGCGAGAAAAAGAGAGGGAGGCACGGCAGCGGAGCCGGGCCAGATCAC
GAGGGATACAGATAGGGAGAGAGAAGACGCAGAAGACGACACACTCACGCGCGCAGAGAA
GCCGAAACGGATCAAGGAGTAAACGGAAGACAAAGAAAAGAGGATCTTGTTGAAAAGGCC
ACCGTTTTGAACTCAGAGCAGGTTGGAACGGAAGAGAAGAAACCGCGGAAGGGACGCACC
GTGGAGCCGCTTGAAGAAAATGCACAGCCCGAACACTCGTGTCGTTTTCTCTTTCCTGCC
TCCGCCTTCTCAGTCGCATGAAGAGAGAGAAATCTGGAGGGAAGAAGCAGACTCAAAAAA
GCCAAGATTTGCCACTGTCGGCGACGCGTGCTACTCTGCGGTGGACGCGGCGCGTCAGGA
TCTGAAAAGCCCGACGAAAGACGCAAACTCGGGGCGGGAAAAAAATTGAAAAGAAAACCG
GCAAACGGGGAACCGCGTGCAAAGGCTGAGTCAAAAGATGTTCCTCGCACGAGATCTCGC
TGTCGATACACTGGACGAGAAGACAGAAAAACGAAACGAGGGGCCCGCAATGCAAGAGAG
TGCAGGAGCGCGATCGATGCGCGGAAAGAGGAATACGCGGAGGCAGAGCAAGAGAAGGAG
AAATGAAGAAAAGAGGCAGGCTAGCTGCTGGCAGACGCCCGTCCAACGGCTTGCAGAGAA
AGACGAAACTTGACGAAATGCAGGG
>TRINITY_DN234_c0_g1_i1 len=565 path=[1109:0-161 1114:162-427 1108:428-564] [-1, 1109, 1114, 1108, -2]
GCCTTCTTCGCATTTGCGAGAAGATGGTGAGCCGGCATGTTCGCCCGGCCGATTTTTATC
GCCACGCACGGCCCGCGAGGAAGGAAAAAGTACGTCGACTTGAGCGCCTCCTCCAGCGCC
GGGCGCACGTTCGTCGAAGACAACTTCACCGGCAAAGGAAGCCTGAGCATCGCAACAAGA
CATGCAAATCAAGGGGTGTGCAACGAACACTCCAACGACCTAAAAAGACCGAAGTGGTAA
AAAAAGACTGCTAGAGAAAGAGGAAGCGGAGGAGAGGAAGCGGAAGAGAGGAAGCGGAGG
AGAACGAGAAAGCGAGAGCGGTCGACAGAGAGGAAGCGAGAGAAGGCGTGTGCGCGGGCG
CGGCTCCCTTTTGCGTTTTCTGCTCCCTCTCTCTTTCAGGTCTTACTTCTTCGCCTGGAT
GAAGGTTTTTCCCAAGACAGGAGTCAGCTTGTCGGCGATTTTGCGGTCGCAGAGGAAGAC
GTCGTGGCTGGCACACAGCATGCGTTTGTCTTTGAAAGTGGGGAACTTCTTCTTCAGCTT
CTCGATTCCCAGAACGCGCGTCAAA
>TRINITY_DN234_c0_g2_i1 len=321 path=[1111:0-161 1112:162-183 1113:184-320] [-1, 1111, 1112, 1113, -2]
GCCTTCTTCGCATTTGCGAGAAGATGGTGAGCCGGCATGTTCGCCCGGCCGATTTTTATC
GCCACGCACGGCCCGCGAGGAAGGAAAAAGTACGTCGACTTGAGCGCCTCCTCCAGCGCC
GGGCGCACGTTCGTCGAAGACAACTTCACCGGCAAAGGAAGCTTCTTCGCCTGGATGAAG
GTTTTTCCCAAGACAGGAGTCAGCTTGTCGGCGATTTTGCGGTCGCAGAGGAAGACGTCG
TGGCTGGCACACAGCATGCGTTTGTCTTTGAAAGTGGGGAACTTCTTCTTCAGCTTCTCG
ATTCCCAGAACGCGCGTCAAA
>TRINITY_DN235_c0_g2_i1 len=580 path=[1189:0-502 1190:503-579] [-1, 1189, 1190, -2]
ACTTCCTCAACCGGCTCCTCGAGGCGCTGCTCATGTGCATGCTCGACATCCGCGACAGCT
CCTACGCCAAGTGGCTAGAAGAAGGCGACGAAGAAGACGAGCAGCGTTTCTTCGATGTCG
GCGAAGAGGGGCTAGACCGTCTCTGCCGGGCCTACAGCTCGGACGAAGACATTGCGGTCG
GCAGTCGCACGCAAGCAGCCTCGCTGTTGCTGCCCGCGCTGTTCAACTACATCACCACCT
TTTTGCAGCGGCCGGAGTGGGAGTATCGGTTCGTCGCCTTGATGGCCATCTCGCAGACGG
TCGAGTACGTCCAGGAAGACCAAGAGGAGGAACTCGACTACATTGCCAAGACGCTCATGC
GGTACTTGGGCGACCCTGACTTTCGAGTCCGGTTCGCAGCTGCCCAGGCGATCGGCCAAA
TGAGTCTGGACCAGACGCCGTACGTGCAGGAACAGTTCGCGAGTGAAATGCTCCCGCTCC
TCATCGCCAGGATGGACGACGAGGTTCCGCGCGTTCAGGGCCACGCGTGCGCGGCGTTCG
TGAACTTTTCCGAGGAAGTCGAGAAGGCCGAGATGCTCAA
>TRINITY_DN233_c0_g1_i1 len=1970 path=[3977:0-1727 3978:1728-1969] [-1, 3977, 3978, -2]
AGGAGAGAAGAAGAAATACCGTCTCGCACCGGCATACAAACCCGGCGAAGGAGACGACGA
GAAAGACGAAGTCGGGGAAGACGACGCAGAGAGGGTGGAAGGCCGCAGGTGGAAAGAAGA
AAACGGCGGCGGATGAAGCTCCTGCAGCGGCGTGGGGTTGCAGCGAAGGTCCCAGAGACG
GACGCACTGTGAGGAGAAAAGCGAGGCTAACACTACATCTGTGCAAGCGGCCGCTATCGG
CCTGTCTTCTCGCAGAGTTTGCGCCGCTGCGCCGCCCTCTCGTCCTGCATGCGCGCGCGA
GAAGAGAACAAAGGGTAGGGAGTTGGGAAGTCGGGAATCGCAGAAAAAGACGCCTCTGGA
CTCGACGACGACCGCCACTTCTTCGCCGCGTGCGGTGAACACGCCGCTGGCAGCAGACAG
CGGAAGCACTCGGCACCCGCGCGCCTTCGCCCCGGAGTCGGAGACACTGGAAGGCGACCC
AGGCGACAGGCGGGAGACGACCTCGCACCGGTGGAGATCGAGAGCGATCGCCATCCCGCA
AGACATGAGAGCCCACATGCGGTGGCTGCACGAAGAGCGGACTGCGTGGTCTCTCGCACG
CTGCTCGCCTTCTTTTTCACCATCCCTTCCTGTCTCTTCCGAGGCGTCGCTGTCTCCAGT
CGCCGGAGGCGTCGCTTCGCCGCATGCATCTCCGAGGCCGGTGTCGACGACCCAACAGCT
GGTGCAGGCGCATGCCTTCGCGTTTCTGCGGTCGGCCGCCTGGAGCCGAACTGTCTTCCG
AGCCGGAAGCGTTCGGTACCCTTCCTCTTCCCGGGCGGCTCTTTCCTGGGCGTGCCGCGC
ACCTTCTTCGCCTGTGCACGAGGCCAAGTGCTGCAGAGGACTGGAGAGGTCGTATACCGA
CACACAGGGGTGGACAGCAGAGAGAGAGTCCGAGAGCGACGCGCAAACACCCGAGTGCTG
CTGAGCCGCCACGAGGTAAGGACTGCTCGGGAGAAACTCGAGCGAAGAAGTCCACCAGGA
AGCGGCGAGGGAATACCCCCCGTCGCTGGGTCGCCCCGAGGAGGGAGGCGCGTCTGACGA
GTGGAGAGCAGGCAGCAGGTGGAAGAAAGAAGAACGCGAAGAAGGGATCTGGAGACTGCC
TCCCAACTTGGAAAGGAGACAGCTGTTGGTGGAGTCGGTCGCGGCGACGAGTGGAACACA
CGGCGACTGCGGAGTGCTGCAGGAGAAGGCAACCGCCGTCAACTGCGTCTCGGCAACTGA
GGGGGAGAGCGGACGACCTGAGGCCGACCAAGCACGTGCCGACGAGCGGCAGGTCTTCCC
TCTGCCTGGGGTGCTGGGTTCGTCGGACACGGATCTCTGGATTTCGATTCCTGCGTCTGC
GGCCGCGTCCGCGTCCTGCAGAGAAGGCCCGGGGTGCGAGAGAAAAAATTCGTGGAGGAA
CGGCCGAGGAAGCAGCCACGCTCGCTGCGCACGCATCCGCTGTTGCAGAATTCCCTTGTA
GGAGAAAACGAGAGGTGCGGTCGAAGCGCGAGCAAGAGCAAGGAACGGAGGAGAAAGAGG
CGGCAGTCCTGGAGACACAGACGAAGACGGAGAAGCAGGCAAGGACGAGGAAGCCGAGAG
AGCCTGTGGGGCGGACGAGGAAGCCGAAAGAGCGTGTGGGGTGGACGAGGAGCGGGAGGT
CGAGCAAGTGTGGAGAGAATGGAAGCCAGCGGTTCGTTCAGAAGGCGAAAGAGAGGAGAG
GGAAAGAGCCTGCGAGGGCCGTGAACCTCTCTCGTCGTCAGAGTCGGAGGGCGAGGCGAA
AACGACCGGATTACCTGAGAGATTTCGAGTGTGGCGGAACGCCCGCTGCTCGTCCCACCT
CGTCGCATTTCCATTGAAGAGCCAGGAGGAAACGGCCGGCGACGCGAAAGACGGCGAGGA
AGCCGGCTCGGCAGATGGCGAGGACGTGCATGCGAGCACAGGAGAGGAAG
>TRINITY_DN233_c0_g2_i1 len=347 path=[3979:0-104 3980:105-346] [-1, 3979, 3980, -2]
AATGAACTCCTCAAACGGCTGCGGTCCTGCTGTCGGCCTGGAGACTGCTCGAGCGAGTCG
GGCCCCATCGGATTTGGACGCACCAGCGGTTCGTTCAGAAGGCGAAAGAGAGGAGAGGGA
AAGAGCCTGCGAGGGCCGTGAACCTCTCTCGTCGTCAGAGTCGGAGGGCGAGGCGAAAAC
GACCGGATTACCTGAGAGATTTCGAGTGTGGCGGAACGCCCGCTGCTCGTCCCACCTCGT
CGCATTTCCATTGAAGAGCCAGGAGGAAACGGCCGGCGACGCGAAAGACGGCGAGGAAGC
CGGCTCGGCAGATGGCGAGGACGTGCATGCGAGCACAGGAGAGGAAG
>TRINITY_DN239_c0_g2_i1 len=374 path=[718:0-286 719:287-303 720:304-373] [-1, 718, 719, 720, -2]
ACCGTATACTTCTGTCTTCGTCTTCTAAAACGCAGAAAAAAAGAACGTCAGGAGCAGGGA
CAAAGCGAAGGCGGCAGCCCCCGTTTCCAACATATCCGCATGCTTTGCTGACTCTCAGAA
GGGAGAGAAGAATATCAAGCAGTTAGATCTCCTCTGTCCTTGGACTCGAACCGTGAGGAA
GCCGGATAAAGAGCGAGGAGAAAAGGGAAAGAAGAACCGCGAGTTTGCGATATGATCTGG
CTGCGTCTTGGACGGCCGAGAGAGAACGCACAGTTACCGGTTTTTTTTCTCGCAGTGTTT
TCGTGGGCACGTCCAGTGCGACAGCTTCCCAGAAAACGAGAAGAAAACTAAACGAAAAGG
GATAACACCCTTGA
>TRINITY_DN230_c0_g1_i1 len=691 path=[1363:0-632 1364:633-690] [-1, 1363, 1364, -2]
TAAGGAGGTCGGCCGCTCGGTGGGTCTCAATAAAACGCACGCCTAACCACTGTTCACCAC
CCAGCAAAAACCTTTACCATCATTATACAGTGGGTGGTGATCATCGAAAGGTGACAGAAC
TTTGAACTACGACGAGGAAACGATTGCAAACAAAATCTGGCAGAGACGGGGCCTCGAAGC
GGTGCGAACCTCCCAGCGAGAAACCCTCAGAAGGACATGCAGGGATAACGTCACTGTAGG
GGAAATGAGAAGCCAAAAAAGGTGGAAGACCCGACACCAAGATACACCCACGCTTCTCTC
CGCATCTCACGCTTGGTTTAAAACGAACGAAAGCGTGAGCCTCCCGAAGCTTCCAGCCAC
AAAGAAGTTGAGTAGCATCTTTGCAGCTACGCCTGTCCTTTTTCCGCCGAAGTCACCGCG
CTAGTATGGAGTAGGAACCCGTGGTCTCCCAACGGTCGCGGCAGGAAAAAGCAAGCAACG
TGTACCCTCTGGAATGTACGGGAAGCACTACCGGTGTGGCTCAGACTCCGTCACCGAAGA
AAAAACGTAGCACGTTGAAAAGTGGACACCACACACAGGCATGCGAAGTCCCAATGTCTA
GCATTGAAACAGAAATTGCCGCCCATCTCTACGAATGCCACTCTTCCACGTCCGCAGCTT
CCTGTCTGAACTACCTCATTTCCGCACTCCA
>TRINITY_DN240_c0_g1_i1 len=354 path=[717:0-322 718:323-353] [-1, 717, 718, -2]
GAGAGGAGAGACTTGGATATGAATTTGACTTCATCGATGTTGGTTGTGACATTGTTCCCA
CACACGTCGCGGTGGTTGGGATCTTCTGGGTTCTGGCATTTGTTAATAAATTCAAACATC
TTCATGCGCACGGTCTGTTCTTGCGCTCTAGCAATCAGCGCTTGACTGTTGAAGAAACGT
CCCAGGATCACCGCCATGGAAGATCGAATGAGCTTGGACCCTTCCTCGACGCGCTGGAAA
GCTTTATCCAGAAGCTTTTGAAACTTTGGTGTCCTTTCTCGTCCAGCTTGGTTCAGAAGC
GACCTCATAGCCAAGCCGGCGGCTGCAAGAAAATCGACACAGGCGAAAAAGCTT
>TRINITY_DN238_c0_g1_i1 len=3033 path=[6062:0-567 6064:568-1000 6061:1001-3032] [-1, 6062, 6064, 6061, -2]
TTAGGTTGAGGTTGCTTAGCTCGTGAGGCGACGGCTCCGCCCTCTGGGTATGAGCTCGTC
CACAGTGCTGGTCCGCTCATCCAGCTGGCCGTTTTAAAATCGAAGTTTGCGTCGAATTGT
GGGAAGTGATTAGACGCAAACGACATGCAACAGAGAGGCTAGATTCAGCGGGTCTCGTTT
CTTGACTGCGCTGGCAGGCTGCCACCAGCTGTCGCCAACGTTCAAGACCCGAACAGATAT
GTGTCCACTGTCGTCGCTAAAGCAGCCCTTTCGCGCGCCCGAGTATTTTGGGAAGTAAGG
TTGACGTCGTTGCTGAATCCCTTTGAAAAATGAAACGGCAATGGCGAACCATTGCTGTCT
GAAGCTTTGCCCAACGCAGAGACCGCATGCTTCAAACCGTACCCCATCACCGACTATGCC
CCACACCTGCCTAACAAAAAAGACTTCTAACTAGAGACAAAAGACAACCCACCTCCTCAC
GAGAAGCCTCGCCACAACTCTGTTCTGAAATGGCGGCCTACGTGCTCCCGGAGGGGTTGT
GGTATGCGACGTAGAGAGAGAGCAGGTAAGGCTAAAGTAGAAGAAAAACAAAGGATTCAG
AGTAAGTCATTTTGAAGCAGCAGTAACCGAAGAGAAAGGAGAACAGAGGGAGCACGGTAG
ATCACGTATCAATGAGGAGAGAACTACAGAACGACACTGCATGACGCTACAAGCACAAAT
GACTGTGCTTCACCACCGGTGTTACAGTTGAGGTCTACCCCATGGCAGTGCGTGCACGAG
GGAAGTAACCCACTCGTTTCGAAGGGGCGAAAGAATATTCAGAGGCGAATCGAAGACTTT
CAAGAGAAAAGGCAAAGGCCAGGAGAAAACTGAAGAACGGACGGAAAAAAACACTCGGCA
GTCGAGAAACCCCTTTGAACCAGGCTGACAAGCAGCCCCTGTCTCGCGTTCACTCTTTGT
CTTCTCTGATATCTTTCAAGGTAGAGACAGCCATGCAAGGTCCTCCTGCGTTTCGTTCTT
CTTGGTCTGCTCTAAAGCTTCGCACGACTTTGTTCCCTGCATGTATCCAAAAACCCGCTC
GGGCCCCCAAGGTTCCCCTGCCGAGCTGCACCGTTTGAAATCGAAGAGCAGCCCGATTGT
GTTTGAGAATAAAACCCTTTCACGGATCTTATATAAACATATGCACTGTGTAAGCGTTTG
TTTTTCCTGCGGTGCATGCTGGTTGTAGTGCTACCATATATATTCCGACTTGTCTGCGAT
CGAAATGCTAACAACAGACGTGTCACGGCTCAGTCCGGATGAGCAATCACAGATTACACG
CATTGGGTCACCTAAGCCGCCTGGGCCACACAAGTTCAAGGAGGCTGGCGCCAGTTTTTT
TCTTTGCTTCTAAAAAACCTTCGGACTGTAGCGTCACTAGGTGGCGTATGTGAAGCAAAA
GTGTACGCGCAACAGGGCAGTTTATTGCTGTAGTCAGTGATTGTAATATTCGTGATCCCG
CCCAACATCTCGTCCTGCAAAGAAGGTCTTCAGCCAGTCAAAGAGGCAAATGGTTCGACT
GCGCCATGTGATTTGCATCTGCGTATATACAGCCTTCCAGAAGGGAAGAGAGAGGCTACC
TCCCTTGATTGTGAAGTAGGGCAAATGCGCCACCGCCTGACCGCTCCCAACATAAGCGAG
AGAGCCGCTCCATGTTTCCTGGAAAGCGGGCGCGTTGGCCTTTTCTTCAGGGTGCGGGAA
CTGGTTGAAGACTTGTGCGAGGTAAATGCCTTCTTGACGGGCATTCTGAGCTGTCGGGGC
AGGCGGTCGGTACGCAGCATCAATCTCGGCGAGGAACGACTTGAATCTGTCTGCAGGGAG
GCGCTCATTGGATTCGAGTTTGTCGAAGTTGAACTTGAGAGGACTCAACTGGGGGAACTG
TTGACTGAGGACTGGGATCTGGTGGCGCAGCCACTGCGGGGTCGGTTCGCCAGCCCCGGC
CTTGGAGAACAGCTCTTGCGCCGCATCAGCCAAGCGCGGGGGCGCGATCGCTGCGCAGTC
GCCTAGCGCGTACACATTCGGTTGATTCAAAAGGCGAAACTGAGGATCCACGGGCAGGCC
GCGGAGGCGAGACTTGCCGTCCGTCTGCGGGTAGTTTTGCGCGACGATTTTCTTCACCAG
CGGCACCTCGCCCACGCCGCTCGCCCACAGCAGGAAGCCGTGAAGCATCTCCTTAGGCTC
TTTCGAGGCCCCGGCCTCGGTGGAGACATATCGCACGGAATTCGCATCCACGCCGACGAC
CGTGCTTCGAAGCAAGAGCTTGACGTGAAGCTCGTCTCGCAGCGTTTTCTCCGCAAACGC
CGAAATGTCGGGAGGGTAGGTCCCCAGCAGACGACTGCCTCCCTCGATCAACGAGATGCT
CACATGAGGGATCAGCTGGGGGAAATATTTGCTCATGTCCTCTTTGATGAAGTCGGCGAA
CTCCGCAGCGCTTTCCACTCCCGTGGGGCCGCCGCCGACAATCACAAAGTGCAAGAGACG
GTCGCGTTCTTTCTCTGGCGTTTGCGGCAGGGCTGCGAGCTCGAAGTTGTTCATCACTTT
CTTCCTGATCGCCATCGCATGCTCCACTTCCTTCAGAAAGAACGCGTTTGCGGCAACGTC
TTTGATTCCGAAGGTGTTCGTCTCCGACCCAACTGCGATGACCAGGTAGTCGTATTTCAA
CTTGAAATGGCCGCCCTGGCGGCTGTCGCAGGCGACAATGCGGTTTTTGAAGTCGACATC
GGTGCAGTGGGCCTCGTAGAAATCAGCAACTTTCCGACCCTTTCGGTACGTCAAGGAACG
CACCGGCTCGATGCAGGAGAGCGGCGAGAGCGTTCCGGCACAGACGGAGGGGAGAAGAGG
CGTGAAAGTGAAGTAGTTCCGCGGAGAGATCACCGTCACATCGTAGATGTTAGGATCCAG
GTGTCGAAAGAAATTCACGGAGGCCCATCCAGTTCCGAGAACGACCACTTTTTGCGTCGG
TCCGGTGTACGGGCGAGTGGGGGCTGCCTTCAG
>TRINITY_DN238_c0_g2_i1 len=2618 path=[6057:0-567 6058:568-585 6059:586-2617] [-1, 6057, 6058, 6059, -2]
TTAGGTTGAGGTTGCTTAGCTCGTGAGGCGACGGCTCCGCCCTCTGGGTATGAGCTCGTC
CACAGTGCTGGTCCGCTCATCCAGCTGGCCGTTTTAAAATCGAAGTTTGCGTCGAATTGT
GGGAAGTGATTAGACGCAAACGACATGCAACAGAGAGGCTAGATTCAGCGGGTCTCGTTT
CTTGACTGCGCTGGCAGGCTGCCACCAGCTGTCGCCAACGTTCAAGACCCGAACAGATAT
GTGTCCACTGTCGTCGCTAAAGCAGCCCTTTCGCGCGCCCGAGTATTTTGGGAAGTAAGG
TTGACGTCGTTGCTGAATCCCTTTGAAAAATGAAACGGCAATGGCGAACCATTGCTGTCT
GAAGCTTTGCCCAACGCAGAGACCGCATGCTTCAAACCGTACCCCATCACCGACTATGCC
CCACACCTGCCTAACAAAAAAGACTTCTAACTAGAGACAAAAGACAACCCACCTCCTCAC
GAGAAGCCTCGCCACAACTCTGTTCTGAAATGGCGGCCTACGTGCTCCCGGAGGGGTTGT
GGTATGCGACGTAGAGAGAGAGCAGGTAGAGACAGCCATGCAAGGTCCTCCTGCGTTTCG
TTCTTCTTGGTCTGCTCTAAAGCTTCGCACGACTTTGTTCCCTGCATGTATCCAAAAACC
CGCTCGGGCCCCCAAGGTTCCCCTGCCGAGCTGCACCGTTTGAAATCGAAGAGCAGCCCG
ATTGTGTTTGAGAATAAAACCCTTTCACGGATCTTATATAAACATATGCACTGTGTAAGC
GTTTGTTTTTCCTGCGGTGCATGCTGGTTGTAGTGCTACCATATATATTCCGACTTGTCT
GCGATCGAAATGCTAACAACAGACGTGTCACGGCTCAGTCCGGATGAGCAATCACAGATT
ACACGCATTGGGTCACCTAAGCCGCCTGGGCCACACAAGTTCAAGGAGGCTGGCGCCAGT
TTTTTTCTTTGCTTCTAAAAAACCTTCGGACTGTAGCGTCACTAGGTGGCGTATGTGAAG
CAAAAGTGTACGCGCAACAGGGCAGTTTATTGCTGTAGTCAGTGATTGTAATATTCGTGA
TCCCGCCCAACATCTCGTCCTGCAAAGAAGGTCTTCAGCCAGTCAAAGAGGCAAATGGTT
CGACTGCGCCATGTGATTTGCATCTGCGTATATACAGCCTTCCAGAAGGGAAGAGAGAGG
CTACCTCCCTTGATTGTGAAGTAGGGCAAATGCGCCACCGCCTGACCGCTCCCAACATAA
GCGAGAGAGCCGCTCCATGTTTCCTGGAAAGCGGGCGCGTTGGCCTTTTCTTCAGGGTGC
GGGAACTGGTTGAAGACTTGTGCGAGGTAAATGCCTTCTTGACGGGCATTCTGAGCTGTC
GGGGCAGGCGGTCGGTACGCAGCATCAATCTCGGCGAGGAACGACTTGAATCTGTCTGCA
GGGAGGCGCTCATTGGATTCGAGTTTGTCGAAGTTGAACTTGAGAGGACTCAACTGGGGG
AACTGTTGACTGAGGACTGGGATCTGGTGGCGCAGCCACTGCGGGGTCGGTTCGCCAGCC
CCGGCCTTGGAGAACAGCTCTTGCGCCGCATCAGCCAAGCGCGGGGGCGCGATCGCTGCG
CAGTCGCCTAGCGCGTACACATTCGGTTGATTCAAAAGGCGAAACTGAGGATCCACGGGC
AGGCCGCGGAGGCGAGACTTGCCGTCCGTCTGCGGGTAGTTTTGCGCGACGATTTTCTTC
ACCAGCGGCACCTCGCCCACGCCGCTCGCCCACAGCAGGAAGCCGTGAAGCATCTCCTTA
GGCTCTTTCGAGGCCCCGGCCTCGGTGGAGACATATCGCACGGAATTCGCATCCACGCCG
ACGACCGTGCTTCGAAGCAAGAGCTTGACGTGAAGCTCGTCTCGCAGCGTTTTCTCCGCA
AACGCCGAAATGTCGGGAGGGTAGGTCCCCAGCAGACGACTGCCTCCCTCGATCAACGAG
ATGCTCACATGAGGGATCAGCTGGGGGAAATATTTGCTCATGTCCTCTTTGATGAAGTCG
GCGAACTCCGCAGCGCTTTCCACTCCCGTGGGGCCGCCGCCGACAATCACAAAGTGCAAG
AGACGGTCGCGTTCTTTCTCTGGCGTTTGCGGCAGGGCTGCGAGCTCGAAGTTGTTCATC
ACTTTCTTCCTGATCGCCATCGCATGCTCCACTTCCTTCAGAAAGAACGCGTTTGCGGCA
ACGTCTTTGATTCCGAAGGTGTTCGTCTCCGACCCAACTGCGATGACCAGGTAGTCGTAT
TTCAACTTGAAATGGCCGCCCTGGCGGCTGTCGCAGGCGACAATGCGGTTTTTGAAGTCG
ACATCGGTGCAGTGGGCCTCGTAGAAATCAGCAACTTTCCGACCCTTTCGGTACGTCAAG
GAACGCACCGGCTCGATGCAGGAGAGCGGCGAGAGCGTTCCGGCACAGACGGAGGGGAGA
AGAGGCGTGAAAGTGAAGTAGTTCCGCGGAGAGATCACCGTCACATCGTAGATGTTAGGA
TCCAGGTGTCGAAAGAAATTCACGGAGGCCCATCCAGTTCCGAGAACGACCACTTTTTGC
GTCGGTCCGGTGTACGGGCGAGTGGGGGCTGCCTTCAG
>TRINITY_DN241_c0_g1_i1 len=244 path=[459:0-62 460:63-80 461:81-243] [-1, 459, 460, 461, -2]
AGGCTGTACGTCCTTGAGATAACAGAAGAGCCGTTTCATAAAATTCAACTCGAGATGTTT
TTTTCTATTGAGTTGCCCGGGCAAGGCGATGTGACAGCCGCCGCAGAATCATCCAGCAAG
TTCTTTGTGACTACGTGAAGCGGTCACCAGTCTGCCGATTCAATAGAGAGTATCTGAATT
CAGAATCACGGTTGGGATGAACCACCGCAGACATGATTCGCGTTTGGTCCATGCCTGCCG
TTAG
>TRINITY_DN242_c0_g2_i1 len=246 path=[493:0-203 494:204-228 495:229-245] [-1, 493, 494, 495, -2]
AGTTGGCGGTGTGCTACTGTTAGGAGCTGCTGCAGGGGGCGGATACTACATGATGTAAGT
TCTATTTCCGCGGAAATTTCTGCAGTATACAGTCGTCGCTGTGATGTAGGTGGTGTTCGT
TTTTTCCAACGTTCACCTGTTGCATCCAGACTGTGCTAGCCAGACGTGGAGGTGATTGCT
TGATTGCTATCGTAGCGTGTACGCTAATGGTATCCGTTGTTTTGGCGCTTTCAAACGTTC
TTTTCA
>TRINITY_DN237_c0_g1_i1 len=3096 path=[6147:0-3095] [-1, 6147, -2]
TCCTTGAATCGACGTTCGTGAACTTTTGCGGCAGTCGGTGGTGACGCAACACGACAGAGG
TCTGCGCAACGCTCTCCCCAAAACCTCGCATGAGATTCGGATGCCGCAGTACGGACGCGC
CCCTTTCCGTCAACTCAGACATTTTGGGGGGAGGATACGAAATCGCACGTGAACAATCCC
TCAACAACTGCTGAAAAGAAACCGGTCAGTCATTAACGGAATGCCTCTGATAAGGTGGAA
TGCCACCGAAGGGACGACAGGTCACCACACACCACAACGAGAAATGACTGCGGTTCTATA
TGAGAACGCCCTCTTACGAACTTTTTCACGGAAAACCCTAGACTGTGCCTGCCACGACTG
ACACAAACAGAACTGAACTAGGCCTCGAACAACAGACGCGGCGACGCCAACACGGGACGC
CTGGCCCTCGACCCCGTATAACGAAGTCCCCACAAACTGGTTCGCCGGGACCGACTCCAC
AACGACGCAGACAAGAATTCGGAAACAGTGCGCACTGATGCCAAGCAAGAGCAAACTGCA
CGACGGTCGGCGTTTCCCGTACTGGGAGCATGGTCAGCCAAGAGTTCCCACCTCCGGCAC
GGCCGACGAAAACCACCTGTGTCCCTGCATTCCCGAGCCGGGTGTATATGCAATGCCGAC
ACCGCTCTCCCCCCAACGAGAGTTTAACCTATGCGTCACTACAGAAGGTTATACAACGCG
AAAGTCTAAATTGAGTATCTCGGAGTTGTCAGCGCTGGCCCGATGGGTGTGTGGCATCCA
GCGCGGGCTCCAGAGCAAAGAGTTCTTGAACTGGGTCGAGTAAGACTCCGGAGCTTGCTC
GGACCCCGTGGCAACTCCCGAGCTCATGCTGTGTGTCCATACACCGTTCTTTCACGCAGC
GTGCCTCGCTTTGAGTTCTGCGTACAGCTGATCAATCTGCTTCCTGTACTCTTTCTCCAC
GCGCTTGCGCACAACTTTCATAGTCGGTGTCGCCATGCCATTTTCTGCAGTGAAGGCGTG
AGGGGTCAAAAACACGTTCTTCGGCTCCTCGAAGCCGTGGACGCGTCCTCGGCCGGCTTC
TTTCATCGAGTACAGAACGCTCTGGCGCAGGTCACTGTTCTTCAGTAAATCCGAGTACAA
CACTTGCCCCATATTGCGCTCTTTCGCCCACTTCAGTGCGACATCCTTGTACGGCACGAC
GATCGCAACGACGCAGTTTTGCACGGAGTCGCCGTGAAGATAAATCTGTTCTACAAATGG
CGAGGAAGAAAAGATATTCTCCAGTCGCTCGGGGGCGACGTATTCTCCCTGTGCAAGCTT
AAAAATGTTTTTCGCTCGGTCGATGATGCGGGGAGCGCCCGAAGGGAGGAGTTCGACAAC
ATCGCCGGTGCGCATCCAGCCGTCCTTGTCGAAAGCAGCTTGGGTCGTTTCCGGGGCCTG
GAAATACCGCTTCATGACTGATGGGCCTCGAACCAGCAACTCTCCTCTGGGAATCGCCGC
GTCAGCGTCGTAGGCCAGCTCTGGCAGGGAGACGATTTTGAACTCGAGTGACGGGAAGGG
CCCCCCAATCGTGCCTTTCTCGTTGTCCGACAGATCCTGCAAGAAGCAGATGCCTGTTTC
CGTCATGCCCCACCCCTCGCAAACTGGGGACCCAAGAAGCATCTGGAGCATCACGATGGC
CTCCGACTTCATGGGCGCACTGCCCATACACAGCGTTTTCAGCCGTCCACCGAAGATGGC
GCGAATCTTCCCGAAAAGCAGATCTGGTACAGTCGCCGTGAACCTGGACCCGTCCTTCTT
GTAGTTGCTTTCCTTCCAAGCTAACGCTTTTCGGAACAGCCACTGGACGACCCCGCTCTT
CTCTTTCACGCCAGACAGGATTTTATCGAGCATGCGAGTGTAGACCCTGGGGACGCCGAA
GAAGACCGTCGGCCGCAGGCTCTGGATGTCCTCGACGAGCCGGGTGATGTCTCCAGAGTA
GTAGCCGATCCTCACGCCGAGATGGGTCAATATGATCTCGACGCCTCTCTGATATATGTG
AGACTGCGGAAGATAGCTGAGGGTGATGTCGCCGCGCGCCAAGTTCATTCGGTTGTTGCA
GGCGGCGTACCCAGCGATTGTCGCCACGAAGCCGCCGTTCGTGTGGACGACTCCCTTGGG
GACGCCTGTCGTGCCGGAGGTGAAGATAACTGTGCAGATGTCGTCCACACTCAGGGTAGG
CCTCTCGTGTTTCTGCCCCAAGCCCTTTTCGATGAGGTCGCTGAGCGAATACAGCCTGAC
TGAGTTCCCAGCGAATTCCTCCACCTCCTCAGGAGCAACCGGATCGAAGCAGATGACTGC
CTTCAGAGGAACCTTCTCGTCGGTTACCAGGCGCAAGGCGTCCTGGATCTTGGCGCCTTC
CACACACAGGACTTGGAGCTTTGTCAGCCCCATGATGTAGAGCAGCGCCTCGTGGCCGAG
CGTGTCGTACAGCGGGACGCTGACGGTCTTGGCCGCGTTGCAGGCGTAGTCGGTGATGCG
CCACGCCGCGCTGCTCCTCGCCCAGATGCCCACGAAGCGGTAGGTCTCCTGAACTTCCGA
ATCGTCTCCAAAAGACGCGACTGGGACGTCGACTACATGACTCAGCGCCCACGCGAGCGC
CTGCACTTGGTCCAACGTCTCTTTGTACGTTAGCCACTTGTACTCTCCGAACCTGAGACA
CCCGGCTTTCCGCGGCAAGCTCTCTCCGAGGCTCTGTGCAGTCGGCGTACTCCGCAGCCC
AGTTGAGGAGTCTTTGCTCGGAGTCACCGGTGTTGTCCCTCCCGTCCCCAGTCTCGCTCC
ATCTTCTCCGTCGGCAGAAAGAGGCCGATTCGACGACCCCGGCTTCTCGCCGCCCACAGG
GGGAGAATTCCCGCTTGCCGACGAGGCCGTAACAGGCCGCGTCTCGTGTGTTTTTGCGGA
GAGGGACGCGCCAGGGCCATTGGTTTCGACCTGAGACACCGAAAACTCTGGCAGCGGCAA
CTTCTCACGCTCGCCTAGGAGCGGGTCGTCTGGGAACGCCTGGGCCGCGCAGTAGAGGGT
GTCGAATGGTGACCGAATATCGGGGAAGTCCTCGAG
>TRINITY_DN237_c1_g1_i1 len=230 path=[415:0-229] [-1, 415, -2]
GCGCGTCCTTGTCGGTGTGGTATTGAACTGCCATGAAAAGCGACTCCGAAAAACGAAACA
CGGAAGGAGAAATGCACCGCGAGAAGCGTTTCGCAGAACGAGACGGGACTCCGAACGATC
TCTCTGCCCCGAGTTTTTGCGTCGAGGCCCCACGTTCTTTCTCTTCGCGACAGGCGTAAC
TCTTTTCTCGCCGCTTTCGTCCTCACCAGATCTGGTACAGTCGCCGTGAA
>TRINITY_DN244_c0_g2_i1 len=634 path=[1278:0-438 1279:439-633] [-1, 1278, 1279, -2]
TGCACGAAGACGGGCGTTCGAAGGGACCGGAGAACAGCCAGCGACAGGTGGATCGGAACA
GTAACCGGTACTCATCGAAAGCGCCGCACGACGCGCCGACACGGAAAGGCCTCGAAACAC
AGCGTGCGAGTGTCGCCGAGAACCGCTCGCGCGGCAGCACGACGCAGAGGAACAACCGCT
AAGACCGACTCGGATTCTTCTGTTCTGCCTTCACCGCATGCGGCGAAGGCCACCCGCTGC
TGCGCCGCCGGCATGCTTCCCCCCTTTCTTCGTGCTTCCCCCGTCCTCGTCCTCGGTTTC
TTCCTGGCGCTGTCGGAACTCCTCGAGCCGCTTCAAACAGGGCAAGAGCTCCTCGAACCG
CTGCGACGCTCGCGCAAAGGCCACGCGCTTCATTTCTTTGTCGTCGCGCAGCAGCTGGCG
GCTGCGGCTGTCTGCGCCTTCGGTCCGCGCGTCGGCAGCCACGAGCGCGATCCAGTGCTG
TTTCGTTCGATCGAAGAACGCCCTGAGCGTCTCGCCTTCCTGAGGAGTCTCGTCGAGGTC
GTGCAGCCGGTACTGCTCCTGAGCGCATCAGATGTTGGCGTAAAAACAGTTGATTCTCTG
CCCCGGAAACGGCCTTTTGCCCTTCGGACGCGAA
>TRINITY_DN243_c0_g1_i1 len=582 path=[1119:0-581] [-1, 1119, -2]
CAAGGCTCGACGTGGGGTCTCGGAGGCACCTGCGTCAACGTGGGGTGCGTCCCCAAGTAC
CTGTTCCATCACACCGCGCTCGTCGGCAAGGGCGCTCACTGCGATGGGCCGCACATGGGC
TGGCAAGGCAAGTTCGAGGAGCAGATCGACTGGAGCGTCTGCGTGGAGAAAGTCCAGAAT
TACGTCAAATCGCTGAACTTCGGATACCGCACTGGGCTCCGCAAGGCGGGCGTCACGTAC
ATCAACGCGTACGCGAAGTTCGCCTCGCCCCACGAACTCGCATACACTTTCCGTGGAGAG
GAAAAAATTTGCAAGGCGAGAAACATCGTGGTGGCGGCTGGAGGCAGGCCGCATATCCCG
GAGGAGGTTGAGGGCGCGAAGGAACTCGCAATCACAAGCGATGACATCTTTTCTCTCAAG
CAGGCGCCGAACAAAACGCTCTGCGTGGGGGCGAGTTACATATCTTTGGAGTGCGCCGGC
TTCCTCCGCGAACTGGGATTCGACGTTACAGTGGCGGTGCGTTCCATTCTTCTCCGCGGC
TTCGATCGGCAGTGTGCCGAGCAAGTGGGACTGTGCCTCGAG
>TRINITY_DN245_c0_g2_i1 len=294 path=[557:0-238 558:239-254 559:255-293] [-1, 557, 558, 559, -2]
GCACACCTCTCTCTGCATGCGGCCGGTTTTCTTTCTCGGAATCCAGCCTCGTGTCTCTCG
TTTTTTTTTGCGGTCGCCTTTGTTCGCCATCTTGTAGGCAACGCACAACCGAATCTCTCA
CCGCGAGCGTCTTGAGCTAGACAGTCGAAAGCGCTTCTTTACGTACCGACACACGAGTGC
GTTTGGCCTCCGGGTGCTTCGTGCTTGCTGGGGGCTTTATCTCTGTCCCCGTTTTTTTTT
CTCCATTTCGGCCTGCGTCCAGTATTACCACAGTCACCATGGCTGCTCCGTCAG
>TRINITY_DN246_c0_g2_i1 len=1837 path=[3927:0-921 3928:922-1836] [-1, 3927, 3928, -2]
CTTGAGGCCTTTCTTGTGCATGATGAACATGGGAATCTTGGTGTCGTCCTTGCTGTCGAA
AAACGCCTGGCTGACTTCCAACTGGCTCAGGTCGGCGCCCTCCACCTTGGTCTGTCGATA
CAGCGTGGGCGTCCAGTCCCCGCTCTTGACAGCGGCGGCGAAGTCCATCTGGTAGATGTC
AGACGGCGTAGTGAAGGACGTGAACGAGAAGAGCATGTGAGGGAACCTGCGTTCACCCGA
GATTTGCTTGACGCTTCCGAGCGGAAGAGGGATCGCACCCAACAGCTGTCCTGTGTGGAG
ATCGCGGACTTCCAGCTGTGATGTGACGTCCCGAAAGTAGTGCAGGATCAACTTGTTGCC
GTCCACCACGTCGGCGGAGCTCAGCAGGTCGGACGTCTCGTGAACCAGCGTTTTCCAGAA
AGTTTCTTCTGGATGCAAAATATCGAGTTTGACGAGTTTGTACCGCGGTGCGTCCTTGTT
CGTGAGGAACACGAACTCGGTTCCGTCGTTTGTCAGGTATTCGTACCCAGCGTCGAAGTT
GGTCACAATTTTCTTCCACTCCAGCTTGGAAAAGTCGTACGCGTCCCGTGCATTGGGGGT
GCGGATCGAGTCCAAGTCGGCAATCCACACTTGGTTTTTGGGGCTGCAACTCTCGGAAAT
CTCCACGATCAGAAATCGACGGTCCCACGAGAGTGTAACGTCGGTGAGCCACTTGGGGTG
CTCGGGGTGCGAGAGAATCAGAATGTCCTCTTGTTGATCCGTGCCCAGCTTGTGATAGAA
CACCTTCTGGAACTCGTGCTGAGCGTTCGCTGTGCCGCTGTCTTCTTGGTCTTCATCCGG
TACGTCGTAGCGGTTGTAGAAGAAGCCTTGGTTGTCAGGCGACCACTCCAAAGACGAGAA
CTTGACGTGTTTCACCACATCTGGAAAGACATATCCGTCTTCGACTCGCACAACGAAAAT
GCGCATCCAGTCGCTTCCTTTGTCGCTTCGGGTGTACGCCATCAAAGACCCATCATCGGT
GAACGCCGTAGCGCCTACAGCAGCGGTCCCGTCCTCAGTCCATACATTGGGGTCCAAGAC
AACCCGAGCTTGTTCATCGTGGAGCGATTTCCGAGCATACAAGACATTCTGGTTCTGAAG
CCCTGTGTTGTACCAGTTGTACCACATGTCTCCTTCGCGGAAGGGGACACCGTATTTTGG
ATAGTCGTAGACCTGCTCCAGCTTTTTAAAGAATTTCTCGCGAATCGCTGTTCGGTACAG
AGGTCGTGAGAGCTTGTTCTGCGCCTCCACAAACGCCTTGGTCTCCGCGCTGTCGGGATC
CTCCAGCCATCTGTAGGGATCGGCAACGGTCTCGCCGAAGTGAGTTTCGACAACGGTTTC
GTCCCTTCTCGCTGGAAAATACGTCAGCGATTTGTTTGCGTCGGGAAAGCCAGCGGCCGC
CATTGTGTTAGAGGCAGAAGAGAACTGGGCTTGAGACAGGAAGTGATGTGGACGAGCACT
TCGCGTTCCAGCGACACAAGGCACACTGCGTGGTGGCACGGCTTGGCGCAGAGGATTCCC
GGTCCTACTTCGACGCGAGAAAGAAGTCAGGAAGGAAAGAGGACTGGCGCAGAAGGTTGC
CACAAACTGGTTCTTGCACAGGAAATTGTGTCGAGCAGTCCAAGCGGCGCCGTGCATGGA
ACGGCAACTTCCTAGGCTGAGCGAACGCGCTGGCCGCATTGGACGGCGATGAGGAACGGA
TGGACAGCTTACACAGGGAGAATTAAGACGTGCACGCCAACAGCAACGCATGGAAAAATG
AGTGGAACGAGACAAGACCGCAAAAGTGCTTGGTATT
>TRINITY_DN249_c0_g1_i1 len=415 path=[785:0-414] [-1, 785, -2]
AAGGACTACTTATATAGAGGTATATATTTGTGTGTATTTGAGTATAGACAGCGTGGGTTT
AAGGATTGCAACTGTGTGTCGCCTGTGCGCACGCCCGCCTCATGGCCAGAGCAGGGGAGG
GAAACTCCAGGTGGAGTGCTGAATCAACGTGGTGCATCGCAGTGGACGATGCGTGTTCCG
ATTTTGAATTCGCCAATGTCAGAGGATCATATGTGCATGTGAAAGGTAGGCTCGTAAGCG
GATCTGAACACAGCAGGTGGTTCTGGAGCGCGGGGCCTGGGGCGCCGTGCGCGGGAGACT
GTTCCTTGGGCGCTCTTTTCACCCTCGAAAAAGCGGGAGAAAAACTTTTCTAATTTTCCC
TTGTTTTCCACGGTCGTCCCCTCCAGGATGCCCGCAGTGGACGATGCGTGTTCCG
>TRINITY_DN250_c0_g2_i1 len=933 path=[1678:0-361 1679:362-932] [-1, 1678, 1679, -2]
CTGAAGAGCTTCGCTCTGGGGTGGCGTAGAAAACATCCCGCCGACACCGATAGCCGCATG
CCAAGGAGCGTATACACCGCGCCCAGATTCGATTTCTTCGATCTCTGTTAATTTCGATTG
AGATGTGCATGCGCGCCATTCTGGCTCACTGCTGCACTTTCTCGTTCGAAGGTTTGAACG
TTTGTTTCCGTCGTCGTCTTCCTTCATGTTGGACGGAGGCGTGTTGATCGGCGCAGTGCT
GGGTCTGTGCTTCGGAGTCGTCCTGGTCGTCTTGACCTTGTTCACGTGTGTGGGGCGCAT
GCTGTGCGGCATGTGTTTCTGCTGTCTGTGCTGGCCTTGCAGATGCTTGTGTGGAAACAA
AGACGAGGCATGTGTGTGTGAACCGGTAGACCCAGTCGCCCGCTGCTGTCGAGGAAACCA
GGACTCAGAGGATGGAAGCAGTATCGACGGACGGGGACCGGATCTCGAGCCGGTGATTCA
GTCCTAAATCTCTTCGGCCATTTGTAGACGCGAGGGCGTGTACTGCCTTGCCTGAATGCG
CCGTGCACATGCGCCTGTATTTGCGTATCAGCGTGTGGATACGGGACTGAAAGTTTCAAA
GTCGTCTTTCGGCACGTGGAGCCATGTGGGCACTCCCGTGACTTTAGCCCATTCCGTGCT
GCGTTTACAGTGCGCGCATAAAACGAGGGAACGGGCGAGGGCGCCGGCGGTTAGAAGCCG
TTCTTCTCAGTTTTATTGGTTTTCGGGCCCGACACAAGTGCATTGCAAGAATGAGGCAAT
TGTAAGAATGAGGGCAGTTGCCGGGGTGCCCCCGAGCGGCGCAGTGGGCGCACGCGGTGC
AAAGCTGTCGGCGCATCTTTCTCCAGAGGAAACTCGAGTAGCTAGACAGTCTTCGGTGGA
AACGCCGAGCTGAGCGGTTCTGTCAGGACTGCG
>TRINITY_DN248_c0_g2_i1 len=488 path=[968:0-274 969:275-292 970:293-487] [-1, 968, 969, 970, -2]
GTCAAGGCGGGTCCGCGGCCTTCAGCTCTCCAGCCTTTGGAGGATGAGCTGGCCGCTATA
CAGGAAACGCAGGAAGCAAAAAGGCAGGGGGAAAGGGGTGAGAGCGAATCAGCTGTTAAT
GTTTGGGGTCTCCGCTTGGTTCTTTCGTTGTCGTTTCCGGCGCAGGCGGGACGCCCGTGT
GGACACGGTGCGCAGAGTGGAAAGTGGGGGGCAACCGCCGAAGAAAAAGCGAAACAGAAC
AGACGCCCGTCTAGTGAAGAGAAAAGTGCAAAAAAACAGTTGGGGTTCAAAAGTGTGTTT
TCCTCATCCACAGCTCGTTTTTCAGTGACCGATTGTTCGGGTCATGGAAAAGGATTCGGG
TGTGTGTCAAGCGTTGTTCAATCGTGTCGGCGAGGGAGTACTTACGCTAACGTTTTAAAA
CGCAAGAACTACGCATGAGAGTTGTTTCGTAGCACAATTCACACAGTATTGTAAACGAGC
AGCCAGGA
>TRINITY_DN247_c0_g1_i1 len=1214 path=[2399:0-85 2400:86-103 2401:104-1213] [-1, 2399, 2400, 2401, -2]
AAGGTACAGGAGCGATGGAAGGACCTCCTTTGATGTACTGATAGGTCATTCGTCCGTATG
TCGTAGGCGGCGCATGAGACTTTTTTTGGCTTCGATCCCTTGGCAGCAGCCTCTTGCTGC
CGACGAGCAACTTTTCCGCCATTCACCGATACACCGAGCTTCTTAAATTTCCGCAACGTC
TTAGAATTTGCAGCCTGTACGACGGTAATCTCCTGAAACTTCTTGTTTCGTTCCGAGTCA
ATTTCCCTGTCTTTCCATTTACTCCGTAACACCCGTATCGGTCTGTTCCCTACATATTTG
AAATTCATTTCCTTCAGAGCCTTCAGCATGTCATTGGGGTCCAAAAAGGACACAAAACCG
TAGCCTCTCGTCTTTCCTGTCCTCTTGTCCCTGACCACGCGAGCCTTCGCGAAAGATCTG
TACTTCCGAAAAGCATTTGTCAAAACTTCATCTGTAACCTCATTCCCCAAGTCTCCGCAG
AAAACTCTGAAGTCATTTTCTGGCCATTCGTCCAGTGTCGGGTCGCTCCATATATGCCCC
GCCCCCTTACGAAGATGCACGGTCTTCTCCTTGTCCGGGGCACCTGACGCCATTACGCTG
CCCAACGAAGCTGCCTCATTTGCTGTGAAACTCTGTACGGCCGAAGCGGTGGGATCTGCG
CTTGGTGCGACATTCTGTGTGACGTATCCATTTGCAACGCCCATGCCGAATGGTGCTGGC
GTCGGGACAACCATAGGCATGGGCAAAATGACTGGGGCCGCCGGCATGACAGTCGCGGGC
ATTAGGGGTGGAACCTGAGGCATACTATTAAGTAGGCAAGACCCCTGCTGCGGGTCAGCC
CCCGAGGCAGTCTGTCCGTACATGGTGGCTGCCTCGTCCGACCTCCGTCCCTGCCCGTTC
CGCGAGAACACACGACAACGAATTTTGAGACGCCCCGCTACTGGGAAACAGAGCACAAAC
AATCGACAGAGAAGATCCACCGCATCACCGCACGTGAAGACATGCTGTTCCTCCTGGAGC
GGACAAAGGAAACTACAATCCAGTTTGGGTACGACGTGGAAATCGGCAGGAGTGTCCGTT
CCTATGACGTCAGGCTCTGGTCACCGGCAGTCCGCAACGAACCTAACAGAGAAACACAAA
ACAGAGGAACAGGAGCTCTCAAGAGAGAGGGAGAAACTGAAAAAAGAATACACTCCAGAG
CAGCAAAGGCTGGA
>TRINITY_DN251_c0_g1_i1 len=960 path=[1962:0-138 1963:139-153 1965:154-833 1957:834-857 1958:858-959] [-1, 1962, 1963, 1965, 1957, 1958, -2]
TTGTACAGTGGGAAATCAGCGCCTCAGGTGCTGTGGGAGTTTTGGTGCACATGCCCCCAG
GGACTGGGGAGACGCCGTTTGTGTCTTTAACTCTTCTGCATCTTCCTGATTTCTTGTGTG
GATTGCTGTGGAAAAAAAAGCCAGGCCTCCCAGCGTGGTAGTTTGTGGGGCTTTGGGCGT
GAAAATGGCAGCACAAAGTTGAGTGATGAAAATCGCGCTTGCGACCGAGACTCCGCTGTA
GAGACACTCGAGGGGTTGGCGAAGCTCTTGCTTGAACGACCGACTTCAAAAGAGGAATCA
ACAGAAAAGGTCTGCGAGTGTATATGTCGACGTCTTCGCGGGAGCAACGTTTGATCTGTG
ATACGCTATTGCTGACCTCTACAGTGGCCTTTGAAAGCTGCTGAAGCTTCTCGACAGTGA
GGACCGGTTCTCTGCGACAGAAAGTAGGAGGGAACGCCTTCAAAGCATTTTGCCGGAATA
TGTGCCTTCCGGTAACGCATCGCCAGTGTTGAAACTCTTAGACTGTAGGTTTTGTTTTTC
CTCTCGAATCTCCTCTGGCTATCTCCCTTTTGCTTTCTAGGGATGTTTCTTCGTACGCAA
AGCACAGAGAAAGGGAGATAAGAAGAGAGGGACACAGACAAGGAGGGAGAGGCGAGAAAT
AGAGAGGAAAGGAGAGCTTTTGCCTCACAGGTGAAGCGACGTTGGAAACTGCCGTGGCCG
ACGCTAGGGTGAATGCTGCGCCTTCTACCGACTCATGGGGAGGATGACAAGCGGGGCAGA
GAGGAAAGAGAGAGAAGGGAGCCCACAAAGCATAATGAGACAGACGGATAACAGGAAAAA
AGAGAGAGAGAGGCTGGCGACGAGAACGACGAGCAAGAAGCGAGGAAGAGACAAGGGAAA
GAGAAGGGAAACAATTTCAATGCCCAAGGCAGAGCACTGGATTGGATACCCAGGGAACTG
>TRINITY_DN252_c0_g1_i1 len=431 path=[832:0-296 833:297-310 834:311-430] [-1, 832, 833, 834, -2]
TTGAGGCCCCCCCCAAGTTTCATCCGCCGACCTGGAGCAATGGAAGGCTCTCAGATGACT
GAAAGGAAACTCTGCGCATTCGTCCACATTTTTGCCGCCACAAGACGCACCCCACTAACC
GGTCCTCGGCCACGTCTTGCTGGAAAGACTCTTTCACAGAAGTGTGGGGACAGACTACAA
GTCACCCCGTGGCATGGTTTCCAACTCTCGCAAGTCTCGGTCGTAACCGCGCCAACGCCC
TTGCTGAACGGAGCAACCGCAGTGCACGACACTGCATGTCCATCGCATTTTTTTTTTTAC
ATCGAACCAGCTTGCTAGCTGCGTCCGACTCTGAGATGCAGCGACGGGAAGCTTTTCCGG
TGGACGCGTCTCTGATTGTATGTGCCTAGTACAGCGCCGGGGGGGCTTTGGATGGCCTCG
AGACTCTTTAA
>TRINITY_DN253_c0_g1_i1 len=204 path=[1930:0-89 1931:90-90 1932:91-203] [-1, 1930, 1931, 1932, -2]
GGACAGAGATGAGAGGAGGGACAGTGATAGAGACCGAGGAAGAGAGAGTTACGCAGAGGA
GAGACACGAGCGAGAGAGAGAAAGAGAAGGTAGTAGGCAAGAATCTAGAGAGAGATAGGA
GAGAGAACGAGAGCGGCATGGGGAGAAAAGATGAGGCGATGGACGGAAATGCTGGAATCA
GTAGTAGGTAGAATTTTGCTTCAG
>TRINITY_DN253_c0_g2_i1 len=806 path=[1927:0-537 1928:538-538 1929:539-805] [-1, 1927, 1928, 1929, -2]
CTGAAGAAGAGGCAGCCGACGCCGCAGCAGCGAGGCAAGAGGGGGGCGTGGCGCGTCGCC
TCGGTGTACCTACGGGGCGGGGAAGAGCGCGTGGGGAGGAGGAGGAAGAACGCGCAGCGA
GCCTCCGATCCGCTCTGTGGAGAGACAGACGAACCGGAAGACCTCCTGGCCTCGCCGCCG
GGAGAGCTGAGGAGCCTGAAAGAAGGCGGCGGCGCGCCCTCGCGCATGCGATCCGGCTTC
TGTCTGTCGGAGACGGAGGGAGAAGAGCTGGCGGGACGAGGCGCAAAGAGGAAGAGAGAA
GAAGACGGGGGTCACCGGAAGGACGTGGCGGGAAGCGGAGAGGGTGAACAGACGGCTGAA
GTGGACAGGGCGATGGAGCGCGAGAGGGCGAGACAAGAAAATCGCACCATTTGGGAACGA
GGACAAGCCCTCTTGGCGAAGACCGAATTCAATCCGCGCCTCTCGCCTGACGCCTATACA
GCGCTCTGGCGCCGCACCGCGCTGTCGAGACAGAAGAGCGAGAGAGAGAAAGAGAAGGTC
GAGCCGGGCGTCGAGTCGCGAGCAACAGTGAAGCGGGAAGGGGAGAAGGACTCCGAGAGA
AAAGCACAGAACACCGCGGAAGAGAAGAACGCCGGCCAGCGGGAAGAGACCCAAGAGGAA
ACGAAACCGGCGGAAGATGAATCCAACATCGCGGCCTCCAATTCCATTGCTTGTCGCCGC
CCTCTCCGTCGCTGTCGCGTGCTCGTCCCCTCTCCCTCTTCTTCCTCTTCTTCCTCTTCT
TCGTCTTCTGCCTTTGTTTCTTCGTC
>TRINITY_DN254_c0_g1_i1 len=1240 path=[2484:0-725 2485:726-749 2486:750-1239] [-1, 2484, 2485, 2486, -2]
GTCCAATCTCTTTCAGCACTTTATGGCGCCTCTTGTGCTCGAGCGCCTTCCGTCAGAGGC
AAAGCAGCCCCGCACGCTCCAAGGTTCTGGATCTCAACCCGCTCACTGCAACTTCGGACA
CCTCAGCGCGCTGCAGCTGCTTCTGCATGCACTCATGGACCAGGCCTTCTACAGTTTCGT
GCCGACTTCTGGGCAAGCTGCAAGTGATGTACCCTGTTCGAATCCCCTTGCTTCTGGTGC
GTGTTCGTCCTCGGCGTCTGTGGACGCCCAGCTGGCGGCTCTGCACAGGTGTCTAGACAC
CGCGTACAGCAAACACAGCTGGTTAGCTGGAGCGCCTCTTTCGGGGGCAACTGGAAAATC
CATCTGCGACGTAGTTGGAAGGCCACAAATCGCGCGCTTCGAGCATCTCATCCACTACGG
TGGAAGCTACTTCTGCTACCTCCTCTGTCGCGTTATGTCAAGTTTCGCGTGGCAGCACGC
GTTTGCCAGGGACCCATTCAACAGAGAAACGGGCAAACGGTTGCACGCAATCCTGCGTCG
CGGCTCTGTCGATTGCTCGCTTCAACCGATTCTTGACCTGGCCGGCCCCGGTGCCCTGTC
TGAAGCACAGAAGATTCACCTTGTGAGGAACCCCCACCTCCTTCCTGTCGAGCCGTTCTT
GGACGAACTTGCTGACGACGTCGCAGCGGCCGCCGAGCTTCCTTTCGGGTGACCGGACTT
TGGCATAGGACACGGACCGCAGGACGGAACGCAGGCTGTTGTTAGTCGCGCATATGCGCC
ACGAGGAATGCAGGAAAAACGCACAAATTGTTGTTTGTTTACGGTTGTTCTGAGAACACA
TTTCAGAACTCGTTTCCAATGGGTATCCATTATGCTGTCCAAGCTCGGCGTGTTCGTGGG
ATGACAGAAATAACAGACGGGCAGACGTGTGAAACCTGTTTTGTAGGATTATGCGTAGTG
CGACGCGAGTTTCGCCCAGAGAGTACCAGAGAGTGTGGAGCAGACAGCTAAGAGCGCATG
GAGATACTGCCTCGGAACTTTATGAGAAAGAGACTTCAGTCGTGGTGCCGATGTCGTGGT
CGCGTTGGAGGCTACCTGGCATTCATGCCGAAAAAGAAAACATCGCCAGAATTCCAGAGA
GGCCTATCGGAGGAAGTAGTGTGGAGATTGAAAAGGGCAATTTGTGTGAGTTCCCCACAC
CCTCACAAAGCAGTGCAATTGAAACCAATCATGAACGGCG
>TRINITY_DN255_c0_g1_i1 len=489 path=[949:0-73 950:74-91 951:92-488] [-1, 949, 950, 951, -2]
AGTGTGCCTGCGAACAGGGGAGCTTTTTCACCAGATGTGAGCCGCTTCCAATCCAGTTTT
TCTCCCCCTTTTTTTCTGTTCGTGAACGGTTCAAAGGAGAAGCCCGAACCGCAGTCGCTG
ACCCGAAGCCGAGAGGAACGCCCACGTGCGACCACCGTCTCTGCAGCCATGAAACGCTCG
CTGAAGCTGTTGAAGCAAACTTCCTCCCCGGTCTCAAAAGGCCCTCCTGGAAAAACGCCT
CGTTCAGTGAAGAAGCAGGCGAAGGAGACAACCAGGCGAGTCCACGCGAAGGCTGGAGGC
CGCGAAAAGGCGAGAGAAACGACGCCACATGCGGCGGTGGCTGACGAGAGTGACAGAGTC
TTAACTGGAAAAACCGAGCAGGAATCCAAGACACAGCGGAAGGGGAAACGCGCAGGAGAC
CTCGCCGAAGACGTCGCAGGAAACCAGGTCCCAGCGAGAGGCACGGGGAAAGCGAACGCG
AACCTCAAG
>TRINITY_DN256_c0_g2_i1 len=755 path=[1495:0-130 1496:131-754] [-1, 1495, 1496, -2]
CAGGAGCTCCGACTCGATCACATCCTCCAGATGAGCAGCGACTTCGGCTTTCTTTTCTCT
CGCTCGTTCTCTTCTTTCTGTCTTCTGCTTCACCGGAACCAGTTTCTCCTTGGGCTTTAG
TTCCAGTCGGCGCATGCGATCGAGCATTTGCTTGAGCTTGATGGCCCGTCTCTTGCAGCG
CTCAATCTGGTGTTTCTTGTACACATTTTTCATTTCCCTCTCGATGACCTCCTTCGCCTG
CTTGATATTGAGTGGCAGCCGAATTTTCTCCCACAGTTTCTTCGGCATGTGGGCACGCTC
AATCGTCTTCAGACAGAGAAACAGAGCGCCTTGGTGCTCGATGACCGTACCGTAGTTGCT
GTTCGCCAAGGGGCACGAGACGCGGTTGCATTTTCCAGTGACATTGTACTCATTTCTGCA
CATGTCCTCGCGAAGCGTCTTCACTTTGAAGGAGCAAAAGTCCTTGTTGATAACGTTCCA
AATCACCTCGTCGTTCTGCATTGTGGCAAAACTTTGTGGCTACCGGAGGAGACGTGTTGA
CAAGAAAAGATCAGGCGAGGGACGCCGCACCTCGGCCCGCAGGCGTCACAAAATGCAAAC
AGAAAACGGGAAAACTCGAGTGAAGCTCAGTACTGGAATGAAGCACTCAGAGGGGAAACC
GGTATGTACATCGCAGTCCAACTTGCATCGACCAATCAGAACGGGTGCCTGTAACGAGAG
ATCCACATCCTTCGGGCAGGCCATGTTACGGCGGG
>TRINITY_DN257_c0_g2_i1 len=1024 path=[2028:0-654 2029:655-1023] [-1, 2028, 2029, -2]
AGGCTTCGGCAGTAGAGATGCTTGTGGCGGAATTCGTGCTTTCTTCCACCCTCTCCGATT
CCGCCCCCCTACCGAGGCACACCGCTAGCCGAATGCATTCACGGCAGCCTACCACGCCAC
CTTTTGTTCTTGGGAAAAAACTGGACCAGGCTTTCCGCTAGGACATGCGCTTTCATGCCG
CCCATCTCAGATCTCTTTCCACAAAGCTCAGAGGTTCCCGTGTCCGGAACAGGCTGAAGA
GCCCCTCCACGAAAGACGGGGGGGGAGTTTCGTAGACCGGCCGTGTATCGATTGTATTTG
TCGATGGTTCGCGCCGCACAGCGACATGACGCTCTGAAAGCCAGCACGGTCACCTAGGAC
AACCTTTTCTCTGTCTCAAAGGAATCCTGAACTCGTTTGTTTTCCCCGGAAAGCTCTTCT
GACAAAGGCAGTCATTGTTCACGTGGAGAATCCTGCGTTAATTCCCCGTGACCAGCGACG
GGTTGTGCCGCGTCTCAGCGACCGTGTGAAGCGGTATCGAGGCGCCGCGTAGGTTTTCAA
CTCTCATTTCAAACTTCCGCACGTGTGGCGGAGCTAGCACTTTCGGCGTCTTCCTGCAGG
ACAATACCTTGCCTTTGTCTTCCGGGTCCACCCCCAGTGAGCCTTTCGGCCAGAAGTCGT
AGCGCCGTTGTATAGTGAACCTGTGCGGGGATCTCCGGTGGCGTTGAGAGCAGGATGCGC
GGTTCCTCGCGCCTCCAGCTCCACTTTGCGCTTTCTTCGGATCTTTCTGGGAGACACCGA
CTTCCGGCTAATGTGTGCCCGACGTACAGACACAGGTTCTTCCGCTGATCACGCTACGGA
GCGAGCGGCGGAGGCCGTGCGGGTGAGCCTGCTCACATGACGTCCCAAGTGGACACTGGG
GAGACGTGCCCGACTCCCTCCGGCGTCGGGGGGGGGAGCCTTTTCCCGCAAGCGTCTCAG
CCCGCTCCTGGGTCGGCGTCGACGTGCGTCAATCGGCCGCCTCAGGGATGGCGCCCCCGT
GAAA
>TRINITY_DN262_c0_g1_i1 len=208 path=[585:0-59 605:60-94 603:95-135 600:136-148 601:149-207] [-1, 585, 605, 603, 600, 601, -2]
CAGTGACACAGTATTAACTTTGGGGTGTTGCAACTGCAGCTCGATGGGCGGCAATTTCGT
ATGCGAACCAGCTACCTGAGCATCTCCTTCATCTCAAGCCTACTGCGAGACAGTCCGCTG
CTCCTGTGCAGACTAGCGGAGTACGCACGCGTCACGCGATGTTCAGTGGTGATTTGTAGA
ATCAGAGGGCGGGTTGGCGGTCCGTAGG
>TRINITY_DN261_c0_g1_i1 len=973 path=[1997:0-880 1998:881-972] [-1, 1997, 1998, -2]
TCGGACGGTCGCGACGACGTCCCCTGAGGCGGCGACGCCGAGGTGGGGACTTCCGCTCCA
GCGTCCCTCGAGTCCACGGAAGGAGTCTGGGAAATGCGAGAGGGTTTCCCTGCGTCTGCA
GCGAGCACGTGAGCTGCTCTGGTTTCCGGAGGCGCCTGTTCCTTTTGAGCCTCCCTCGCT
ACCATCCGTTTCTCCACACGCTCCACTTCATTCCGAACGCGACCGGCTTCGACGGCGTCC
TCTCCTGCAGGCGACGACGCCTCGCCGACGTCGGTGCCTGTCGAGGGGATTTGAAGGGAG
CCGCCTCGTGCCATGGTAGCGGCTCGAAGAAAGGCGCGCGTTTTCTGCAAGTCCAGGCGA
GACTCAGACGTCCGAGGCCGGCCTAGGTTGTCGAACGCGCGCGGCTGGTCGACCCCCCGG
CGCGCGGAGAAACCGAGAAAAAAAGAGCGACGGGGGCGAGGAAGAGGAAACAGCTTTTAC
CTAGAAGCCGACGGAGGGGAAAGCCCAACGTGAACGCGGATCAGAGGAAAAACGCTTGGG
AAGCGACGGGAATTACCTTCTAAGTCTATCGGTTTCAGAGGTCGGGGAAATCTGGGAAAA
ACACATGTTTTGGAAAGTCTCGAGAAAAACACGACGCATCCCCACCTTCCTCACGAGGGG
TGTCCGTGTCACAACCGCTCGTGGCCTCGACAACGGTCTCTACACTTGAGCGGTACTCTC
TGGTGCACGAACATCCTATGCGTGGGTCGCGATTATTCACAGAGAACGCCGCCGAGCGCG
GCATGGCGACTCTCGCCACTCTCTCCACAAAGCCGCCGACAGATTCGTTCACCTGCGCAC
CCTTCGCCTTGCCCACAACCAACTACACGAGCGGCGGGAGAGCCGGCCTAGTAGACACGA
GACGGAGCACGTTTGAACGTCTAGTTTGCCCGCTGCATTCGCTCTCCGCCCCAACTACAC
GAGCGGCGGGAGA
>TRINITY_DN261_c0_g2_i1 len=207 path=[1999:0-114 2000:115-206] [-1, 1999, 2000, -2]
CCAACTACACGAGCGGCGGGAGAGCCGGCCTAGTAGACACGAGACGGAGCACGTTTGAAC
GTCTAGTTTGCCCGCTGCATTCGCTCTCCGCCCCAACTACACGAGCGGCGGGAGAGCCGG
CCTAGTAGACACGAGACGGAGCACGTTTGAACGTCTAGTTTGCCCGCTGCATTCGCTCTC
CGCCCCAACTACACGAGCGGCGGGAGA
>TRINITY_DN258_c0_g2_i1 len=2785 path=[5551:0-2566 5552:2567-2784] [-1, 5551, 5552, -2]
GGGGTGTTTGGGACCGATTTCTCAAGTTGCTGGGTTTGTGTGGTCCTTGATCCTCAGCTG
GGAGTTTTTGGTGAAAAGGCGTGTACAGACGGGCGGGTTACGGTTAAACATCTGTGTTTT
GGGGAGAGAAAACCATCTGTTGCCGCGCTGAATCACACAGTTCGCGTCTCGTAAAAATAC
ACAGAATAACGTTTGCTTGGATCTGCGCTTGCGCGCGCGCTCGCTCGGCCGTTGCCTCTG
TGGGCAAAGAAAAGCAGAGAGTGTATAGTCAAGTTCACTTGGTTGATCTCGCGTTTTTGG
AGCAAAACCGAAGGACTGGTTATCTACCTCTATCCGTGTCTCTGTTTTCCCCTGTTTCGC
GAGAGAGAAAATCTGTTTCTTTGTTTGTTCTCCGAGTGCCCAACAAACAAGTCTCGTGCC
AGTGGGCTTTCCTCCCCGACCTCTTTCGCGTGTGCTGTAGATCTTCCTTTCAGCCTTCAT
TGGCAGTGCCGCCCTCTACGGTTCGGAAATTCTCGGGAAGGAACATTCACCTGTTCCCTT
CCAGAGTGACTCGCTCGCGAGAACACATTTCGTCGTTCGTGCGAAAACCTCGCGTGGGGC
AAAGCTTCAGAGCACCGGAACCCAGAGAGAGAGAGGTCCCCCACGATGGCGCCGGTGATG
ACAGCGTCGGCGGCCCCCGACCGCATGCAAGGAGTGCAGCGCGCGGGAAAGTCTCGATTC
CGACAGACGAACGCTTCCGGCTCCGCTTCGTCGTCTTCTGCGTCTCGCGGTGTGCACAGC
GCGCCCAACGGGAAGAGCGGATCGGCACAGACTCACGCGCAGAGCACGAACCGGAACAGC
GCCTTCGGCTCGGGGCACGGCCATGAAGCTGGCCCAGCGCTCTCTGCACACCAGCAGCGT
CTTCAGCAGAATGCCCTTCTCTCCGGGCGTCACCACTTGACCGTCGGTGCGGACGAGAAC
TCGATCACTGACTTGTCGCCGCGCAGTCAGAAGTGGATTGAAGACGTTCATCCGCTGTTG
GAGTTTTTCAACTATTCCAAGCGTGACGTGTACGCCCTCGTGCAGCGCGCAGAGTACGAC
CAAGACCGCGTGCAGCAGGCGGTCGCAGAAATCGTCGAAGAGAAAAAGGGACACGAACAG
GGATCTTGGGAAGTCGTCCTCACCAAACAGCAAAAGCACCAGCTTCGCGCCGCACAGACC
GAGACACAGACGCCCACGGGAAGAGGCGAAGGCAGAAACCGACGAGGCGCGGAACGCAGC
GGGAGAAACGCGAACGGGAACGCGAGTCGGTACAGAGGAGCCTCCGGAACCGCCGGAACC
AACCTCGCGTCCGACAGCGGCGCAGACGCACGCGCAGGAAGACGAACAGAGGGAAGGGCC
AGCGCCAGCCCAGGACAGAGACGACGAAGAGACAGCAGAGCAGAGGCTGGCGGGGCCCGT
CGCGGCGGCGCCGGCGCGCCGAACGCCAGTGGCAAGTTCTCGACCGACCGTCGCCGAGGA
AGAGGCGACCAGGCGGCGGCGACTTCGCCCGGAGTCGAGAGAGACTGGGAAGTCGAAGCA
CTCGAATCGCAGTGGGGCGCCGGCCCAGACGGCCTCGTTCCTCCCAAGACATCCGTTAGA
AGTGGAGAAAGCGAAGGCACTTCCGCAGGCAGCCCAGTCGCCCGGCAGTCTGTTCCGGCC
GCGCAAGGGAAGGACGAGGCCGCAGCGAGCTCTTCCAGCGAGGCGCGGACTGCAGCTGCG
CCCGCCCCGTCGACGCGGTCGTGGGCGGCGCGTCTCGTCCAGAAGAAGGAGCCGGCAGCG
ACGGAGGCGAAGGCGGCGTCCCCGCAGGGACCAGCGCATTTAGGCGACGTCGAGGGGACC
CGCGGCTCAGACAGTCGCAAGCGAGAGCCGTCTCCAATCGCCGCACCGGAAACAAAGTCT
CCCCGAGCGACGCCCGTGCGCGATCGCTCGCCGCAGCCTGCGAAAGACGCGAAGAGGGAA
GCCTTGCCGATCCCGTCGGCACATGTCGAGACCAGTGAAGCGGAGGCGACTGCCCAGAGC
GCGCAGGCAGGCGAGGCCTCGCCAGTCGCCACGCCGGCAGCCACGCCGGTGCTCCGCGTG
TCGCCCGCGCCGGAGGAGCCCACGTCGGAGAAGGCCGGTGAGCAGAGCCGGAGCCCGCGC
GCAGGGGACGAACCGGCCAAGCGCGAAGACGTGGCGAGCCGGGGCGTCGGCGCGGTCGCC
TCGAGTCCCGTTGTCATCATGCCTCAAAATCGCCACGCGGCAGGCGCAGGCGGCGTCTTT
CTCTCCGACGGCGCGCTCGCCTCGTCCAGCACTCGGGTCCAGTCTCCGGGCGCGATCGGC
CGGGGCCCGCATGGCGGGATGGTGGTGGTTGGCGGCGCGCGACCCGTGATGTCTCCGCAG
TCGCCCCGCGCCGGCCAAGTCCGCGCCGGCGCGGAGACGAGTCCGTTGGGCTACGGCGGC
CGAGGCGAGGCGTTCGAGGCGGGTCGCGCGGCGGGCCAGGACGCGTTGACTTCCCGCGAT
GGCGGAGCGTCTGTCGAGGAGAACCTCTTGACGTTCGGGACCGTCGAACTCCGCTTCTGC
ACTGCGAACCGCAGTGTGGCTGCTTCCGTGTCGAGCGCCGAAAAGCCCAAGGCAGGAGGC
GCCGCGTTCACCCAGGAACCGTCTCCGAAACTGGCGTACCCCGCGGAGGAACCTGGATCG
GGCGCGCCGAGCCTTCTCGCTTCCAGTGCAGCTGGCGGGGCCTTGTTGCCGGCGTCCCTT
CGCGCCGATGGCCTCGGCGCGCCCG
>TRINITY_DN259_c0_g1_i1 len=1451 path=[2892:0-526 2893:527-543 2894:544-1450] [-1, 2892, 2893, 2894, -2]
TCTGTAGAGTCATAGGCGGGTGCTGACTCCGGTTCTCCGACTCTCCATATAGATAAGTAG
GTGTACACCCCCCTGCGCGAGGGAGAGCGGAGAAGATGACAAGTCGAGGGTTCCGTGTTC
TGCGCGTGAAAAGAAAGAAGTGAAGGCGAACCTGAAACCGCTTTCTCGTGTGCTCGTGCA
AACGGCACGAGGAAGCAACGTCCAAGGCAGCACGCGCTAGGCATTCTCTCGACGGCTACA
AGATCTACGAATCTCATCTGCGGCTTCCACACATTTCGGTGCGCGTGAACCGACGGCCCG
TCGGGAGTCGGACGCGCGCAAGTCTCGAAATGCGGCGAGCGGAGGCCTACCCTCCCTTGA
AAAGCGAGACACGCGAGAAAGCACAAACACCGGAAGTGGGAGAAAGGCTACACCGCGACC
ACGCACTGCGGCCCCCCCACGCACCGGAAATTCTGCAGGGTCCAGAGAGGCGCAACTCGG
CTTCAGCGAGAAAAGAAAGACGCTGCGTTCGGGCCGAAGGAAAAAAAAGACTGGAAGGAA
TTTTGCACAGAGCTCCTCGATCTTCGTGCCCGATCTGCCACCCTCCGCGCTCTGTGTGAA
TAAAAAAGACGGAAACCGAGAGAAGAATGAAAAAACCAAGGCTTCAGACGTCGTCGTCTC
TGTCCGACAGTCCCGCCGGCGATCCCAGCGCGTTCTGCCCTGGAAGGAAGTCGAAGGAGT
CGGATCCCGCGGAATTCGCCCGTGCGAGGCGGTACGGGTGTCGCGCTGCGCCCTTTGCTC
TTCTTCGCAACACATAACGCGAGAGAAGAAGCAGGCCGGTGACGCCAATAAGAGAGACAA
AAACCAGCAGGAGCGTGGCGGGCCCATCTAGGTCGTCATCGAGTTCTTCGCACTCCGCAG
TCTCCTCGTTCCAGCGCATGTCGGGACCACACCCCAGGTCGTCCTCCCTATCCGGTTTCT
CCCACTCCGACACCGACGTGTCGTGCGTTGCATACGGATCCTTCCGCTTCGCTCGGCGCG
TTCCCTCCGTGACGCGCGGCGCGCGATCCCACGGCGCCACCCGGCCGGGTTTCGTCGGCT
CGTCCGCCTCGTCGTCTTCGACCAAAAGTTCACTTCGAGACACTTTCGGAGGAATCAGCG
GACCGCGCGCACCCGGAGGAGAAACCGTGGACGGCGCGGAGGCGCGGTCGAGCTCTCGTA
GCACCTCGCTCTTGGGCGGAGGCGCCTCCGCTTTTTGGGCGCTGCTTTCCCGATGAATGG
TCCCCGCAGAGGCCGAGACCTGTGCGACTGCCGGCGTCGCCCGCCCCGGGGCAGGCGCCA
GCGAAGCCGCGGGTTGGAGGGCGAAAGAGGCGAGGCCGCCTGTCCACGGCGCGTTTTCTC
GGAGCGTGCCCGGAGACAAGAAAGTGAACTTCACCTCCGTAATGTAGTCCGCGCCGTCGC
TGCTGCTGAAG
>TRINITY_DN260_c0_g1_i1 len=2297 path=[4673:0-1204 4674:1205-2296] [-1, 4673, 4674, -2]
GTCAGGTGCCTGCGGTGTGCGCCTCTGAGACGCAAATGACGAGGCCTGGAGCCGAAGTCC
CCCAGGTGGCGGCTCGTCCTTCTGCCTCTGAGTCGCTCGCGTCTCCTTCCTGTGCGGCGT
CTGCTGCGTCTCGTGCGGTTGACTCGCTTGCACCCACAGAAAAGAACGCGATGGACCCGG
GGACCGAGCGACAAGAGGCGGAGCCAGAGGACGCTCCCCGCTCCAGCGAGGCTGTGAAGG
CCGATCTCGACAGCTCGGTGACTCTGCCGCCTGTTGTCCCGGAAGAGAAAGTCGATGTCT
CTCCAGATGCAGCGTCGCTGCTCATGCTGTGCTCGGTCCCAGGGACGAACCCACGAGACG
ACAGTCTCCCCTCGAGCGCTGGGACTCAGTCGGTCCATGTGGACGGAGCGGTCACGCCTA
CAACGCGCTTTTCAACGGAGCAAGGCGAAGAAGGCACGACGTCGGCGGGAATATCGAATT
GCTCGTCGTGCCCGCCAACTGTGTCCTCGCTCCTCGCTGCCTGTCTCCCGCGGGATGCCT
CCGTCGAGTTGTCTGCCTTGCCGGCCGTGTCGCCGGACCAGGCGCCCCTCCTCTCGTCGA
TTCTCGCCGGCTCCGAGGAAGGCTTCCTCTCGGAGGAGGCAGTCGCCGCGCTGGCGGGCG
ACGCGTCCTCGCTCGTCTCGGACCCGGTCGCTGGCCACGCGTTGACCTCGCTGGCTCTGC
TGAGAGGCGTGAAGGACTCACTGAGCCCCGCGGCGGCTGAGGCGGCGGCTTCCGCCCAGC
GCGAACTGCAGCGGCTCTTGGAGCTACAGCAGGAGCAACAGAGACAGCGGCGCCTCCTCG
CGGGCGTCGTGAAGGGCGAGGAGAGCAACGTGGAGAACGCGTTTCTGGGCGCTCTCGAAG
ACGCCATGCGACAGGAAGTCGAGAGCGCCGCGACATCGCCGACCCTCACAGACACCAAAC
CCGCACCAGCCTTCGACAGGTCTGGAAGGGACGAGTCCAGTTCGGGAGCCGCGAGAAACG
GAAGAGGCGCGAGAGGAACCGGTGCAGGGAGCGGCGAAGAGTTGCTCGAAGACGACCCTG
CCTTGGTCGCTTCACTGCGAGAACTGCTGGAGACGCTCCCCAGAAAAAAAGACGGCGACG
CGCGCATGCTCCTCCTCGGCGAAAAACCCTTCGTCCGACCTTACGCCCGTCAGATTGTGG
AGATGTGGAAGATTCACTTGGGCGAGACGGGGCGGACGACGCTGAAGAAAGAAATCAGTG
AGAGGACGCAGGCTGACGCCACGCTGAAGCGGCGCGTGTTGTGCATCGCGAAACTGAAGA
TGGCGACGCTCGAAGAGCTCGTGCAAATTGCGGAGATCACCGGCCTTCTGGAGCGGACTC
TGCAGATTGCGAACAAGTACGAAGCAGAGCGACAGGCGGCTCCAGTGAGTCGTCAGAACG
TCTCTCGGCGGGCTCTGTCCCTCGTCTGCTCCCGCGCGAACGCGGCGCCTCCTCACCCGG
CCTCTCAGAATTTCGGCATGCAGGGACGCCGCGACTCGCCCTCGGTCCCCAGTGTGGGGC
TGTCCTCTCCCCTCATCTTTGATCCGTCTCTCCTCGCCTGCTCATCGCTGACGGCGGGAG
TGTCTTCGTGCTTCTCCACGAGTGCGAGTTCGCGCAGGTCGCCCTCGCCAGCCCCCGCAG
CGTCTGCCACTGGAGCCGCGCCGCCGGGAGGCGCGGAGCTGGAAGAGAGTGAAGAGAACA
ATGAACTTGCGCGGCTGCTCACCTCGGCTTCCGTGAATTTGTCCGACCCCACAGCTGCAG
GTGCTCGTCTGCGCTGGCCAAAGGGCGAAGGCCTTCTCGGCGCTCCGGCGTTGGCGAGTC
AGCAGCTGAAGAATGCAGCAGGCGGAGGCGCAGGCGACAGCAGCAGCAGTGGGTTGTCTG
CCTCTTCGGCGCTCTTCGATTTAGGAGACTCCGAGCTCTCGGCGGCCGACGCGACTGCGG
CGGCTGCGGGCCTGCTGTCGATCATCACGCAGCAACAGGTGCGGTCGCGCCCAACTAGCG
ACTGCAGCCCCATGGACCCTTCTGCTGTGGCGACCGGAGCCGTTGGGCCCTCCTCGACTG
AGGAGTTGCTTCTCGCGGCCTTTGGCGGCGACGAAGCCGCTGCGGCGGTCGTTGCGGCGC
TCGCCTCTGGAGGAGCCGCGGAGGCGCAACTGCAGGACACAACCTCGCAGGAGACAGTGG
CAACTTCCGCGAGGAAGCCGAGCAGAAAACGCTCGCGGAAGCGCAAGGTCAGCGTTGCGG
CTGGAAGCGGCCTGCAG
>TRINITY_DN274_c0_g3_i1 len=3413 path=[6952:0-2719 6957:2720-2994 6951:2995-3412] [-1, 6952, 6957, 6951, -2]
GAAGAGGAAAGAGCCGCCGACCAGGCTGTCGATGTGCAGCCACGAGCCTGTTTCATCCGC
GAGTTGACGGAGAGAAAGGAAATCGTCGAATCCACCGAGAGTTCCGCTTCGGCCCGCCGA
GGCAATGATGACGAACGAAGAACAGCTATCTTGTCTTTCCTCGTCTTCGTCGTCTCCCTC
TTCGTGCCTTTCCCCATGCGCGACCTTCCTCGCCTCCCCGTTTCCTTTCTCCATCTCTTT
CTTTGACGCGTTTTCCTTCTTCATCTGCACTTCTCTCTCGCTCTCCCTCACTTCTCTCAT
CTTCGCTCTCAAGCATGCCACACTCATCACCCCACTGTCCGGCATCTGATGGACTTCGAT
GATACGGCCGCTTTTTGCGAACCCAGCCAGCGCAAAGGCTTCATGGAGAGCTCGAATATA
TGGCGATCCGCTGCACACGAAGATGCAGACACCTCCTTTGGCAGAGAAAGGACCAGAAGC
GGGCACTCCGCTTGGGGAAGGCCACGAACATGAAATCGAAACGGAAGGGAAAAAGGAATA
CGGAGAGAACTGGAGCCCACTTTTCAGCCTCGGGAGTTTGCGGTCGTTCACCAAACGATG
GGGAAGCGTTACAGGAGCGTCCGACAGAGAAGGTTTGAAGCGAGCAAGATGAAAGACATG
AAGGTACGCCCACACCTCACTGTGCATCCAGAAACCACACAGAGGTGCTCGGCGCCTCCG
CTTGTGCCTTTTCTCTTCTTCGCGCAGCTCAGTTTCGAGTTCGAGCTTTCCATGCCGTCC
TCTCTGTTCATTTGCCGTATCTCTTTCCTGTCTCTCTCCTCGAGTGTACTCCCCTGCGCT
CCCTTCTGCCACGTGTGTCTCGTTCACTTCTTCGTGGCCCTCGCCCTCTCCGTCTTCGTC
CCCCTGGGTGCAGAGCGTGCTCTGGCATGCCGACGTTTCATCCAGGGAAGAATAAGGGAG
AAGAGGAGGGAGACGAGACGAGACAGGAGAGGCAGAATTAAACAGATCACGGAGCACCTT
TTCGTCTAGCTTCTGCACAAAGTCTTTCGTCCTCGTTGGCTCTGCCCATTTGCCCTCCTC
CGAAAACGCGTCTTCTTTGCCCCCTTCTTCCTCGGCTTCCGCTGACTCTCCAGCGCCGAC
ACTCGCTTTCCGCATGCGATAATACGTGTTGCCGGATGCACATCGGCGGGAGGCGACGCG
AGCGGCAGCGGCACACAGAGTTTCTCCCGCTGTCAGCGCCTCGGTGATCGCCTCTGATTC
CGCTTCATTCTGCCGGAGAAAGTGAACGACGTGCGCCAGAATCGCGGCGTCTACGTAAGA
GAAAATCTCGCAAGCGGCGCTTGAACTGAGGACCGAGGAAGAAAGAGAAGCAGACAAAGA
GCACAAAGACGAAGAGCATGAAGACAAAGAGCAAGGCGAAGACGGCGGAAGGAGCGATGC
ACGACGCAGAAGAGAAGACGAAGAAGTGAACGAGGCGGTACTCGTCTCGGAGCATGGCCG
CTTGGGGAGAAGCAGGTGTCGCAAGAGCTCTGCAACTCTGGACAGCTGAGGGCCCTGGCG
CCATCCATCCCATACGCGAAACGCGGAATCTCTGCTGTCTATACAGCTTTCGTCTTCAGA
AGATGACGGGGAAAGCTCCGGACATCGCCAGTAAACGGTCGGAGAAAGGTTGACTGTGCG
CCGCCGCGAGCCAACGCGAAAGCCGTAGCGTGCGCGGGAGTCAGGTTGAACTGCCGCGGC
ATGTTTGCTCACATCCCTGTCCTGCGTGGCTGTGGCTTCTCCTTCGTCAGTGCACAACTC
AACGATGGCCCGGATGACTGCCAAGACGGCCTCATCGGCAAGCGGCGCAGCATTTCTTTC
AAAGCCGAAAAGTCCTTCGATCTTGTTCCTCTCTGATTCGGTCTTCGCCGAAACCCGTCG
CGCACACGACCCCGACTCCGTGCCTCTCCCGTTCTCCTCAACCGGGAGCGCAGTCTGTCG
CTTGCACTCAAAGTCATCATCCCTTTGAAACGCCGAGAGAAGACAGAGAGAAAAAGAAGA
GACGTTGTCTTCTGCTCCAGAGTAGCAGTCGCCATGAAAACTCCTATCCAAGAGCGCCGA
AGCCACAATGCGGAGGAGGCGCTGGTGGACTGCAGGGGGTGCGTCCCGGGCTTTTGCAGA
ACACGTCGTCCAGGTGATGTTGTGAGTGCGGGGGTTAACAATTTTGCACCTCACGATCTC
TGGAATGTACAGATGGAGAGACACTGAATCGACGTCGCCGAGATTCATCACAGCATGCCA
GCCATGGGAATCGTCAATCCAATATGCCTTGCGCGTTTTCATCGTCGAGCGACAAATCTC
CGTACACTCCTTTGTTTCCTCGTTGACCCAGAAACGCGCCTCTGCCATTTGCCCGTCAAG
AGGCATAAGAAAACATCTTTCGCACGGGTGGTTGTGCACAGGAGAACAACACCCCGGAGA
CCATGTGAGAATCAGCAGCTGGAAACACCCTGGATGCTTCCATACTGCTGACCGGCCATA
CGATTGCGCCCGTCTCTCGTCTTGGGAAAAACGCTGCTTCCACAGTCGCCAGTCTTCTCC
TTCATAGCGCTCGAGAAGGCGCTTCGTCCGCGCGAGACGGTGGGGATCTGCTGTGTTAGC
AAGGAGCCGAAAAATATGATGATGAAGCTCTTCCAAGGTCCCTATTCCTGCAGTCGTGTT
TCCCCGCGGTGCCTCCTCCACTGTGAGAACGCAGCACAAAAGCGGAGAACGGACACATTC
TTTTAACACAGAACCCACGGCAAGCGCAGTGAAGAGGTATGTGAAACACAAAGCGGGATG
GACGAGATGAAACCCTGCATACAGCGTGGTGTGAAATTTGTCACCTTGAATCCAATAATT
CTGCCAGTGGCCCGCTGTGTTTTATCCGCAACGCACAATGCAGGTGGGTAAATAGATATA
TGGATGAGGGTAGAACTGGTTTGTTGACATACTTGAGCTGAAGCAGATGTATCCAGCTGC
CCCAACGCATTTAAAACTAAATAGTATGTAAATTACATAGTATGTAGTTGACATGTATCA
AATTTTCTCCGACGCGGCCGCATTGAACGGAGTGCCCGTGTATACGAAGGCAAAAAACCC
AAGAAAAGGGAGCAGAAAAGCACGTCCAAATGAAGCCAGAATCTTGGGCGTGAAGGGAAA
TCCGAGGGAAACTATGCACAAAAGGCGACACGAATTCAGTTCCTGGCACACGCATTTGGC
TAACGAAGTCACTCGACATACACCCTTGGCAGAGTCTCATGCAGGCCGCGTCTCAAAAAA
ACAGAAACGCGGACTTCATCAAAAGGCATCGGCTTCTTGACTTAACCGTCGGATGGGAAA
TGAAGCGAAAATTTTTCCACCAAGGGAAATTGACATGTTACACAGAGAGCTCG
>TRINITY_DN264_c0_g1_i1 len=259 path=[1227:0-97 1228:98-258] [-1, 1227, 1228, -2]
CAAGCAGCAACGGCGTAACTGCCCCCTCCAGTCTTTTATCTTTCTACTAAAATTTCTGTT
TGCTGGTCTCGTGCAGGCGAGAAATTCACTCTTGATGATCTAGAAACTGTGTTGCGCCGG
TGGAACCTGCTACCCGAAGAAAAGTGAAAACAGGCATGCATTTTTCTATGCATTAGGTCT
GTGCATCTTCCGTATATGCATGGATGCTGTGTAGAGGCATGGTCGAGTATTGGTGCACTA
GTTGTTGAACCGTCTTATG
>TRINITY_DN264_c0_g2_i1 len=561 path=[1229:0-399 1230:400-560] [-1, 1229, 1230, -2]
ACGACGAAGACCTCGAGGAACTGAGAGCCCGGCGCAGGAGACAGCTCCAGAAGCAGCATC
TCCTCCGCGAAAAAATGAAGGAAAAGGGACACGGCGAACTCCAAGAACTGCACAGCGAGA
AGGACTTCTTCCAGGCTGCAAAGGAATCCAACAAACTGATCGCCCACTTTTTCCGGCCGT
CGAACCGCGTCTGCGAGTTGGTGGACGCTCGCCTGATCGACTTGGCGCATCGCCACATCG
ACATTCGTTGCGTGAAAATCAACGCCGAGAAATCTGCCTTTCTCTGCGAACGTCTGAAAA
TCTGGTGTCTTCCGACGCTCGTGCTGGTCCAGGATGGGAAAACGGAGCATTCCATTGTCG
GCCTCGACGAGCTCGGCGGCGAGAAATTCACTCTTGATGATCTAGAAACTGTGTTGCGCC
GGTGGAACCTGCTACCCGAAGAAAAGTGAAAACAGGCATGCATTTTTCTATGCATTAGGT
CTGTGCATCTTCCGTATATGCATGGATGCTGTGTAGAGGCATGGTCGAGTATTGGTGCAC
TAGTTGTTGAACCGTCTTATG
>TRINITY_DN267_c0_g1_i1 len=631 path=[1235:0-630] [-1, 1235, -2]
AGAGACACTCTGGGTTTGCGAGTCGCCACGCGCCACGCCTCCGAACGCAGGGATGCTGAA
AAACTGACGCCCAGCAGAGACTCGGCTCCAGACCAGGAGCGACAGGCGACGCTTGGGGCA
AAACAGGGAACCCACCCGCGGACGGCGTCCACGAAGCTTTACACGAGGGGAGAAAGGCGG
CGCTTGGGGAAAACGCCCGTCGAGGAAAACAAGCGCGAGAGGGCTAGCCCCAAACGCGGC
GGCTAGTGACGCGCGTTCCGCGAGAATCCGCGAGTGTTGCGCTTTTCCAGCGAGCGCGGT
CAGAGCCGAGATAACTCGGAAAATCGCGAGAGAGAAGCGTTTTTTCAAGTGTCTGTGGAA
AGCTTTCGGAAAGAGCTGGGGGGCTGGAGATTCGGATGCTGAGAAAAGCGTCACGTTTTT
CTGAAGCGAGAGAGAGGCGCGACATGAGCGCCTGCGACTCGCGCCCGCGTGCGACTTTGG
TGTGAATCCGTCGACACTCGTTTGCTTTCTCCCTCTCTGGGTCATGTGCACAAACGATTC
TCTGAAGCGCTCTCGAGGAAAAAGGCGAGATCTCTCGCGTCGGAACGCCGCACAGAGCCG
CAGCGTCGCTGCATGTGCGGTTTTGAGAGAG
>TRINITY_DN268_c0_g1_i1 len=834 path=[1675:0-474 1676:475-833] [-1, 1675, 1676, -2]
GGATCCAGCGGGAGCATCAGACACTACGCTAAGCGAATCCCTCGATGCCACGATTCGTGC
TCTGCGTTGATACGTTCTATATGCACCGAAAGAACGGCTGCCTTCCGCCAAGTACACCGC
GACACACAGACGCGGGACGACGGGCGGTTGCCAGCCTGAGAGCCGTTCGTGTAGGATTTG
CGAACGGGATACGCTGGAGGAACGCAAATTCGAACGTTCAAAATCCGGGGACCAATATCT
GTGCACAGGCCACGGAAAATGTTCACCAGGACACTTCGCGGTGTGTTTAGACGGACTGGA
AAACCCCGCACATCTCGGGGAGCGGCCATTATGAACCGGAACCTGACAGTGGGCCGTCGC
TTGGAGTTGGAACGAAAGCTGCAGTATGCGTCGAGCCGAATCTTCCATTCAGTTGAGAGG
TTCAATGCGTAACCGTTTGCGGCCAGCTCGGAGTCTCGACCCAATGGATGTGCCTTCGAG
AACCAGGGCCACGCGACCAAGAGCGGCGGGCTCTGCTGCTTCGACCCTTGTCCAGGCTTC
CGAGAGTGCTGCCGCCAGTATTGCAACAAGAGTAATTGCTGTCGGGCAAGAGGCGGCTTC
TGCCTTTCCAGGGACGTTCCGCAAGATGAACAGGGCCTCTCCCCGGCACAGTTCCAACAA
AGCTCTTCGGGCCGCACGGCGGAGGTCGAGAAGCTGCAGGCTCTCCGGCTTGTGTACGGC
GAACGCGTCAGGGAGTTCTTCAAGGAACATGATCCACATATCTTCTTCTCTTTTCCATAG
TTTCACGTCCAGCTCCTCTGTAGTATCCGGAGTGAACTCGAGCAGCACCTGGAG
>TRINITY_DN269_c0_g2_i1 len=891 path=[1778:0-29 1779:30-56 1780:57-890] [-1, 1778, 1779, 1780, -2]
TTCAGGATTTTCACCCGAAGTGGTGGCCTTCCCACCTTTTCCGCGAGGGTGTCCCCGAAC
CCCTGCGCCTCCTCGGCGTGGCTGCTCGTCCTCATCAGAGTCGTCGTCCTCGTCAGACAA
CATCTCATCATCGTCATCTTCGTCGTCTTCGAAGTCATCGTCGAACTGTTCGTCATCGTC
AGCCTCTCCAAGGAACCACTCGACGGCCTGGGGGATGATTTTATCTCGGATGGTCACGCC
GATGTCATAGTCGGCCTCGACAATCATCTGCAACTCTCCGATCTGTTTGTCCGACATGGT
TTCGATTTTCTCTTCACTGGGGATTTCGTGGTCAGTGAAAAAGTTGAAGAAGCTCTCGTT
ATCGACGACTTCTTCGACGGTGCGGGTTTGCCGCGTCTTTTTGTTTCTCTGTTTGCGCGT
CAGAACCTTCTTTGTCACATCTTTCCCCTCCTTCCACTCGATGGCGGTGCTCTTGGTGCT
CGTGAGCTCCGCCCCGTGCCGTGCGGAGGCAGAAGTTAAATGGTACTCCTTGACCAACCG
GTTGGGAGTGAAGAAGTCGTTCGGCGAGAACTCGAAGACTAGCCGGAAACTCTCGGGAGT
TGCAGCTTCGGCGGCATCCTCCGCCTCTTTCCCGGCCTTCTTCTCGAGTTCCGCCTGTTC
CTCAGCCGTGAAATACTCGCAAGAAATGTTCTCCAAAAACTGCAAAATGGGCTCGTCATG
CTCCTCGACCAGCTCCGCCAACGTCGAGTTTTGCTTCAAACAATTCATCCAAAACGACGG
CACTGCCGGGGTTCCGCTCTGCGCTGCAGGGTTTGCTGGGTCACTCTTCAACAATCGCTC
TTTTCGTTGAGCATAGAGAGGAGCGTAGAGTTTCTCGTACTTCATCTTGAG
>TRINITY_DN266_c0_g1_i1 len=713 path=[1430:0-79 1434:80-491 1433:492-712] [-1, 1430, 1434, 1433, -2]
CTAACGTTGCACGCCGCCCACCAGGCGTCCCCGAGCGCTGAACGTTCTCTCTATACGCAT
TCCCGACGCCCAGTGACAAAGTCAGTCACCTGTATGCGCATCTGTGTAATAGTATGTATT
CTCTATACATGCGCCCCTATGTATGATAGGTATAGGTTTGTGATTATATGCCTATGTCTG
CGTAAAGACTGGAGGCGTGTGGACGGGAACGTTGTATGACTTTCGCCCTCTCTGTTCGTT
TGACGTGACGGGAGGCGCGGTCGCGTTTTATGGACCTGTCTTCTTTTCGGGAGACAAAAT
GTGTCACCGATTTCCCGCTGTGGTTTCCAAAGTCCAAAGAGAAAGGGATCTCCTATCTTC
TCTCCGTGCATTCCTTCGATATTTAGTACCCTTGTGTGGAATGTGCATTCTTGTCTGTCA
TGCGTATCTGTCGTGGATGTGATTTGTCTCCCGTTTTTCTGCTCGTTAGCACGTGACTGG
CCAGCAGCACATAGCTAACGGGCGCCCGGGCATCTGACGCTTCAGAAGCCTCGTCGAGCC
GTCTCGATCGATGCTGAGGCCGTCCTGTTGAATCAGAACTGAAGTGGCCGACAACCCTTC
CTTTCAGCACTCGCCATTGTTTTGATACCTCTTCGTTGTCTTGTTTATCACGAACACTTT
ACGTTGATGAAGTGTTCCCCGTGTACGGAGAGTCGCAGTCTCACATCCGTAAG
>TRINITY_DN266_c0_g2_i1 len=324 path=[1427:0-79 1428:80-102 1429:103-323] [-1, 1427, 1428, 1429, -2]
CTAACGTTGCACGCCGCCCACCAGGCGTCCCCGAGCGCTGAACGTTCTCTCTATACGCAT
TCCCGACGCCCAGTGACAAACACGTGACTGGCCAGCAGCACATAGCTAACGGGCGCCCGG
GCATCTGACGCTTCAGAAGCCTCGTCGAGCCGTCTCGATCGATGCTGAGGCCGTCCTGTT
GAATCAGAACTGAAGTGGCCGACAACCCTTCCTTTCAGCACTCGCCATTGTTTTGATACC
TCTTCGTTGTCTTGTTTATCACGAACACTTTACGTTGATGAAGTGTTCCCCGTGTACGGA
GAGTCGCAGTCTCACATCCGTAAG
>TRINITY_DN289_c0_g1_i1 len=2539 path=[5050:0-2538] [-1, 5050, -2]
AGCCGTGTCAGTTCTCATTCGATGCTTCCCTGCATATATGTCTACATTCACATCTGTACA
TCTACGTGCCTGTACTTATATATATATATATATCGAGCTCTTTTTAAAGAACTATGTAGC
ATTTTTTATTTGATGTTGAGCACGAGACTGCGTTTGATCCTGTTCTCTGAAGCCCAGCTG
TGCCCATGACCCCCCGTGAGACAGGAAGGCATGAAGAGGCTTCAAGTTATTGTCTCCTTG
AATGGGAGTGGGAAAGAAACCCCGTTTCAATACATCTCGTTGCGCAAAGGCCTGCGAAAG
CCAGGAGCGCACGCCTCACTGTTGGCCTGCATTTGCATGCGTGTGAATGCGCATTTATAG
AACTACCTTCATGCCGAGACACTTTGGATAGACGCGCACCTAACCCTGTCAGCGGGATTC
GATGCATACCAGCTTGTCAAGAAACTCTCGCGACGCCGGACACAACAGAGAACGACGCGA
AACAACCACAAAAAAACGTGACAACAGCCGAACAGTGGATGATAGCGGGGACAATGCTCA
GGCCGTTTCCCTCGCTAATTTCCTTGTCTCGTGCGCTATTTGCGTCGTCCCCATTTCTTC
TTTTTGGTTTTCCGGCCTCGAGTTCCAATCCACTTCGGCTGCTTTTTGGGGTGTGGCGCT
CCGCCTCCTCGCTGGCCCGCTTGCCCTCGAGTTTTTTTCGCAACCGCGATTGCCTCATCG
TCACAGCCTTCGCTTCCGCTCTCTCCACTCTCACCAGATTCCCCGGACTCGTCAGAGCCA
CTGAGATCGGAGGCGTCGGCGCTTCCGTCGCTCAGCGTCGAATCAACGGACGCGCGCTTC
GAAGCCTTTCCGGTGTACGTACACCCCGGCTGCCGATCTCCTGCGGCGCTTCCCCTGTCT
GAGGGCGCGCCCGGTTCGGAGTCGTCTCCAGAGAGGTCCGAGTCGAGGTCCTCGGCGAAC
TGCTCCCCTCGCTTTTTCAGTTCCCTTTCATATTGAACTTCCGAGATTTTCCCCTTCCTC
AGTTTGCGGGCCATGCGTTCTTCGAAGGCGAGTTCTTCCCACTCCTCTAAAGCATTCCGC
CGTTTTGCTTTTCGTTTTTCGGCTTTGGTGCGGGCCTGGTTGCGGATGTCGGGTCTCGCC
TCTTTTTCGATTTGTTTTTTCTTTGCGTTGTCGCGTCTACGCTCCTTTTCCGCTCGGCGT
TTTTCGCGCATTTCCAGCGCGTCAGCATGGCCCGCGACGCGCTCGGCCTCGCGGGCGGCG
TCGAAGCGAAAAGGAATCGTCAGCGGATCCACCTCGCTTTGCACAAAGTTGGAAATGCAC
CGACCGACAATCTCCTTCATCCGCGGAAGTCTCAGCAGCGAGAAGGCCGTCGCCAGCCGT
CCAATGTCGAGTTTCTGAAAGGGGAGAAGGAAGGAGAGTTGATGCTCCTTGTAGGCGCGG
ACAAAGGAGACGAAGGCCTTGGATCCTTTCAGGACGAGTGCACGATCCTGGAGAACTTCA
TTCTTGGCCGCCTCGTTGACCTGACACTTTATCGTCTCCTTTCCGCCTGCTTGCATGGCG
TCGAAGGGAGCAATCGAAATTCCGCGGTTTTTGAGAAAAGGAATGTACGCGTCCTCCTGA
GGAAGAAGAAGGAGAAGAGCGCTGCCCGAGCGCCCCGCGCGCGCTGCTCGTCCGATGCGG
TGTACGAACACGTCGGGGTTCTGCGGGGGGTCGAGTTGAAGCGTCCAGTCCACGTGGGGA
AAGTCGAGGCCACGGGCGGCGATGTCTGTGGCCAGGAGAACTTTCGCCTCGCGCCTGGCA
GCGTGTGCTGAAAAGCGCTTGCATGCAGCCAGACGCGCTCGCTGCTTCATCCGCCCATGC
AGCTTGCCCAGTTGCATGGGCGGAGGAGACGAAGAGGCGCCGCGAAGGAGGGCGTGCAGG
AGGCCGTAAAAGTATTCGACGCAGTGGCAAGTGAGCAGGAAGACGATACAGCTCGCCCCT
TTCGGAATGATTTGCGTTTGGATGAAGTCGACGAGGAAAGGCAGTTTGTCGTCGTAGTTG
CAGATCGCGTAGAAGTTGCTCAGGTGCTGGGCACGTCGTGCTGAACTGAACTTTTTTCTT
CTTTCGCATCCCCTGCGGGCGGCGCCGTGGCAAGCGGCGTTCCCACCCGAACGCAGATCG
GTTCCTTCACCACGCCCCAGAGCGCCTTCGTTTTACTCTGTTCCTGCATCGCTCCCGCCA
GCGTGGCCGAGAAGACGGCGACTTGGAAACTGAGGCCTGGCGCGTGGGCGCCATCGCGGC
GCTTCTCCTGCTGCGCGCTCGCCTTCTTCTCGCGAAAGTATCTCAGCAAGTTCCGCAAGT
CGTCGGTGTGCTGCTCGTCCATCAGCCGGTCCGCCTCGTCCACTACGACGAGGTCCAGCG
CCTCAAAGGACCAGTGCAGGGTTTGGCTGTTTTCTCGCTCGGTTTCGACCAGGCGCGACA
GGCGGCCTGGAGTTGCCACGAGCACAAACAGCGCGCGGAGGCTGGCGCGTTGTTCGAGAG
CGCGCAGGTCGCCCTCCAG
>TRINITY_DN270_c0_g1_i1 len=1023 path=[1001:0-1022] [-1, 1001, -2]
GCATCTTTACCGAGGCGTTCAGTGACCACGTGTACGACGTTCGCGAAGCTGCCGTGGACG
CTTGCCAGCCGCTGACTGAGGAGTTCGGTTCGCGCTGGGCAGTCGAGGTATTGCTGCCGC
GACTGCGCCACGTGTACTTTGTTGGTGGGTCGGGCAAGGAGTCGAGAAACAACGGCCTCG
AATCGCTCGCCTCTCTTCCGCAGGGGCGTCCGTCTTCGTCCTACCTCGAACGTATCGCCG
TTCTCCACGCAGTCCCCAAACTCGCCAAAGCCTTCTCCGCTTCTGAGACGGAGACGCACC
TCCTCCCCTTCCTCCTCGCTGCGCTCAAGGACGACGTCCCAAACGTGAAGTTCACGGGTG
CGGAGGTGATGCGCGTGACGGTGGCGGCGAAGACGCTTCCTCGAACGGCGTACACAACGG
AAGAGCTTTTGACGGCTTTGAATGCGCTGACGAATGACCCCGACGTCGACGTCCGCTTCT
GCTCTCAGCTTGCCCTTGCGGCGACGCGTTCTTGACGGCCAAACAGGCACACTCGGTCTC
TCCCTTTCTCATCTCCTTTCTCTCTTCTTCGGTTTCTCGCTCTCTCTCCTCTCTTGGCTT
CTTGGTTCCCGTTTTTCTCTTGTCCTGCCGCGTCTCTCCTATTCCGTCTTTTCCGGTTTT
CTGCGTTGTCTCTCGCGCGCTCGGGATGAAGCGCCAGCGAAGAGTGACGAGCTCTTCTCC
GTTTCGGCATTTTCAGTCAAGCAGAAACATGCGAAACAGGCGCAGTGGAGAGGCGAGATC
GCGCCGATCCTGCATTTGAGGTTGAGAGCGATTCTGCGGGGAAACCGGCAATATGAAGAG
CGAACGAGAAGGACAGAGAGTGTGTGTGCTTCAGCTCGTTTGAGGTGAAGTCGAGAGAAG
GAAAAACTGTTTCGTTCTCTTTTGTCGTTTTTTCGTTTCTGGAATCCACCCGGCACGCGA
GAAAAAGGAACAATCTGTCCTTCCGCAAAACGGTTCTTCTGGCTCCTGCCTTGAATCCCC
GAA
>TRINITY_DN271_c0_g2_i1 len=388 path=[750:0-107 751:108-125 752:126-387] [-1, 750, 751, 752, -2]
GAAAACCGAGGAGTCACAAAGAGGTTCGGCGCACCGTCTGCGATTTTCTTTCGCACACCG
CCTCGGACAGCGTTATGCTGAGGGCCAGAAGCCCTACGAGTTAAAAAAACTACAGTTGGG
TGCGGGACGTTTCCACCACGCGTAGGCAGGTGTTCCAAACAACTCGGTTCCATTTCGTTC
AGCGTCGTGCGGTGAAACGAAAGGAATCTTTTCCCACGGCATTGAACTCTAGAGAGGAGT
CACCAAAGCACGCGACTTTCAACACGAACGCCGCCTCATCACGGGGGCGGTGTGCGTGCG
CCAGCTTTTTTCAGAAGTCAGTCTCTGGAGCGAACGCGATGACGCCCGCTGTCAGGCTCG
CGATTGTTGCCTCGGAAGGCGCCTCAAG
>TRINITY_DN273_c0_g1_i1 len=674 path=[1303:0-673] [-1, 1303, -2]
GCAACGGCGAAACATGGAGTCTCAGCTTCACTGAGGGCGATCTTCCTTTAACAGACAAGC
GCTTCCTCGTTGGGTGCCAATCGAGTGAAAATGTTGTTGAAAAAAACGCCGAGCCATCCT
GCAAAGTGCCGGTACATGTGGAAGCGAGACCTTCTTCTGAAACCAACAACGTTGTCACTT
GTGCCTACGGTCAAAACAGCAACACACACGCCTTGGAGGTCGAGCTCACAGCAGAGAAAA
ACGCTGTGACTATCGAGTGCGGTAGCGTCGGTTCCCCCCTGCCTGAAAACCCGACTATTC
ACTATTGTGCTCCCGACGATGGAAATTTGGATTCCTGCTCAGCGAAGAAATACGTTGACG
CTCTGCCGATGTTTGAAGAGAATTGGGTGAAGCAGGACGGGGAGAAATCCTCTGTCACCC
TGACGATCCCCGAGTCCGGATTTCCGGTGGAGGATCAGAAACTCCGCTTGGGATGTGTTC
CCAAGGCAGATTCGACAAGGGTGGCTAGCGGAGGGCAGGCTGATACGGCGTTTGGAGAAA
CAGCATCGAGTTGCAATGTTATGGTGACGGTCAGAGCGTCGAACGCCGCATCATCTGCAG
TATCCACTCTGCAAGCGGCGGCTGTTGCCTCCGGCGCTGTCGCCGTGGCGGGGCTTCTTG
CTGGTTCCCTTTAG
>TRINITY_DN272_c0_g2_i1 len=897 path=[1788:0-671 1789:672-896] [-1, 1788, 1789, -2]
CTCAAGTGCTTCGCGGAGACGCCCAACAAGAAAAACAAAATCTACATGCTCGCTGAGCCT
CTCGACAAACAAATCGGCGAGGACATTGAGAAGGGCCTTGTGTCTGACAAATGGGAGACG
CGCGTCCTCGGCGAGCACTTCACGACCAAGTATGGCTGGGACGTGCTCGCGGCGCGGTCG
ATCTGGGCCTTTGGCCCGGACGCGCGCGGCCCGAACGTCCTCGTGGACGACACTCTCCCG
AGCGAAGTCGACAAGACGTTGCTGGGCAACGTGCGCGAGAGCATTGTCCAGGGCTTCCAG
TGGGCGACTCGCGAAGGCCCGCTGATTGAAGAAAACATCCGAAACGTCAAGTTCAAGATC
CTCGACGCGTCCATCGCTGCAGACCCGCTCCAACGCGGCGGAGGCCAAGTCATCCCGACT
GCGCGGCGTGTGGCGTACTCCGCATTGTTGCTCGCCACCCCGCGTCTCATGGAGCCCGTC
TTCTTCACAGAGATCCAGTGTCCTGCGGACTGCGTCTCCGCCATTTACACGGTCCTCGCC
AGACGACGCGGAAACGTCAGCCGCGACATGCCCAAGCCCGGCACGCCTCTTTACATCGTC
CACGCCTACCTGCCAGCGATCGAGTCTTTCGGCTTCGAAACGGATCTACGAACTCACACG
TGCGGACAGGCGTTCTGCCTGTCCATGTTTGACCACTGGGCGATCGTCCCCGGAGACCCG
CTCGACAAGGCGATTCTGCTGCGCCCGCTGGAGCCCGCGCCGGCGCCGCATTTGGCGCGA
GAATTCTTGCTCAAGACGCGACGGAGAAAGGGTTTGAGCGAGGACGTGTCCATCGCCAAG
TTCTTCGACGACCCCATGTTGGTCAACATCGCCACAGACTTGCAGCAATTCCTCTAG
>TRINITY_DN275_c0_g1_i1 len=1463 path=[2913:0-791 2914:792-808 2915:809-1462] [-1, 2913, 2914, 2915, -2]
GGATGTTTGCCTCGCAATCGGTTTTCTTTTCTTGCTCGTTTCTTGCGCAAAGCGCTTCGT
CGTTTTTCTTTCCAGCCCCGGTTTGACAGCTCACTCGAGCGCTTTACGTGGCCACCCTCG
GCGCTGCGTAGCTACTCAGACCCGCGCGTTGTCATTGCGGACCGGCTCCGAGACTCCCGG
ACAAAGGACACAGCGACTAGGAAAAAGCGAACGTCGCTTTTGGTTGTCACCCTTGACCTC
GAGACACTTCTTGCTTCTTTGGTGGGGCTGGTGTACACGCGGTTTCTACTTGTTTATCCA
GTCCGTCTGTCGCCGCCGCTATGTCTTTCCCCCACTTTTCCCGCCTGGACAATTGGCGCC
TGAGTAGGCCGGCGTGCCGATTTTTGGTGGTCTACGGGCTCCGAGAGAGCGCGGGGAAGA
CGCGTTCTCTCTAGATCTGTCTCGGCCTTCTAGGGCCCAAAAAGTCTCCGGAAGAGCTGC
TTTTGTCAGCGAACGGGTGACGTTTTCCGCGTGCTCGTGTTCCGCAAGACACGGCGAGCT
AGGGCCAGATGCGGCGGCCGCCGTCCTGTCTGGGCAGTCCTCTTCGCGGAAAGAAAACCC
GTATTCGCCGTTTTGCGCTTCTCTCGGCCAAAGGTTCTCATCCTCTACAAACGTCCCTTG
CGAAATTGGGAACGAATGCCGATCGGGCACGCGAAGTGCACGTGGGCTTCATCGGTCTCA
CTGGCCTCGGGTCGAAAAGACTATGTCGCGACGAGCGGCTCTGCTGTGAGCGCGCTTTCC
CAGGCAAAAAAAAGAAGGGGACGTCTTCTTTCTGCACGGAACCTAGCAAGTTCCTCCACA
CCTTCTTTCTCGGCGTCTGTTTCTGCTGCTTATCCCGACTCACATTCGCCCTCACGTCCG
TCGATTGTTTGCCGTGCACCGTGTCTCTTGACGCTTCCGGAGACGTGAGGAGCCGTAGGC
TGCTCGGCAGCTGGTCTTTGTTGGGTCCTTTTTCCCAATCATAACCCAGAGGGGAATCGT
TTCTGTTTTTTCGTTCCACTTTTTTGTCCCCACGCGTCCTCTCAAGTTGTAGACTGTGCG
CATTCCGCCAGCTTTTTCCTCGGCGATGGCTTCGAGCCAGAAGCTGGACGTGAGGCTCTC
CCGTCGTTATCGATAGAAAAGAAGAAGAAAATGAGGGGCGGCGTCAGAGCTTCGGGCGCA
CGTTCTCTCGTTCTCCCCCTTCTCCTCGTCTTCTCTAAGCCCGCGTTTCTCTTCTCTCTC
TTGCTCTCGTCATCCTTCGCCCCGCGTCTCGCCGGTTCTCACCTGGTCGATGGCTTGCTC
CTTCCTTTGAGCCAAAAGCGCCCGCACAATGCAAAGTCTCAAGTCAAACCAGAGACCGGG
GACGTTGGTGCAGGTGCTGACCGCCAGAGTCTGGACATTTCTCCGGATTTGCTGGGGACT
GGTGTCTCCGCTTCACGTTCCTC
>TRINITY_DN276_c0_g1_i1 len=1024 path=[2018:0-268 2019:269-316 2020:317-1023] [-1, 2018, 2019, 2020, -2]
GGTCACCTTCTCGGTCTCGACACCCACGACGTGGGTGGATTCTCTGGAGAATTTCCTCGG
AGTTCGGAGCCGGGGCTCTGCTACCTGCGGACCACTCGGCGACTCGAAGAAAACATGGTC
ATCACGGTGGAGCCAGGTTGCTACTTTGTGCCGTTTCTCATTGACAAAGCGCTTAGCGAC
TCCACCCAAAGTCGATTAATAAACAAAACCGCATTGGCGCCGTACATGCGACTTGGTGGC
GTTAGGCTAGAAGACGTCGTCATTGTCACTTCTGATGGCATCGAAAACCTCACTGTCGTG
CCCCGTCGCCTAGAAGAGGTCGAGGAGCTTCTGGCTACCCGAACAGGGAGAGATAGCGCG
CTTGGGGCCACGGAACAGAAGAAGCGAAAGGCAGCTCTACAGTGAACGACAGCACGCAGT
GTGCAGCGCACAAAATCTGTAGCTTGGGTCTGTACACTTTGAAACTCTACCAGCGGTCCC
CCTCCGGCCTTTCGGGTCTTGAGAAAAAGCGTCAAACACAAGCGCCTATGACGAAATGTC
GATGCGGGGAAGTTGCTAGACGACGGAGACCCAAACACAAGGGTGTAAGACGGAGGCGGG
GGGCAACGAGCGGGAAGCGTTTCGAGACACTCGGCAGTTCAGAAGACATGGTTCAAACTG
GGGAACGTTGTGGCTCAGATCAGGGAAGTCGAGGACCATAGAAGAAAGGAGTTGACGAAA
AGCGAGTTTGTGAATAACACATTGTATTGTGGTACAGGGATGGGAAACAGAAGGGTGGGG
GAGGCAGCCGAGTGACGCGTTAGTTACCTGGTTTTTCCGTTGGCGAAAAGGTTTTTTCGA
GCACTCTATTTCACATGGATACAACTGAATTCCGTCGTTTTGTACCGCGAGCAAAACGAG
AGAGCTAACAACCACCGGGTCGAGCCAAGGAAGAAGCGAGGCCAGGGGAAGGCAATCGTG
AACAACCTGACACCCGTTTTCCTTCGTATTGTTTACCAAATCATAGTTGGGCCCTGTGAA
GAGG
>TRINITY_DN277_c0_g2_i1 len=1082 path=[2200:0-304 2201:305-321 2202:322-1081] [-1, 2200, 2201, 2202, -2]
TTGCCGGGACACGTCGCAACTGTCTCCCTGGGCGATCGATCGGCTTTGTTGCTCACCTAT
AAAAACTGTGTTCACGCGCCTGCCGTTCGTGCGGGAAATCGCACAGAAGAGGAAATACCA
CATCGTATTGGTCTCCATTTTAGCTTCGCAAAACCCCCGTCTTCGATTTGTTCTTCCCTG
TTGTCCCGTGCCATCCTCTTCCGTTATCGAGAACGTGACTTCCTTTCTGGACCCCCCGTC
TGCCAGGGGACGTCGGCATGGGTATTCGTTCCGTTTCGTTGTGCAAAATCAAGAGCTCTT
TTTTTTCGCGGGGGCCGTCTACTGTTTTCGTAGACTCTTTCCGACCGATTTCGCTTTGTT
TCTCGTCCCTGGTTTTTTTTGCGATTCACAGATCGCAGCAGCCAACGGGAAAATACGTTT
TGGTCACTGGTGCTCGGGTGCGCGACACTTCGCCACTATGGAGGACCCTGCAGGTGCTTT
CGATTATTTTGGCATGGCCTTCACCGTCTTAAAGCTGGCTCTTGCTCTGTCGCCAATTAT
CGTTCTAGCTTCTCTCTTCGTCTTTAACACTGACACAGAAGAAGTCGGCCAATCCAAACG
GAAGCCCGATTTCTCTCTGGAGCCGTTGGAGTAGTCCTGGGCTCCTTTTGCCTACCGTTT
CAGAGGTGGATGCGACGTTGTCTGGGCGGAAACGTTCTGCGTAAGAAAGCAAATTGGAGA
CATCATGTAGTGCTTCCCGGAGTTCTGTTGTTGTAATGAGGAGAGCAGAGGATGGCATTT
TCTGCGATTTGACGTGCGAGTGTCTCCACAAAGAGCGTGACATGTTTGCACGGAGCATGC
GCCTCTCAGGTACTGATTAGGTACAAGGCTTCTGCGGTACACCTTCCCAGAATCGGGGAG
AATCGTCATAAAAGAACACAGCGTCTTGATACGCCGTTTGCGCGGGTGATCGTGGGTGTT
CCGATAGCTTTTCCCGCGGCGACACCGTGTGAAAGGTTACCTTTCTTCGTACCTGCGTGT
GTGTATGTGTAGATGTAGATGTACACTTTTTTGACGGGAGACGCGGTGTGACTGACCCTT
CA
>TRINITY_DN265_c0_g2_i1 len=2533 path=[5101:0-1376 5102:1377-1394 5103:1395-2532] [-1, 5101, 5102, 5103, -2]
TAGGGGGATTGTTTCTGTTTCTGTGCGGCCCTCTTCCTGCACATGATTCTGTGTGGCGGC
GGCAGCCGGCTCGGATCATGAAAAAGGAAAGCGGATTGCGATGCGGTAATGAATGAGGTA
AAGCATATAAATAGTATGAACGACCTCATGACACATAACGCGGTTCCACGAGACGGCTCG
CCTTATAACTCTTTCGTGTTTCGTACGGTCTGGTAGCACGTTCAGCGATGGGTACGGACG
AGTGGCCCGAATATGCCGGTGGAGAGGCCACCGGTTGGGCCAGTAACCGTGATTTCAATG
GCTTCAATGAGGAGGATGATTATTTGCGTAGTTATGGTAAAGCTACCAAAGAAGCCTTAT
CGTCGACACGTTATTTTTCGAAAGGTATCTTGACAAAGAGCAAGGATCCTCGTACGCAGA
AGCTGAAGCAGCTGATACGTCTCGTTGCGGTGGTTGCTGTGATTGCTGGGTTGGTTACAG
TCGGTGTGAAAACTACGTCTGTGCTGAGGGAGGTTTCCACCAGACAGACTGCTACAGAAG
AGACGAAGAAACAGCTTGACGCCGAGATGTCCCTTGATCAGGCGTACCTGGACCGTGCAA
ACGACATTGAACAGCGAATCGAGCAGAAGAAGGCACAGATCACGGAGCTGGAACATCATC
TTCCCGATGAAGTTGCCGATGAACATCGCCCACAGACATGGAAACACAAGATGAAGAAGA
TGAACATCAAACAGGCGTTTGGGTCCCTGAGTAGGAACAAACGCAAGAAGCACCAGTCAC
TAAATTTTCTGCCTCGTTTTCTTCCTCCTCCTCCCTCTGACGAAGCACAACAGCCGGTGT
CATCAGGGACGCAGCACCCAGCCTCGATGGTGGAACCTATCTATGAAACAATTCTCCCGT
CACGTTTATCTGACGCTTCCGCTCACTCGTCAAGCGGTGGCAGTCTAGGAGACCCATTTC
GCAACGTTGTTTACAAGATTGAAGATGAAATGAGACTTGTAAGTAAGGAAGAGTCTCAGT
GGCAAAAGAAGCACGACTCAGTTCGAGCCCGTTTTAAGGAAGCCATCGGTAAGCATCATC
CCGAAAGTGGACCCCACGGACAAATGTGGAAAATGGCTGAAGAAATCCAAGTTCCGGGAA
CTCACCCAGATGCGCAAGAATGGTTAGACACACCTAAGAAGTCTACACCTGTAAAAGACT
TTTTCCGCAAATATATGAGACCGGCAGTGTCCCGTCTGCTAGAGGAAAGAGAACCCGAAG
TTAAAAGAGAAATAGCAGCGGAGAGAGAGAAACTAGTTGAGCTAGAAAGACTTACGGGTG
ATGAGTGAGGATATGGAAGGTTCCATGAACGATTTCACTTGCTTCCCCGGCTTTTTTTCC
GTGTAGATTCAGAGGGTTCATCATGATAGGCTACGCCGGCGACGTCACAGTGACGAAGGG
GTGGAAGCGACGTTTGGCGCTTCAGAGTCGCAACTGTGTCACTGCTGGATCTGGGGAGGA
ACCCGTGAGAGAAACCTATACTTGTTGTTCTCTGCCTCCTCACGTTTAAACCTGGTGAAA
TGCAGCACCTAGAACGTTCTCGCCCCTCCTACCCCTCGTGTGAATCTGTATGTATGGAGC
AGTGCCATCGCCCGAGTAATTTGTTTTCCTACGGATAGCTAAGACCAGCGGTCTGTAGAG
TCTCTGAGCGGCATTCTTCCCAGTGTTTCACGCTGTGCTTGTTCTTTGGAGCGTCTCCAT
TCTAACCATGCCGCAGCAGTTATGGCCCGTTCGTCAACAAGCAGATGGATAGACTCACAG
ACATCCAAAATCAGTATTCGAATTTGTGTGGGCGGCTTTGCAGGGGCACGGTGTTTTTTT
GTTGTTTCTTTCTCGCCATGCTCAATGAGGACTGACGAGTGAAGGTTTCTCTTTTGAGAG
TCCGTGCACCCTTGTTTGAAATTACGTTCTAAGTGCTGCAGATGTCGGAATTAACCTACA
TCTTGGCTGCAGCTCTGCAGGGACCACGAACCATCACCCTCTGTGCTCGGCGAACAGACG
TTACCTCTCTTCTACGACGATTGTTTCAGCAATGCAGCGAGATGATTGTTGGGAAGCATG
GCTCACCCGATTTAAAAACTCGGAATGAAGCCCCAGATTCTCCTGGTTGAACAAAGTTAC
TGCATACAGCCAGAGACCACCGACAAGAATTCGGTTGACATGGCGGCAGCACCAGTGCAA
TGCAAGCGGAGACCCTCGGTTTCGTGTGTGAGCCAGTGCTACAATGGTATGAGGCACATC
AGCATGGCTACCCAACGTCACAATTGACAACTTCTCCCCACAAGGTGGACCAGTTAGTGC
ATCCTCCTCCTTGTGCCAGGAACCTGTCGGCACGACCGAAAACTTCCAGTTTTTACGTGA
AGCCGAGGTTAGTCGTCACGGGAAGAAAGACACCAAAAGCAGGAAACAATATGTGCGTTC
AGAACGTGAAAATTGGCCTCGACAATACCAGACTTTTCAAATCCGTACGCGGTGTCGAAC
TCTGCAGGCCCTA
>TRINITY_DN279_c0_g2_i1 len=1176 path=[1774:0-552 1781:553-1131 1780:1132-1175] [-1, 1774, 1781, 1780, -2]
CGTGCACCAAAGGTCTTTATGTTTTTTCGGAGGAAACCTCCGTTCGCAGAAAGGCATAGG
CGCCTGTCGGGGGGAGTAAGCGTCAGCGTGCAAAGAGGTTTCTTCTTGCCGTCGTTGCCG
CGCAGACGACAGCAAGAAGCTGCAGTTTTTTTGGCGTTGCGAAAAACAATCCGTACAGAG
ACGCACACCAGGGAGGCGACTAGCAAAGGGATAGACTTGTGACATTCGAACAGCTTGCAT
GCACGTGTCCGTTACTCAAAACCGCTCTCAGCTCCGACACCCACTCCCGCGACGGTTGAG
TCGCCTCTCTGCAGGAGGGCGAACGCTTCCTCCCCCAGTCCGAATCCACGCCATGATGAG
GACTGGGGAGGAAGCGCGCCGTTCGACGCATTTCTGAGATTTTCCCGCGAGAGTCTTCAG
AAGAAGAGAGGCGCGGGGCAGTGCCCCAAGCCAGCAGCTGTCGGATTGTGGATCACGTAC
TCGCCCCTGACGCGCTCTTCGCGAACGCCGTAGGGCCAGGCGCGACTGAGCGACGGTCGA
TGCTCCTTTGGAACTGCAGGGAGACAAGGAATGGAAAGAAAACACTCGTTTGTGGACGAG
GGAACGCGCCCGAGAATTCCGGCGTTCACGGGCGCAGAGCGAAACAGCTGAGGGAGGGGA
TAGAGGTGCGCGCAAGCGCGCATTTCGGAACTCTGCTTTCTGGAGACGATTCACTCGTCG
AAACTCGACCATGTTTCTACGCTGGTCGTCGAAAAAAAACAGATTTGCAGACCTCGAGCG
TGTGCATCGAGGGATGCGCAAAGAGACGGATGCAAACAAAGGAGGTCATGGGCCTTGAAC
ACAGTCACGTGGGAAGAGAACGGCTGAAACGCATCGCGCACGAAAGAAAAGGAGAAATAG
AGGCGAACGAGATGAGAGCGATGTCAACAGAGGGAGGAGACGCGGGAAAAAACAGGCGAG
AAGGGAGAGGAACGGAGAGACCGGTACAGCGGGGAGTTTGCAGATGAAACGCCGCAAAAC
CTGATCCAGGTTTAGCCACCCCCGTTTGGGTATGAGACTTCCGAGCTTTGCAGTTTTTTT
TGCCAAGGCCTTTTTCAAACGGTTCTCACGATTCCAACCACTGGAAGGCTGTTCCATAGG
GTGTCGCGTGTAGCGAACGACTTTCCCGTCGGCCTG
>TRINITY_DN278_c0_g1_i1 len=1619 path=[1597:0-1618] [-1, 1597, -2]
GCGCCACGAACTCCTCCGTTCTCGCCCGCTACTCTGAATCCTTTTTACTCACGCGAGCTC
ATCTCGCCTCCTTCTCGGGTGCGCTGCCTCGGCTGTCGCGACACCGAATCTTCGCCACCG
AATATATGCACCGAGCGCAAGCGCGCTTCTAGTTCTGCGCCTTTGTCACTTCCACTTCGC
CTTTCGAGTCCTCCCTTTTGCTTCCTCCTGCGCCTTCGCCCTGTGTCTCCTGCCTCGCGT
GCGCGTCAGCGTCGCTGAGGAGCCCCGTCGTCTCTGCATTCTTAGAACCTTCGCTCCTCT
CGCTGGTTTCTTTGCGCAGCATCGCAGACGCAGTCTTGAACACGCGCTCTCGCTTCTCGC
CGCGCTTTCCACTCTTCTGGGCGTCGGCCCCCTTCGCCAGCTGATACCGAGTCGGCATGG
AAAAACGCGACCCGGAGAAGGGTCGGAAGTCCACAGAACTCGTTGTCCGCTTCTCCAACG
CAGTCGCCTGACTCGGGAGATTGTCCGAGGAGGTGTGAAGCGTGACAGGCGACGCGCAAC
TCTGCCGCGGCGAGAACACACTCCGCCTCGACTGCTCTCCAGGGGAAGGCGGCGCAGCGC
CATCGTCGCGATAGTCTGTGTCGTTGAGAAGCGAGTTCGACCGCGGGTGCCGAAAGTCGT
TGTCGGGATCCTCCGCTCTCGCCATGGGCCGGTTTGCTTGGATTTGCCACAGAGTCCATT
TTTGGTGTTGGATTTTCCGTAGAAAGTGTGCGGCGAGGAGCGCAGTCCACAGCACGATGG
GGACGGAGAGGAGCATGACGTAGCCGATCCACGAGCTGAAGAAGGAGAGGAGGCGCGGGA
TGAAGATGCTACCCACCCAGACGGCGAGGAAGACGATTCCGACGGCGAGGACGACGGTGG
GGAGGAGGCTCGATCTGCTCCGGTAGAGGAGCCACACGAGGACCTCGAAGAGGGTGATGA
TCATCTTGGCGAGGGCGTACGCGATCGCCAGGTGTTGCGTGTAAGTCAGCGTATTGGGTT
TTACAAAGTTGATGCACGTGACGTATCGGTACTGGGAGCTGATTTCCTCCTGGACCTCGG
TGCGCAGCGTTGCTGCCAAGTCGTACTTGACGCACAGATTTGTCGGACTCGCGTTCACGG
AGAAGAAGTCGAAGTTGTGCTTCGTCCCGAAGCAGTCGGCGCCATCGTTCTGGCATGCAG
AGACCAAGTTCTGTTTCCCCGATGCGTCGCGAAAGTCGAATGCCCAGTAAGACAACACGC
AGGTTTGCCACAGGTAACAGCCGACGACAAGCACTGCCGTGCGCAGCAGCCAAACGTACT
GCATGCGAACCTTCCGCGCCGCGGGCCCCGAGCTGATGTCGACTTCGAAGCAGTACATGC
GGCGCTTTCGCAGCGTGACCATTTGAAACGCATGCGGCAAGATCGATGCGGACATCGACA
TCTCGTGAATCACCAAGACAAACATCAGGACGGCACAGCTCAGGACCAGTGTGAAGCAGT
TGTACACCTGGTACGGCCAGTCCAGCGGCTGCGTCAGCATCTCGGCAACTGCTTCCTTCA
AAGACGCCATCTTGTGCGGAGTGTGTGAAAAGAAAAGAGAAACTCCGCAGAGGGGCGGG
>TRINITY_DN280_c0_g1_i1 len=609 path=[669:0-315 670:316-608] [-1, 669, 670, -2]
GTAAGAATTACAGGATATTTTGACAGGCACGCACAAACTGAGGACGTGCCGAGCCTGTGC
TCCGTCCGCCCGGTCGCGGATCAAGTCATGCCCAACTAGCGTTTCCTCGACGCGATCCGC
GGCAAGAAATTTTCTTCTTCTGGGACAACTTGCCTTCCGTATATCCTCCGTAGCTCAGAG
CGAGTCCGGCCCGCTTTCCTGTTACGGACGGGCTCTTTCTCTGTATTGCTGCGATGTAGG
TGCTCTGGCCAGGCATCGTTGTTTTGGTGTGCTGTGGTGCAGGATGAAGGACAGTAAGAA
TTACAGGATATTTTGACAGGCACGCACAAACTGAGGACGTGCCGAGCCTGTGCTCCGTCC
GCCCGGTCGCGGATCAAGTCATGCCCAACTAGCGTTTCCTCGACGCGATCCGCGGCAAGA
AATTTTCTTCTTCTGGGACAACTTGCCTTCCGTATATCCTCCGTAGCTCAGAGCGAGTCC
GGCCCGCTTTCCTGTTACGGACGGGCTCTTTCTCTGTATTGCTGCGATGTAGGTGCTCTG
GCCAGGCATCGTTGTTTTGGTGTGCTGTGGTGCAGGATGAAGGACAGTAAGAATTACAGG
ATATTTTGA
>TRINITY_DN280_c0_g2_i1 len=357 path=[671:0-63 672:64-356] [-1, 671, 672, -2]
GTATCCTGGAGACCTTTGGCCACAGGAGCGCGAGCAAAAATGTAAGAATTACAGGATATT
TTGACAGGCACGCACAAACTGAGGACGTGCCGAGCCTGTGCTCCGTCCGCCCGGTCGCGG
ATCAAGTCATGCCCAACTAGCGTTTCCTCGACGCGATCCGCGGCAAGAAATTTTCTTCTT
CTGGGACAACTTGCCTTCCGTATATCCTCCGTAGCTCAGAGCGAGTCCGGCCCGCTTTCC
TGTTACGGACGGGCTCTTTCTCTGTATTGCTGCGATGTAGGTGCTCTGGCCAGGCATCGT
TGTTTTGGTGTGCTGTGGTGCAGGATGAAGGACAGTAAGAATTACAGGATATTTTGA
>TRINITY_DN282_c0_g1_i1 len=331 path=[731:0-108 732:109-330] [-1, 731, 732, -2]
AAGCTTCTCGGGCGCGATCAAGTCTTTCCACTTCCGCTGGGGATCCTTGACGAAGAGACA
GCACTCGCCTTCGCCCTTCGAGACGTCAAAAAGCGGATGAGGCAGGACGCTGCGAACAGG
AACGAAGCGGGGCTTTTTCATGCACAGACGTGCACGGATGATTGGCGAATGCGAGGCCGC
AAAAAAAAGAAGCGAACGCGCACGAACACAAGAGCACAGCACCCTCAGCGGAAGAAGTGA
GAAGATCACGGAGCAGCGACACAAGAAGAGACAGCGGGGGCGCTCTCCCCTCTATCTACG
AAGCGATACAGCTGGGGCCGCAAAGGAAAGA
>TRINITY_DN285_c0_g1_i1 len=620 path=[1239:0-354 1246:355-558 1245:559-619] [-1, 1239, 1246, 1245, -2]
GGCGACTCCGAGAGGCACACTCTCCACGAAGCATTTGTCTTGAGATTCTTGGACGTAAAA
GTACGCGGCTGAGGCACCGAGAGTCTGGGGAAAGAAAGAAGCGACCTTTCCACTGCCTGG
ATGGGTCGGTGAAAATCCGGCGAAAATCCCGAGAAAAACTGCAACGAGAAAGGCGGCCGT
CAGCCTGCATGAAGCGGCGCCGAAACGCGACTCGGAACGCGAAAGACACCCGGAGAGAGG
AGTTTGCATCGGCTGTGGCAGCGTCATCTTGCCGAGAAAAGGGAACAGAAACGGAGCGAC
AAGGAAAGCTTTTTGAACCGCCTGTACGTTGAAACCGCGGTATGAGGCACAGGGCTGAGA
ACGAACACAGACAAGGGCAGAACGACAGGAAAACAGATATCAGAGAGACAGAGTGACGAA
ACGGCGTCTGCGAATCAGACGAAAGCCGACAGTGACTCACGAAAACAGTTCAGGACAGCG
AGTAAAGAAGTGCCCGGAAGTGTCTTAAACTTTGGAACCGATCGAGGCAAACGCACCGAT
GTGCAAGTGTGCTGGCGCAGTTGCGGATAGTCCGCCGTTCGTCGGCCCTGAAACAAGCAG
ATGGACCAAGAGCCCGGTTT
>TRINITY_DN283_c0_g2_i1 len=2068 path=[4139:0-1856 4140:1857-2067] [-1, 4139, 4140, -2]
TTAAAAGCCTGAGCAAACAAGCGAGAGACGGTCTCTCTGCGAGGCGCTCCTGCACTCGCG
CCGCTCAGCTGCGCGGATCAGCTCTTTACCCCGGGCGGGTGCCGCCCCAGTCCCGACTCT
GGAAAAAATAAAACCACTCACCATGACTCCCGCAGCGACCGTCGCCGCCGAAGGTGGCCA
GCCTGCTTCCCAGGCTGCGGAGCTTTCGCGCCAAAGGGAGAAAAACCTTTCTCCCGACAG
CGCTACTGCGTCCCAGCACGCCTCCCCCGCCTCTGTCGCTTCGTCTTTGCCAGCACTCGT
TCGGGCCTCTTTGCTGCCTTCCGGAGCGCATCTGGAGCGGTGTTACAGTGTGTGCTGTAC
AGACACGCACGTCTTTGTGGGAGGCGGCAGCATAGCTGGCGTGGTTTGCGTGTGGAAACT
CCCCGGTGACCTGCTCAGAGCTTTCGCTGCGCAGCACGGGGACGGCGACACCGGCGAGGC
GACGCGCTTTCCTGCAAAAGATGGCCAGACGCCTGACCGAGCAGAGTGGGAGTTCGTCGG
GGTCCTCGGCCCGATGGTGTCCCCCGTCGTTCAGCTGAAACTCAACAGCACGCGAGAGAG
GCTCGCTGCTGCCACACAGACTGCAATAGGTTACATTTGGGACGTGAGTCCGGCAGCTCT
GGCGTCGCTCTCGCAGCTGACTGCCTCGGCGCATCTCTCGCTGTCTGTCTTTGCGAGTTT
AACCTCGCCGTCTTCGGTCCCCTCGTGGCTTGGCGACGTCTTCGCGGCCGATCCGAGCGC
CGCGTCGAACTCGTCGCTGTCGCCGACAGCGCTGCCCCCAGCCATCAGCGACCTGCTGCG
TCTCGGGCCGAAACCCGTCGCAGTTCTCGGCGGCGCCGAGTCGCCTGCAAACGTGACTTG
CGTCGAGTTCCTCCCCGACGGCTGCACACTCGCCGCAGGCAGCGGTCTCCCGCTCTCCGT
AGACCAAGTTGGCCGCGAAGACTGCGTCTCGAAAGCTCCCCTCGGCATCTACCACTGCGA
AAGCGGGCACCGCCTCGCAGAATTCCCCGCCTTCGTCTTCTCTCCCGACAAAAAGGCCTC
CCACGCCGCCCGCGCTCCTCTCCTCCTCTCCAGCATCGCCACCGTCGCCATGGACCCGCA
CAAATTCCTCCCTCCTCCCCTCCCCTCTACATCCTCCTCCTCCTCTTCATCTGCTGCGAG
TAGTCGCTGGCTCGCTGCTGGCGACGCCGTGTGCGGCTGCACGGCTCTGGTCCTTCTTCC
CGATGGTCTGTTGATGCAGCTGCGGCGGCAACACGAGAGTCTTTTGCATGCGTGGAACCA
GAAGGAGACGAGACGCCTCGCCCTCCTGCGGCTCCGGCGAAGACGCGACGAGGCGCTGGC
TTCAGCTGCCCAGTGCACAGAAGCTGCGGGCGACGATGCGAACTCGGCCGAGGCTGGCCA
GCGCATGCAGAGGGAACAGGATGCGGCGGATGCGGAAAAGGCGTACCAGACTGCGCTCGC
GGAGGCCGAGGCGGCAGGAGACACGGTCAAGGATCGCGACGAAGAAGACGAGACGCTCGA
CGAGCGAAAACCGATGCCCCCAGTCCAACCCGCTCTCCTCCACCTTCCCACCGTCGTCGC
CCAACTCAGCGAGGCCGCACCAGCCGAGATGACAGCGTTGGCATGGCGGCCTCGACGGCA
GGGACATCGGGGGCCTCTCCATCTGTACGTCGCATGCACCGACGGATTTGTTCGCGTTAT
CCAGCTCAATCCGGTCCCCTTGCACACTTCATCCCAGCACACGCTCCACGTCAGAAGCAT
TGTGCTCTGCAAAGTTGCCAGTGGATCGAGCTCCGCGGATGTGCGCTCGCTAGTTTGTCT
TCGCCCGTATTCGCGACGCGGCCACGTCACCGTTGCTGCATGCAACGCGTTCGATTTCCC
CTCGTTCGCCTCCTTTGCTTCGCTCGATCCTTCTGGCTTCGCGGCGGCTTTTCCGGGCAT
CGAGAGCGGGAAAGACGCCTCAGAGGAGCGCTCGAAGGCCGACGAGACTGCGGCCACCGC
TTCGTCTTACCAGGTGCGCTACGTTGAG
>TRINITY_DN286_c0_g1_i1 len=657 path=[1141:0-400 1157:401-521 1124:522-524 1125:525-527 1163:528-548 1160:549-551 1156:552-554 1162:555-578 1159:579-581 1155:582-602 1161:603-605 1158:606-608 1154:609-629 1138:630-632 1139:633-635 1140:636-656] [-1, 1141, 1157, 1124, 1125, 1163, 1160, 1156, 1162, 1159, 1155, 1161, 1158, 1154, 1138, 1139, 1140, -2]
TGGAGGCGTGGTTTCAGCTGGTAACACAGTGGTGCGGAGCACACCGTGGGTGTTCTTTAG
TTCACTTCGGGCGTCATCATTTCCAGACCCATAAACACAGGCCAGCCATCTACAAAGTAA
ACTTGGCTGTGAGCAATACGAACTGTCATCGACAGCAGGGGTAGAGTTCCCTTGATTGGA
CGAAACGTTGCTATCCATTTTCGACAACTGTTCTTGTAGCGCTCGAATTTCGGCTTGTTG
TTCCCTCAATAGTTGCTCATACTCTGCCAGAATTTCTCTCTGCATCCCCGCGAAAGCATC
AACACTATCGTGGCTGTTCTTCGTTTCACGGGAAGTCGTTGCGGGTAAATTTCCGCCGTT
TGTAGCGTCGAGGGTTGCCTGTTCAAGCGCCGATCCTCTGCTATTCAACCTCTCGTGTAG
CGTTTTGTTCTCTTTCTTGAGCTCTCGTGCTTTCTGTTGGATGCGCCGGAGCCGCTGAGC
AATACTTTCTGGAGGTTCGGGCAGAGGCATCTGCTCTGGAGGTTCAGGCAGAGGCATCTG
CTCTGGAGGTTCAGGAAGAGGCATCTGCTCTGGAGGTTCAGGCAGAGGCATCTGCTCTGG
AGGTTCAGGCAGAGGCATCTGCTCTGGAGGTTCAGGCAGAGGCATCTGCTCTGGAGG
>TRINITY_DN287_c0_g1_i1 len=460 path=[875:0-459] [-1, 875, -2]
TGAAGGCAATGCTCATGTACAGAGAGACCGAAATGCTCTTTTTCGGTCTGAACCTGGGCC
CCCTCGCTGGCGTCGCCGTGGGGAAGAGCATCAGCCGCTTTCCCGATTTGAAGCCTGGCG
ATGTGGTGGACTGCTGCGTTCTGGGGCGAAGTCCCTGTGGACAGTTTCTCCTCTTGGAGC
GAGTCGGAGGCCGCAATCTTGTCTTCGACTTGAAAAGCAAAAGAATGCTACCTTTGCCGT
CCCTCGGAGACACAGAGGCGACCTCATCGTCCAGCACTTTCTCTCAACAGCGAAAAAACC
CCTCGAGTCAATCAAGTTCGTCCCTTGTTGACGACGCATCAATGACGATAACACCTGGGG
CGTACGACGAGCCGTACAAGCTGACGTCGAATGCCTCGCTGGTGGATATGAAGGCGAGGT
TCACTGTTGGGCTGGACGAGAGGCTCGGGAAGAGATTCGG
>TRINITY_DN287_c1_g1_i1 len=372 path=[350:0-371] [-1, 350, -2]
GAAACTGTCCACAGGGACTTCGCCTGTACAAGTGAAGGCACCATCACCACACGAGATGGG
GAACAAAGTCGCAGGATTTGACTGTTTCCTTCTCTATTCGTGTACGTCAAAGGGCCGCCA
AAGGCCAAAAAGACATCTGAGCTCCGTGTACCCGTTCGGACAGGGGAGCAAACGAATGCT
CAGCATCAATGATGCAAGCCTTGTCGCCTGGCCCCTTATATTTCACCTTCGGCGTCGCGT
CTTGTGTCGCCCACTAAACAGTGTAGCCGCGACATTTGCGGCTGAATCTCCCGCCCACAC
CACCAGCGTAGAAGGCCAGATTTTGCACTGAATGTGGGCTTGTGCTACTAACCTAAATCG
GACCGCGGGACT
>TRINITY_DN281_c0_g1_i1 len=2800 path=[2778:0-2799] [-1, 2778, -2]
AGAGTTCGAGTCACCCCGATGACCAGTTAGGTTCCTCCTAAGGTAACGAAATAAAGTCAT
AATTATTACCACACTTTGGCATGATTGTTTCGAGGCTCGGAACCAGGTGAATGCCCACGT
GCTAGATAGACACAGAGCGGACCAGGTTCATGAGCAAGCCTAGACAGTATAAGGGAGACG
GAGGCCGTTGTACACCCCTCCTGTCCACGAGAGTCCGCTGCGCGAAAGGTCATTCCGCTC
TTCACAAGTCGCCACCTAAAACTTTTTCAAAATAGAATTATCCTTGAATATGAGGGTTGA
GGTGACCCGACGGTTAGACACTGAGGACATCACAGGCGCCTGGTTAGTCGCCTTTCCGTC
ACGCACAGCGTTACGCAGTCGGCTGCTCCGTGTGGTGGGGTGGGGCTGTTTTTCGAAGAA
ACGCATCATCCCGACATGCCTGCATGCGTTAGTGTGATACCTAGCTGTTCAGTAACATTC
AAACTCAGGATCAGCAAACCCCTGGAAATACCCAGGACTGCACGCAGCAGGAACGGTATG
CGTTTTGACACTGAAAGAGAATACAGGCAACCACAACTGCCGTCACGGGCAGGGCCCCCG
GGTGGGTCAGAAGGGTAGAGTCAACCACGGACGCGTCCCCAAGCTCTTTGTTCCGCTGTA
CAGAAAAGACCACATCTTCCTTCCTGTACTGACGCTTTCGCTTTGGGGTGGCGCTCGGTG
CGTGTACGAAAACGTCAAGTGCGAGAGGACTGGGGTTGTTGAGCTTGCTGCTGGAGCTGC
TGCCGTCGACGCAACTCGACATTCTTTTCGTGCTGGCGCCACTCGGTCTCGGCAAGAAAA
CTCTGCTTGTCGAGATACCCGTGGCCTTTCTTCAGCTCGGCCTCAATACCCTTGTCTCGT
TTGAATTTCTCCCAGTCAGCCTGTGACTTCTCCACGGAGTTGATGGCCGAAGGTCCATCC
AGCGCAGCAACGAGGCCGTCGAGCTCGGCAAATTGCCCCCCGAGCTGCTGTGCCTTTTGC
TGCATTTGCAGGAACTTCTGGTATTCCTCTGAAGCGGCCTCCATGCGCGCCTCGACCTCG
ATGTTCTGGCCCGCGAACCGCGCTACCTTCTTGACGATCACTTCTCCCGTCGTGTCTAAG
CTCCGCATGGCTTCGTCTCTCAGCTTGATGACAGCCGCGTCTGTCGGACGACGACACCTC
TGTTTGAATTCTCGGACGCTGAACGTTGTAGCAGTGGCCGTCGTGCCTGACAGAGTCGCC
AGAGTTCCGTCGTGGAGGTTCTCCGGCTTTCCGTCCCCTCCACGTCCCTCTGGATCGACC
GCCTTCTGCGCCCCCAAAGCAGCTGAGGCACCAGCGCTCTCCGCATCACTGGGTCCGAGC
GGCCCACGTGAAACTGCATGTTGTCCAGTGCTCTGTGTCTTCGGAACCACTCCTGAAAGG
GGCGCACTGCCGCCACGAAGCTGCGAGGTCGGCTGAAGAGCTGAGACAGCAATAGACAGA
TGGTGCTGCAGCTGTTGCCACGTCTGGTTCCTCTTTTCTCCAGTCGACGGGCAGCGGCGG
TGGAACTGTAACAAGAAGTCGTCTGTCGGAGTCGGGGAGTTGTACGAAGACAGAGCTTCT
CGCGACTCCTTCTCCATCTCCGCAAAGAGCGCCGCGGTTTCTTGCTTCCGTGCCTCTTCT
TCGGCCTTCTTGGCTGCCTTGGATTTCCGCTTTTCGTCCTCTCTTTGTTTGCCTCTGAGC
ATCCGTTTTCTTCTGCTGGACGCGATGACGGGCTTTCGTCTTGCCACTGTCATCTCGTCG
CCGTCGCCGCCGTCGCCGCCGTCGGGGATGCAGGTTCCTGCGGGTCGTGTCGCCTCGGGC
CAAGCTGTGGAAGCCGGTGCCTGGGAAGGGTGGGACGAGTCACCGTGTGTACAGGAACCT
TCGGCACGTGTTGAGTCTTGCTCCTCGTCACTCGCGTCCTCGCCAGACTCCTCGGAGGAC
CCGGCGGAGCCTGCGTAGTCTTCGTCATCTTCCTCGCTGTCGCTCCCAAATTTCATGTCC
AGCAGAGACGCCATCTTGAGTTCTCGATAGATGAGGTGCGCCGAGACGTCAGGATGCACA
GAGGTGCGTCGACAGTGCAGCAGGGGTACACGCCTCTTGCCCCCCACGTGGTTTGCCTGC
GGAGTGGAAATGAAACGAACTTCAAATCGCCAGCTCTCAGATCCGGCCTTCGCCACTCCC
GCTCGAGCGTTTCCTTTGTGCGGGAAACGCGACTGGAGGCCTTCTCGTGTTGAGGAAGCG
TGAAGGAGTGGCGTCTCTATCTGCGAGTGTGCGGCGCAGACGCACTCCGGAGAATTTCGA
CAGACAGCCCGACGACACGAGGGCAAAACAGCAGACCCACGCAGTCCTGCTCTCGTTTAG
ATGTACGTCGATTGCTGGATGCGCAACTGTGCTGTCCGATTTTTGAGCCTACAGAATGCT
CGAAAAACACGGCGCACAACACGTCTCGATGTCGAAGATGAAGCAAACGCTCGACGCAGG
CGTCGGGAGTGACCACGAGCAACGACCGTTGCTTCTGAGCAGGTTCGCAAAGCGTTACGT
CGAACAAACAGAAGAAAAGCGGTGGCGAATCCCGAAGGAAAAAACACCCATCGCTCGACA
GGGGAAAAACGCGTGAGAACTCGCTGGGAACTGCTCTAGCCCCGCCGACTGCGGAGTCTT
GTCTCCGGGTCTGGGAGACACCGCGAGGAGAGGCCGCGAATACGTCTGGAACGCCAACAT
GCAAAGACTTCGCTTTGTTGCCTGCCGCTTGTCATGTCCA
>TRINITY_DN281_c1_g1_i1 len=209 path=[189:0-208] [-1, 189, -2]
CAAGAAGTCGTCTGTCGGAGTCTGCAGGACCAGGAGACGAGACGCAGGAGCTCTCGCAGA
AATATGTGCGCCGTTTCTCGCTTCTTGATTCACGCACTCTCCGCCAGGACACATTTGAAA
ACTTCGCTGCATGCAGAGGAGTCCACGCTTCATCCGAGCAGGCGCGTGCCTTCGGTTGCT
TCTGCGGATGCAGGCGAGGGGCTCCAGCG
>TRINITY_DN288_c0_g1_i1 len=391 path=[865:0-159 866:160-390] [-1, 865, 866, -2]
GCGACCTGGAATACGCCGAAGGACGCTGTAGCCTAGTGAGAAGAAAGCAGCTTACAGACG
CTCACAAGGCGTGACTCATTGCCCACCGTGTGAGACGGATCTGGATGTGTTCACAACGTG
GTGCCTGCCGAGTTGCGTTTATCGCGTTCAGCTTCTAGGGGTACGTAGTCAGGAATGTGG
CGTAGACGCCGGAATCGGACTACATTGCCTGGGAACGTTGGCGAACATTATGCGAGCGGG
ACCAGCGAGCGTGGAGGTATGTAAGCACGTCGACATGCGTCTGGCTATGGCTTCGAGGGC
GGCTGTGGCGGACGGGAGGCTGGTAGCATTCTGTTGTTGGACGGTTGCAAATGCAGGTGG
ATGCGCCGCAGGTGTGACTGCGGATGAGTTG
>TRINITY_DN288_c0_g2_i1 len=288 path=[867:0-159 868:160-287] [-1, 867, 868, -2]
GCGACCTGGAATACGCCGAAGGACGCTGTAGCCTAGTGAGAAGAAAGCAGCTTACAGACG
CTCACAAGGCGTGACTCATTGCCCACCGTGTGAGACGGATCTGGATGTGTTCACAACGTG
GTGCCTGCCGAGTTGCGTTTATCGCGTTCAGCTTCTAGGGCTGTTGCACGTGGTAGGCAA
TGATTTTTGCTTGCACGGCGGAGCCACATGCAGCGTGACTTCCACGATGTTTCCTGCGTG
CCTTGGGACTTCGTTGGTGCGACTTTTGGCTCAGCGTCTGATATGATA
>TRINITY_DN284_c0_g2_i1 len=1114 path=[2312:0-930 2313:931-948 2314:949-1113] [-1, 2312, 2313, 2314, -2]
TCCGCAGCGTTTTCTGGGCTCTTTCTAGAGGTGACGTGCGCGGGGTCTCGCAGACTGCCG
AATTTCGCGGCCGGAAATCGTGAGGAAGTTTTGGTGAAGAAAAATTCTGTACCTTCCGTA
AACGCTTGCCTACTGCGCAGGAGGAATTGCAGTGGAACGGACTGGCATGGCATGAATCGG
TGCTAAGAGTTTTTTCTCGTAGCTCTCTGCCTCGTCTCTCTCGCCGTCGAGCACGAGTTC
GCGTTCTTCCGCCAAGGGATCTCAGGCAGCGGAAACTAGCGCTTCGACACTCTTTACGTC
TCATATTCCTGCGCCCTGCTTCCCTCGCGCTTCTCGAGTTCCTGGTTTTTCCTCGTTTCC
CCCGGTCTCGTCACTCTACCGCTATTACCCGTGGCCAGCCAACCAGCTGGACACAGGCCG
AACCCGTCCCTTCCTTTTTCACGTGCTTTGCGCGACTCCGCGGATGTCAGAGACACACAC
GCAGCTCCAGCAAGGCAGGTCTTTGCCGAGATGTTCTCCCACGAAAACTGACAGCGCCTC
AGCTTTGTTCCTTTCCTTACTCTCTGCGCCGGGGCTACCGAGGTGGACAACCCGGCAAGC
TGGCCAGGCGGAACTCGTGCGTGGCATCTACACTAACGCCCATTCCGTATTGCATGTCCC
AGTGTGTGTAGCTTTCGAGGGTATACACCTATTGTATTAAACGCGTCTTCTTGGCTCTTC
TCAGCAGATTTTTTCTGCCATTTCGAGCTCCCTCGAACTGATTGAGAGTTGCACTGCGAC
CGGTGCACTCAGTCGCGACGCGTTTGACTGAGTACCTCGTCTAGTTGACATCGCCAAAAC
GGACTGTTTTTGTCCGTCCCCTTCGACCTTTTCGTTTGAGAGTGTGGCCTACTCACGAGC
ATCGCAGAAGCAGTCGTCCTTTCAGTTTTTTTCTACGAGATCCGCGCAACTTTGAGGTTC
GAGCTCCCAGTTCTTGTGCCGTAGACGGGTCCGGACATCGTGCCTGCGACAGGGAGGGCA
GGCAATATAAGGAGGGAAACTGGCTTGCTGAACGTCCTAGGTTCGTACTACGCTACTACC
CGACAGCACCCGTCACGAACGCTTCAGGAAGAGA
>TRINITY_DN290_c0_g1_i1 len=471 path=[941:0-98 942:99-470] [-1, 941, 942, -2]
GGCTGATAAGAGGTGCTGCGAGCAAGACGGCAGGAAATCAATCGCACCGTCATCTGTCGT
ATATGTGATTGCACAGAATTACCGCTGCGAGGAGGCACTCGGTGTGCTTTCGGCTGTGGC
AAGAACGGAGAGTGGAGTGAACTTCTCTGAGCAAAACTGCCGTTTCCATGAGAGAGGAAT
GTTGGGTCTTTATGTGGGAAGTCTTCTGAACCACGTCATGGCATCGACTGGGGTAGGGGA
AATTCGCCAAACCTGAGTTCTGGTGCTCAGCTACACCGCCAAGTCGGTGGAAGGCACCCC
TCCATGAATGTGCCGGGAATAACCATCGCCAGTGTGCAGGACGCGGAAACGACTTGATCG
CTGTCAATACGGTTCCCGGGTCATTTTATGTCTTGTGTTTTGTTTCTGGTGTGTGTGCTC
AGTGTAAAGACCAAGACGTTGCCGACGCCGCGAATCTCCTTTTGGTTCGAC
>TRINITY_DN292_c0_g1_i1 len=331 path=[651:0-165 652:166-183 653:184-330] [-1, 651, 652, 653, -2]
GGCTACAGCGTCGCGTATCTGAATCCTCACCTAAATCACCCTCCAGGCGCGAAAAAAGAC
GTTTTTCGGAATTTCAAGGAGTACGGTTTGGCACGCCCAGAGATCGTTCGTGGGGATAAC
GCGGCGTGGGTATGGCGCCTGCCGCCTCCCGCCGGTGCCGAAAAAAAGTGCGCGCGCCGC
GGGGGGAACGAGCGACAAGAGGGAGGAGTCGGCGCCTGACAGCCCAGATCCGCCGGCGGA
GACGGACACACAGGGACGAATGCGCGCGTACCTACAGCGAAGTGCGCTCGGTGGGGGCAA
ACCGTGGGTGGATGCGATCGTGACGGATCCG
>TRINITY_DN291_c0_g2_i1 len=823 path=[1051:0-632 1052:633-822] [-1, 1051, 1052, -2]
ATCTTCGGGTTTTTCATGTACCTGCATCCAATCAACACCAAACGGAGCAAACAATCTTCT
CTCACGAGCCAAATCACCTCTGTGGAACCTATGCGATGCCGATATTATCAAATTCTCATG
TTTTCATATAAAGAGACACCCCACCCGCTTGTTCAAATGTCCTTCACAGTGGATATCGTG
CAGCGCCGTGAACCCCCCGCAACGCAACCCAAGCCTGCTGTCGCCTTCGTGTCTTACGCG
TTTAAAAGCAATCAGCCTTCTCGATGGACCCCGTAGGCGACTGCTGTCTTTTCCTACCAC
ACTCTGAGTCCACTATGCTGCGACTAGTTTCACCTGGAATTACCAAGAGAGCCGCAGCAC
ACCTACGCGCCAACCCTCAACTTATACTGAAGCTATGGTTGCACCAGACACTCCGGAGAG
ACTCGAAAGGCACTGCAGGTAACTCGCGGAATTTGAATCACACTGACACGGGCAAGTCGC
GTGACACTGCCTTTCGGGAGCGCTCTTTCCGGGCAGTCCGTCGTATCTACATCACGCGCT
CATGCGCCGCTCCACTTCGACAGAGCGCTGTTGCAAGCAGAATGCAGAGGTCGTGCGTTT
CTTTTTGGTCACCTCATGAGGTTCGCGTCATTCCAAACGACGCCGGAATCGAGGATATGG
GCGCTAACGGGGGCACATGAGGTGTCTTTCTCAACGCCGGCCGTTCTCATGTAGACGTTC
CAGAGCGTAGGTCCCCACGAAGTATTGCCAGCGATTAAATGACGCCCATCAGAGATCGGA
AGAGCGTCGTGTAGGGAAAGAGTGTAGATCTCGGTGGTCGCCG
>TRINITY_DN294_c0_g1_i1 len=233 path=[421:0-55 422:56-232] [-1, 421, 422, -2]
CACACAAAGGGACACCTCAAAACGCCGAGATATGCACAGAACAGCTAAGCGTCCATTCCT
TTGGTACGAGCAATGCGAATGCACTCAGTGGAAGTTTGAGCTGCAAAACAGCTCCAGCCC
CATCCTTGGGGGATACGCTGGCTGTACCCGAGGTAAGAAAAGAGAATCATACGGCGCCCA
TCGGAATGCAATTTCAAAGCCCGTCTCACAGCACAGAACAGCTAAGCGTCCAT
>TRINITY_DN294_c0_g2_i1 len=377 path=[423:0-199 424:200-376] [-1, 423, 424, -2]
GCACAGAACAGCTAAGCGTCCATTCCTTTGGTACGAGCAATGCGAATGCACTCAGTGGAA
GTTTGAGCTGCAAAACAGCTCCAGCCCCATCCTTGGGGGATACGCTGGCTGTACCCGAGG
TAAGAAAAGAGAATCATACGGCGCCCATCGGAATGCAATTTCAAAGCCCGTCTCACAGCA
CAGAACAGCTAAGCGTCCATTCCTTTGGTACGAGCAATGCGAATGCACTCAGTGGAAGTT
TGAGCTGCAAAACAGCTCCAGCCCCATCCTTGGGGGATACGCTGGCTGTACCCGAGGTAA
GAAAAGAGAATCATACGGCGCCCATCGGAATGCAATTTCAAAGCCCGTCTCACAGCACAG
AACAGCTAAGCGTCCAT
>TRINITY_DN293_c0_g1_i1 len=477 path=[455:0-476] [-1, 455, -2]
AAAGGACTACAAATCCTTCTTGGCCACCCAAGGCGGAATCAAGACGGAAGTGCGAGTCTC
GCTGACCGACATTCCAGTGTCTTTTGCGACGACCCGCAGCGCGGCCACACTCGAAAGCCC
CCACCGAGCCAGCTGGAAGACTCTCGGAGTGTTTGATGGCCAGGATAAGCAACGGCTAGT
GGGCAGTTGGACAACCGTGTACGACGAAGGTTTTGAGGTGGACATTGGCGGCAGCACAAG
GCTCATGGGGTTTATGAAATATAACCCGCATAGCCACTGCTCGGTTGCCGACGGGGACTT
GGAGAACTCACAAGGCGCCACGGCCTGCTATGCAACGGACCCATCGAGAACGCAAATTGG
TTGGTACATCCAGCAGCAAGAAGGCGGTTCGCGCGTGTCGGGATGCTTCTATGCGGAGAA
AAGCGGCGCTTCGAGCTCCACTCCGGCCGCGTTCGTCGCGATCAGGGAGGCCTCAAG
>TRINITY_DN295_c0_g1_i1 len=1144 path=[1737:0-530 1738:531-1143] [-1, 1737, 1738, -2]
TTTGGTATTTCGTTTCCGAGATCCATTCACCACTCGATGCGTGTTTGTACGACTAGTGTC
TGACTGCAGCCGACTAAAAAGTGCAAAAGTGCCTTCCGCTTTCAGCACAGATGCCGTTGT
CACCACAGCATTCCTTTTTTCCATCCTAGACTCGACAGGAAGCAGCACAACCGTGAAACT
CCACGATTCACGTGCCTGCGTTGTACCATCCTTGAAACACGGCGCGCCATCGAAAGACAG
AACGTCGCTCCGAGCACGACTCACGACCGGCTACAACGCACTCGAGGGGTCGTGGCGAAA
CCGTGATTTAAACCGAGATTCTCGTGGTCGGAATTCAACAAACTTATCTATAACCCAAAA
CATCGCCAGGCCTCTCACTTGTATCACTACGTTTTCTGGGGTCTACACTTTTGATACGCG
CCAACAGCCCCGAGTTGCCAACTTTGTGTGCGTCTGCCCTGTCGGTGCACTGCAGCTGCT
TCAGCTAGACCACAAACACCTTTTCTGTACCTAACAATCCCCACAGGGTGACCACAGAGA
CACGCAAAAATCTCACTCCGCCCAGTAAAGAAACGCGGTGCCGGTTGCCATCACTTCTGC
AGAAGAAGCTCTTCTCTCTGGGACGAATCAAAACCACTGGTCACAAACAAGAAAACAGAA
AACACTTCTCACATACGTGCGCCGCATCAGGGATAGATTATTTCTTGTGTAATGTCAGGG
ACGCTGGCATAGGCCAACGCCTCCACCAATACATGCGCTTGGGTTGTGTGTCATCACCTG
GCGCCCAACGTGACACGAAAGAAAGGAACGGATCATGAAACCGAACTCACACCACGCAAC
GGGGCAAACATTTCGTGGCATCCACGGAGACTGGGAACGAACCGCAATAACTCTCTTAGA
AAGTGCGTTCTTCGTAAGAAGGGAGCGTCAGACAAATGCCTCAATTGAATCATGCAGAAG
CGACGTACGACAGGAACTGTCTACAGTCGCGAGATTCATGCTCGTCATCAAAGGTCATCA
CTCTGGCTCGCCAAAACGTTTTCGATGTGTTCATATTCCTTTTGATAGACGCTAACCGCC
CAGGGTTGGCACCTTTGTGTGCCTTGAAACACCTTTTTTACACCTAACAATCCCCACAGG
GTGA
>TRINITY_DN295_c0_g2_i1 len=1249 path=[1735:0-635 1736:636-1248] [-1, 1735, 1736, -2]
ACCTAACAATCCCCACAGGGTGACCACAGAGACACGCAAAAATCTCACTCCGCCCAGTAA
AGAAACGCGGTGCCGGTTGCCATCACTTCTGCAGAAGAAGCTCTTCTCTCTGGGACGAAT
CAAAACCACTGGTCACAAACAAGAAAACAGAAAACACTTCTCACATACGTGCGCCGCATC
AGGGATAGATTATTTCTTGTGTAATGTCAGGGACGCTGGCATAGGCCAACGCCTCCACCA
ATACATGCGCTTGGGTTGTGTGTCATCACCTGGCGCCCAACGTGACACGAAAGAAAGGAA
CGGATCATGAAACCGAACTCACACCACGCAACGGGGCAAACATTTCGTGGCATCCACGGA
GACTGGGAACGAACCGCAATAACTCTCTTAGAAAGTGCGTTCTTCGTAAGAAGGGAGCGT
CAGACAAATGCCTCAATTGAATCATGCAGAAGCGACGTACGACAGGAACTGTCTACAGTC
GCGAGATTCATGCTCGTCATCAAAGGTCATCACTCTGGCTCGCCAAAACGTTTTCGATGT
GTTCATATTCCTTTTGATAGACGCTAACCGCCCAGGGTTGGCACCTTTGTGTGCCTTGAA
ACACCTTTTTTACACCTAACAATCCCCACAGGGTGACCACAGAGACACGCAAAAATCTCA
CTCCGCCCAGTAAAGAAACGCGGTGCCGGTTGCCATCACTTCTGCAGAAGAAGCTCTTCT
CTCTGGGACGAATCAAAACCACTGGTCACAAACAAGAAAACAGAAAACACTTCTCACATA
CGTGCGCCGCATCAGGGATAGATTATTTCTTGTGTAATGTCAGGGACGCTGGCATAGGCC
AACGCCTCCACCAATACATGCGCTTGGGTTGTGTGTCATCACCTGGCGCCCAACGTGACA
CGAAAGAAAGGAACGGATCATGAAACCGAACTCACACCACGCAACGGGGCAAACATTTCG
TGGCATCCACGGAGACTGGGAACGAACCGCAATAACTCTCTTAGAAAGTGCGTTCTTCGT
AAGAAGGGAGCGTCAGACAAATGCCTCAATTGAATCATGCAGAAGCGACGTACGACAGGA
ACTGTCTACAGTCGCGAGATTCATGCTCGTCATCAAAGGTCATCACTCTGGCTCGCCAAA
ACGTTTTCGATGTGTTCATATTCCTTTTGATAGACGCTAACCGCCCAGGGTTGGCACCTT
TGTGTGCCTTGAAACACCTTTTTTACACCTAACAATCCCCACAGGGTGA
>TRINITY_DN296_c0_g2_i1 len=837 path=[3171:0-836] [-1, 3171, -2]
TGAAAGCCATGCGTCGTCGCCTCCTGCTGCGTCTAGCCTCCCGCACGCAGTGCCTGTCTC
CGACGCTGTTGCAACGGAGGGGCGAGATTGCCGACACTCCACCTCATCCGGGCTCTGGCT
GACTCCTATTCCCGCGGAGTCGGTGTCTCCAAAACTGTCCATGTCTGCGTCCACAATCAA
TGCTGCAGACGGTCTTCGCCCGACAGCAGCCTCGGTATGCCCACACGATACAGCCTCGTC
AAGACCTACCGAAATGCATATCCCTTCGAATCGCCTGGCGCCCGCATCCGGTAGTGCTGA
AGAGCCGGCACAATCACCGGGAAGGTGGCGAGCGGCAGAAGAAAGCGGTGGCCTTTCCGA
GGAGGCGACAGTCTCGTACATAGGCAGAGGGAGCGTCCACGCGTACGCCACGTTCGTGCA
GGGAAGACGTCCAGAGCCCTATACACCTGACAGAGACGGAATCTTTAGTGAAGAAGCTGA
GGTTTTCCCTCCCTGCTCCAGCAGCTGTGGCGGGATCTTTTCCCCACAGTCGAGCTCCGA
AGGAGGGACATCCTCTACGCGCTCCTCCCGGCGACGAGAGCGAGGAACCGAAGAGGGTCG
GACTGCATCAGATGCATGCTGCGTCGGACAAACCCGAGCGGATGACGGTCGCCAGACTTT
TGGCGTCTTTAAAATCGCTTTTGATGTATATCAGGGCTGCCGGGCTACTCACATCGACGA
CAATGAAGTCTCACTTATAGGAGATCCTCTCTTCAAAGAAAGAAGACCGAAAGTAGAAGA
TCTCGTGTTGATCTCCAGTCGGCACACATAGTTTGTGGCCTTGAAAGAAGTGATGCT
>TRINITY_DN296_c0_g3_i1 len=782 path=[3172:0-761 3173:762-781] [-1, 3172, 3173, -2]
TAAGCCACACGGCACGGAAGCACGCGTTTCGTTCAGCATCCTAGAACGAAGAAAGTGCAC
CGACACTGTCGCTATCTCTCGATCTCGCAACGAACAGAGGCGAACCCACAACTCAATGTA
GAGGGTGCACAAAGAGGAAGAGGAGGCAGAGAGACAAGGTGGTTCGCCTCTCGACTACTG
TCCGTTCCCCTCTGTCTACACATGATTTCCTTTCCGTTCCACGTCACCAAAACCGTAAAC
TTCCGTAAAGTCCCAGACTGGCGGCGGACCCCGTGTCTTCATGGATAAGGACATAGAATG
GGTACTGACGGCACTGTCGGTGGAGGTTTTCGCCCGTTTCTCCTTTGTTTTCTCGCAGAT
GGAAAAATACGGCACTCCCAGCAGGTAAGACGGGGAATCGAGTCACAATGTGTCTCCAAT
ATCTCGGCAAAGACAACGAGACACACCACAATAGACAAGAGAAGGAATTTTACCGGGGCC
GTCTTCGCCGTGGAGAGATCAACGTGCCCTCTTTCTTCTGCCTTCCCCGTCTTTGCCATG
TCTGTCTCTTTTCCTTCCTCTCTACCTACGTATCCCATCATCCCACAGTGCTCACTGAAG
TGCTGCCCGCACAGGTGAGACACAGTTGGTTTTCGACGACGGTCCCTGCTCCACGTGCAC
CGCCGGAAAAAGAAGTTGGGGCGGACGCGGGCGCTTTGCACAGGAAAAACTCCGAAAAAA
AGACTGTTGAGGAGTAAGAACACTGCAACAAGCATCACTTCTCGTGTTGATCTCCAGTCG
GC
>TRINITY_DN298_c0_g1_i1 len=376 path=[707:0-375] [-1, 707, -2]
GTTTTAATTGACTTCACGCGGAACGCCACTGACGACACAACAATTAGACGAAGCGTCTGG
GACGTGAACACGGTCTCTAGAACAACAGCGCTCCCACAACATCGGTGGCAAAAGGGAATT
CCGGAGAAAAGGGCCATCAGTAGATACGCAAAGGCGCTGAAGAAATGGATTTTCAAAAAT
GGGGCAAGTCACTTATTTTTTGCCGTTTTCTAGTGCGGGCCTCACCGGCAAAGTCACACA
CAAGAACAGGGCAAGTCAGGTGTTTCTGCCCGTCTCTCCTCATGCTGAATACAGCGAGTG
CTGTTGTTTGGTCGAAAATTGGAAATATTTTGACATTCCAGGTGCATCTGCAGAATCGGT
GGTATGGATAGGTAGA
>TRINITY_DN299_c0_g1_i1 len=1236 path=[1214:0-1235] [-1, 1214, -2]
TGGCGAATTTCGTGGTGCCCGCAACGGCAGTGAACGAGGGCTCGGTGTTTCTGCGCTACT
GGAAGCATCTTGCTCCGCGGGAAGAAGGGAGAGAAGGGGAGAGCAAGGAAAAGGTGGTGA
TCGGGCCGCTCGCGTTGCCACCGCACCAGGTTCCTCTCTTCTTGAGCGCCGGGTTCAAGT
TCCACGTGATCAAGGTTGGGCGCAATCTCTGCGGCAGCGGGACGTTCCACACAGGTACTC
CCGCAGCCGGCTCGACCAACGGCGCGGGCCCCCGCTTCGTCTGCGCGTCTGCCATGTGCA
CCATCGAGTTAAATCCGAATGCGGAACCTTTGCTGGCGCGGATAACAGTGCGTGCGGCGC
ATCCTCGCGTGTCGCAGTACTTGGCTGGCCTTCTCGGGTTCTACTTGCTCCACTCATCGG
CGCCCTCCCCCCGCGCGCTCCCCTGTGCCCCGGAGTTCGCGCCGCTGCAGTCCCCTTCGT
CGCCTTTTATGATTGGGCCAGCCGGCGGCGAGAGCTCGGGCAATCCGCTGGCGCCCGCCT
CGGGCCCTATGTCGGCGATGCTCGGCAGTCACCCCGGCGTGAATCTGAGTGCGGCACAGA
GTCCGAGTATGGCCGCTCCTCTGTTCCCGTCTGTCACTGCGGGGTCACCTGGCCTGCCTG
CACAGAACTTCTTCAACAGACTCGCCAACTGACGACCTAGACGAGGACCGAGATGGCCGT
GGGAGCGTCTGGAGCGGTCTGCAGGACGGGCACTGCCTGCGGGCACTTTGGTCGCCGGTT
TCCCTTGTAAATCGCGATTTCTTTTGTAAGATCCGGTCTCTGTGGAACGCCAGAGCGTCA
ACAGTTTGAGCTCTGCGACGCGGCTCTTCTGTGGGGGGGAAGGTTGGCGCATGCGCCAGC
TCCGACGGGAAGCAGAAGAGACCGAAGTCCTTTTTGGTTTGGAAGACCTCGTGCGCAACC
CGGGGGCTGCATGTGGAAAGGTGTGACCGAGACGGTAGTGTTTGTTTATCTTTTGAAAGA
CAAGGTCGCGTTGTTTATGCCTGCGGGAAAGAAACTGGAACGTATGCGTGCGATTTTCTG
TGAGGTCGCCGTTCCAACAGGCGCTCTCGCGTGTAGTCTGTCTAAAAAAAGCTGAAAAGC
CTTTGTCGACAAATGAACAGGGCAGCGCCAAACATGGAACCGACACAGAAAACGATGCAC
GGAAACAAGAGTTGAACGGCTGCCTACGGTAAACAG
>TRINITY_DN305_c0_g2_i1 len=1549 path=[3090:0-476 3091:477-494 3092:495-1548] [-1, 3090, 3091, 3092, -2]
TACACGACGCTCTTCCGATCTATTTCTCCAAAGTACACGTTCTCGGTTCGTGGTTTCCGA
GGGAAAGTGGTATGAAGAGAAGTCGAGCCCGAGTTCACCATCGAAATGAGTCAAGCTCCT
CTGCATGCCGCCTCACCGCTGGGCAGATTCGCGACGGGGGACCGCTGTAAAAAACCTTCC
TGCTGAGGTCTAACCGCAGCTTTCGTTTCTTTACTTGACTACCTTTTCTTCGGCCTCTTC
CGTTTCCGTCTCGTGGAAAGGGTGCGGCGGACCCAGTCTGGCGCCAAGGAGTCGAGAGGC
TGTGCGTTCTGCGCGATACCGGGTGGCCGAACGCGTCCGAGTCGTATCTTTTTTAAGACT
GAACTCCTTCTTGTCCTTGCTCCTGTGTTTTCTCCCTCGAGTCTCTTTCTCTCTGGGTCA
GAAAGCGGCCTCGGAACGTCGGATTTCACAGAGAGGCGCATCTCGTGCCTCTTTTTTTCC
AGCAAACAGTAGTGACCTCCAAGCACCTCGTGAAGACGGTGTCGCTCTGGAGAGCCTCAG
CGTCCTCAGGATTTTTCGTCTTTTATTCTTTCATGTCATTTTCTTTCCATACTGCGTTTC
TCGCTTCTTCCACGCGTCGTCTCCTCTAGAGGCCGGAGAGCCCGCAGTGCCTGTCTTCGG
CGCAGTGAGGAGCGGTTGCGCGTCGCGTTCGGTTCCTCTTCTTCCTCGTTTCCCCTACTC
TCGTCTTCGCACGTTCATCATTCTCTTTCCCCCTGGATCGTCCTCTGCTTTTCGCTTCTT
CACGATGCATCGCCGTCCCTCCACGCCGCGATCTCGAGGAGGGCCGTGTTCTCGCCCGAC
CGGGGCTGCCTTCGCATTTTCGTCGGGCTCTTCAGATCGCGAATCTTCCTCTCTCTTGTC
TTTGTCCTCGCTCACGCCCTCTGCTCTTTTTGGGTGTACGTCCGTCGCTCGGCCGGCGTC
TCCTCGTCCTTTCGCGTCCCCCTCTCATAAGTCTTCCTCACCTTCGATCTCCTCGCCCTC
TCCTCCTCCTTTGAGGTGTTTTGCTGTCTTCGAGTTAACTGCAACTGGGACAGAGATGAA
AGCAGTCGCCTGGCGCCTCAGCCGCGCCCAGCGACCGCCGGTTGAAAGCGTTCTCCACCG
TATCTCTGCGACTTACCAGGCGCGTCTCTCCGCCCCACGTTCTTTCGAAGACTTCGAGGA
GGTGCGACACAAGCTCGGGCGTCAGCAACTGCGGTGGGGCACAGGCGCTGTGTTTTGCGT
GCTGCAAGAAAAAAATCAGAGAGGCGAGTCGCCGTTTCTTCGAGCAGGAGCGCAAGCGAG
CGAGGCGGACCCAGGCCTTCTCCTGTATCTCGCTGTCAGTGACGCAATGCTGTTTCCGCC
CCGTGTCGCATACGAGCTCCTGAGGCTCGCCCACGAAGAATTCGAGAGTCTCGTGGAACA
GAACGGCCTGCGAGAGAAGCCAGAAGAAAGGGAGGCGGAAGGTTCTTCGCGTGTGTTCCC
GCGCGCCTCGGCAGGGGCGGGGTTTGGCGAAAGACACGCCGCTGCAAGA
>TRINITY_DN307_c0_g1_i1 len=1356 path=[1322:0-1341 1323:1342-1343 1324:1344-1345 1325:1346-1347 1326:1348-1349 1327:1350-1351 1328:1352-1353 1329:1354-1355] [-1, 1322, 1323, 1324, 1325, 1326, 1327, 1328, 1329, -2]
AAGGTTTTAGGGAACAACAAAACAGGCGCCGACGAGAGAGAAGAGGCGAATGGCTGAAAA
GGGAAAAGATGAAAAGAAGAGCACACCAAGCAGATCTTTCGCCGTGTTTTTGTGAAGACC
CATCTGTATTTGAAGAAGACCACAGATCAGAGTGAGAATTTGTGTGCTTTCTCCATCGCT
TCCACGGCCTTCTCGTCTGCCACCAACGATCGCTGCACGTCGAGGAACTCTTTTCGTCTC
TTTTCGCGTCTCTGAAATCGGTAAAAGTCCTCCTCGATCCCACCCTTTCTCTTCTTCTTC
CTCCGGCGACCTCCCGTGCCGCCTCCCGTCTCATTGATGCCGTTGACGCCAGCCGCAGCT
GCATTCTGCTGAACGCAGAGATTGACGGCGCCTTGCTCCTCGGCCCCGCTCTTCAGTCTC
TCTCGCGCGCCTGAAACTGCCACGCCCAGTGGCGAGGCCCCAGGGGCGTCGAGGCGGCGG
ATGGACTTGAACGTCGTCCCGTCAGACGCTGTCGCAGACGACCCGACAACGAGAGTGAAG
CCGTCCTCGTCTGTCAGTTGCTGCTGCTTGATTCGCTGTCTCTCGATTTCCTTCTTCAAG
TCGTGGTTCGCCATAAACTCGTCGACATCCCTCTGCAGCTCATCGGGAGTCTTTCCGATA
GCGCCAGCCTCCTGCAGCCACGCTGCGACGCCACCGGTTCCGAGACGAAGGCTGCCATGG
ACCGTCTGATCGTCGCTCGCGAGGAAGCCCCTGCGTTCAGCTTGAGATTTCTTCTCGCGG
GGGACCGCGACCGATTTCTGTGTCTTTCCACTTCCCAGCGGAAGCGCCGCAGAAAGCAGA
GCAGACACGGAAAGAGCAGAACGGAAAACAAAGTGGAGCAGGCGAACGGCGGCGAACGAC
GGGTGCAGGCTGGCCGAAACCAAGTTGCTTTGGCTTGCTGTCTTTCGCCGGCGACCGTGT
TCCTGATTGCCTCCCTTCTGAACCACAATCTTCTCGCGGACGTCTTCGATTTCCCCAAAC
GATTCCTCCAGCACGCGGCAGAGCTTGGATACGGAAAGCGCAGGAGGCACAGACGTCATA
AACACCGTGCACGCGGCTCTTCCTCGTGCATCCGCCTCAGCTGCATCGAGCTCGGGATGG
CGAGAAGCATTCGAAGCATCCGTGCTGTCTGAGGGTTTCGTAGCCGGCGTGTAGGCATCT
TGCTTGACCAGCACCTCCCAGCAGAAAGGAGAATCTTTCTGAGCAGGAATCCTTAGACGA
CGGAACGTGTCCAGCTTCATCTTCCTCTAATGTCAAAACACCTCGGTTCTTCGACATGCA
TATATATATATATATATATATATATATATATATATA
>TRINITY_DN307_c1_g1_i1 len=266 path=[487:0-265] [-1, 487, -2]
AGGCCGTGGAAGCGATGGAGAAAGTGAGTGTGTCTCTGCATGTCGAGACACGGGTCACCA
AGTGTATCGTTTCGGCCCGACAACACGCGGAGAAAAGCGTGTTGGTCTTCGAGGCAACTG
GGCTCTTTTGTCGGCTGCATTGCTCCATGACGGAAAGGGTCGGAAGAGTGTAGGGAGGTG
TCGCCAGTGTGACGAAATACCGAGGGCATGGGCGTCCATGTGTGTGTGTTGTTGACTTGC
AGGCACACAAATTCTCACTCTGATCT
>TRINITY_DN300_c0_g1_i1 len=429 path=[991:0-374 992:375-392 993:393-410 994:411-428] [-1, 991, 992, 993, 994, -2]
GCGGACAGAGACCAAGGCGAGGATGCGAAAGAAGAACTGAGTGAGGGAACGGGTGACGAA
TGGGAACCGAGAGGCGGCGAGCATCGTTTGCTTCTTCTTCGAGGAAAGTTGAAGGGGCCT
TCTCTGGACGGCATTACACCGACTCGCGAACTTCACTTGAAGGAGTTCTGGGCAGACGAG
CAATGCGTGCATTTTCTGGCCTTCCTGCCTCCCAACAGCGTCATGCTCTGTAACCTCGAT
TTCAAACTCCAGCTCCTCTGTGCCTCGGATGCTGCCGCCGACAAAATCCTCACCCTCACA
CGGCGTCCTCCATCTTCTTTTTCTTCATCCTCTTCTTTTTCTCCATCCTTTCCTTCCTCT
TCATCATCTTCTTCCTCTTCATCATCTTCTTCCTCTTCATCATCTTCTTCCTCTTCATCA
TCTTCTTCC
>TRINITY_DN308_c0_g1_i1 len=283 path=[913:0-202 914:203-282] [-1, 913, 914, -2]
ACCAGCTCAACACCTCTACGTTTTCGATTTCGTAATGCGTTCGTGTGGAGACCAGAGGGA
ACCGGCGTTTCCTTAGAACTCGCTCCTTCAGCAATTATTATCCACATGTCATGATGGAGG
CCGGGACGGCGATACTGATGATGCGAGCTTTCGAATGCGTTTGTGATCATCGCTCTGCAG
GCACGGATCACCCGGAGGAAGTTGCAAAGTTTGTTTTTGCGTTTATGACCAGTCTTTGGC
ATTTGCACGGCACATCGAAGATGGGAGAAGTTATTGACCAGAA
>TRINITY_DN308_c0_g2_i1 len=298 path=[911:0-217 912:218-297] [-1, 911, 912, -2]
ACTTCTATAGTGGCTTTTGCGGCACCAATCCTGAGGAAGCTAGCACAGAGCCTTCGGAGG
AGCAAAACCATGACGACGCCCCGTCGCCTTCTCCCATGGACGATCCCGAGGCGTTTGGCA
GATTCTGGTCGAACAAGTTCAGACCAGGATCTAACAGAGACCAGTGGGTTGCTGCTTACC
CTCCGATCTTGCCACGCACGGATCACCCGGAGGAAGTTGCAAAGTTTGTTTTTGCGTTTA
TGACCAGTCTTTGGCATTTGCACGGCACATCGAAGATGGGAGAAGTTATTGACCAGAA
>TRINITY_DN302_c0_g1_i1 len=262 path=[500:0-177 501:178-194 503:195-247 493:248-249 494:250-251 495:252-253 496:254-255 497:256-257 498:258-259 499:260-261] [-1, 500, 501, 503, 493, 494, 495, 496, 497, 498, 499, -2]
GACTGGCGATGCTCTTCAGCCTGTTAAAAGAGCAGCCTGTGGGCGTTCATCGGCCTTTCG
CAAGAGGAACCAAGAGGAGCAGTTGGAGGCTGCGCTGAAGGAACTGGAAGAAGCGGCTGA
GATCATCGAACATGCAGGCTTTGTGGCTCTTGCTTGCTAGGAAGCGCCGAAGAAAAAAGA
CACTCACGGGAGACGAAGAGTCCGGAGACCAAGACGTCAGGGAGCTATATATATATATAT
ATATATATATATATATATATAT
>TRINITY_DN301_c0_g1_i1 len=912 path=[2369:0-779 2370:780-911] [-1, 2369, 2370, -2]
TATGGATCTTACCGAGGAACTGCTGTCATCTATGGTGATGGCGCTCCATGGAACCTATCA
GATTCAGTATCACCCAGATGGCCCCGGCGGTGAGGCAGTCACTCTGGACTTCACTCCCCC
CTTTGCGCGTCTGTCTATGGTCGAGGAGATCGAGAAGAAAGCGGGAGTGACGTTGCCAAG
ACCGCTGGATGGCGATGAGTGCATCGCTTTCATGAAAGACCTGCTGATTAAGAACAAGGT
GGAGCTCCCCCAACCGACCACGAGTGCTAAGCTGCTCGACGCGCTCTGTGGAGAGTATGT
GGAGTGTCAAGCGCAGACGAAACCTGTGTTCATCACAGAGCACCCACAGATCATGTCCCC
TCTGGCTAAATGGCATCGGTCGAAGCCCGAATTGACAGAGCGTTTCGAGCTGTTCGTCAT
GGGAAAGGAACTCTGCAATGCGTATACCGAGCTGAATGATCCCGTCAAGCAGCGTGAATG
CTTTATGGACCAAGCAAAGGCGAAGGCAGCTGGCGATGACGAGGCCGCTTGTATCGATGA
AGTCTTCTGCACCGCACTGGAGTACGGCCTGCCTCCTACTGGCGGCTGGGGTCTTGGGAT
CGACCGGCTGACGATGTTCCTTTCGGATCACAATACCATCAAAGAGGTTATCCTGTTCCC
CGCAATGAGACCCCAGCCACAGATCGGAGCGTCAGGGAAACAGGAATCGGACACTGGAGT
CCCCGGAGAGGCATCTTCCCCGACTCACTGATTTTGCGGCCGGTGACGCCCCACACCAAG
TGTAAATCAGACAACAAAGCGAAGAACACACGCGAGACGCGGAGAGTCAGACGGATTTAA
ATTAGCGACTACCCGATGAAATCGCTGGTTTGACGGTGCGAGGCTGTCGGGCTTCCGATG
ATGTATCCTGGA
>TRINITY_DN301_c0_g2_i1 len=449 path=[2367:0-316 2368:317-448] [-1, 2367, 2368, -2]
TCAAAGATAACTCTATTTTACAACCTTTTAGATAAACAACCCTACGTGCCAACTAAGAGC
TATCTATTTGCGGTCCGGTGAACCTGGAAACGCCTGTCGTTTGCCAGTGTCGAATCGTGT
TTCGACGCCTGGGGCCCACAATAGGAGCAGTAGTGCGTCTTCGCCATTGCCCTTGGTCGG
GCAAGGGCCAGCATTGCGGGCCACAGAGTGTGCCGCTCATATTACGGAGGTTCCATTGCG
GATCGTTGGTGTGAATTCCTAGGTGAGGCTGTGGCAGCGATTTTTGTTGTTGCAGGCCGG
TGACGCCCCACACCAAGTGTAAATCAGACAACAAAGCGAAGAACACACGCGAGACGCGGA
GAGTCAGACGGATTTAAATTAGCGACTACCCGATGAAATCGCTGGTTTGACGGTGCGAGG
CTGTCGGGCTTCCGATGATGTATCCTGGA
>TRINITY_DN398_c0_g1_i1 len=1573 path=[3132:0-642 3133:643-657 3134:658-1572] [-1, 3132, 3133, 3134, -2]
GGCGAGGACACCCAGATACTTTCCGTCTTGACTTGTTTGTTTCGTTCGTCCGTAGCGCGT
TTCGTTTCTGCAAACTCTTCCTTTGCACCATGTTTTCTCGCAACATGCGATTCTTGCTCT
AGGCTCTTCATCTGCTGGTCTTCCCACGCCTCGATGCACGTCTGGCCAGGCAAAAAGGCT
GGACACGACGCACCCGTGAAGAGGAAAAGAAGACCCGCGTTGAGAAGGCCTTCCAGGAAG
AGGCGTGGGGCGAGGTAGTGCGTCTCCGCCCGGAAGTGCTGGAGAACGAAGAGCACGACA
CACGGCAGGGAGCAGAAAGAGAGTTGGGTCCGAGAAGCTGAAGTCGAGTTCTCTGGGACA
AACGTAGTTCTCACTTCATGGATCCCCTCAGAAATTTCTGAAGAACGGCAAGGAAGCGAA
AGTGAGCTGGAGCCTTGTAGGGGGCAAGACCACCGACGCTTTGCAAGAGCTTGCCAGCCG
AAGAGAACTTGAGCTACCGGCGAAGCCACAGGGAGAGAAACCGGAAGGAAAAGTTGAGAA
GAGACTCCCTGCTGTGCACGGGCATAGGCCTCTCCTTGGTGGGTCCTGTTGAGGTCGAAC
TGGGAGACGGACGGGCGCGTTGATCGGCTCTCCGTTTTTTTTTTGGTCTTGGAGAAGCTT
GGTAGAGGACGGCGCGCACCATCCAGGACACACAGCGTCTTGGCGAGTCGGTTGTTCACT
GACGGATAAGAGTCGACGTTTACTGCCTTCCAGCGGAAACCGGGTGACCCGTCCTTCCTT
TTCGGGGACACGTGTCAGGCTGCCTGAGTTCCACGGCGTCGCTGCCTGGTTTGCTCCGAC
GGCGCCGCCTGCAGACGCCGCACCGTGGTCGAGTCGAACAGCCGAAGGAAGACTGGAGGG
CTGGTTTTCTTTCGTGATTTTTCGATCCACAGCGGGTGGAGAGCAATCCGAACGACAAGA
GGGATGAGACAAATCGGGTTCAAGCTGGACCCAAAAAGGTGTGTCCAAACATCTCTCCTG
TTTTTTCTCCCCGGTGGAGTGGGAAGAGAAGCAAAAAGGACCCCTCGAGACATCTGCCGT
TCTCGCCTTCTGACAAGGCGACTGTGGCAGTGGTCTGCCCGATGGAGGGAGAAACGGTTT
CTCGTCACGGCCTTCACAGTCTCGCGTACGCTCGCCGCGTCTAGATTCACAACAGGAGTG
AAATGTGGCGAGACCCTCTCTGTGTTTCGTTCCCTTGGCCAGCTCGTCGTCACTCCGCAC
GCGCTGCTGGAGCAAGTAGAGCGTGTGAAGCAGAACGACTGTGGGACTGTGATTGATCAG
ACACCGCGTCCCTCTGCGGTCACTGTGGGGAAGGGGAGGCAAGGCCGAAGAGGAAATTTC
AGGGGCGAGGAGAAGAAGAAGACGAAGGGGGGCGGCCTGTGAAGGCCAGCCCGGGGAGTT
GCGAAACACATTGGACGAAGAAGGGGTGCCCACCCTGTCCGAATCGTGGGAAAACGAGCA
CCAACAACCCGTGTCTCGGTGGCCGGACGCCCGAGACCAGGTAGAGGCGTTGTTCGTTTC
TCGCGCGGGGTTT
>TRINITY_DN303_c0_g1_i1 len=205 path=[365:0-204] [-1, 365, -2]
TCGGCGCGTGTGTGGCCCATCGAGGGAGTAGAGGGAGATCCCACTGCAGTCCTGCGGTCT
ACCTCCGGCGTTTCCAAGGCCCTCTCTTCTCACCTTGCTACGCGCAGCCGGTCCCTGTCT
CGCCTTTTCCTTCCCGGTCTGCGTTTCCGAGTTTTCTGGTTTCCTCGGTTTTATTCTTCT
CACTTCTCAACTTGCGTCGCCGGCG
>TRINITY_DN304_c0_g1_i1 len=900 path=[1282:0-133 1287:134-652 1281:653-899] [-1, 1282, 1287, 1281, -2]
TCAGAGCAGCCTCAACCATCTCGGAAGTTTCCGGGCTGCACTTGGTCTTCTCGTGGACGG
GGAGAAGTCGCAAGCAGGCGTGCAAGTTGCTTCCTTGAACGAGGAGAGGCTGGGGCAGAG
GATGCTCCGGCGGCTGGAAACAAGCAGAAAACGACGCAGTTTCCCCGTGAAAAAGGCAGG
ATATCCCGTCGCAAAAAGGCGTTTGCGTCGAGACTGAAACGATGCCAAACACACGCACTG
AAACGCTCTTTCTCTCCTGGATGCGGACATGAACTCGGGTAAAGGATGGCACGTTCTCAG
CAGGCAGCTTGTCGCCCGCGCATTCCACCTTAGAAATCTAGACATATTTCCAAACTGTCT
AGTTGCGAGCACGCAAAAAAGTTAAATAACCGGGGAAGCCTGGACAATGGGGAGATCTCC
GTGCAGTACGCGCCCAGAAAAGCGACAGACGACGCGCCACGAGTCCCAGGCGGGAGCCTA
TTGAGAGAAAAAACCGTCATGGATGCGCAGAGATGGACTTTTGCGGAGGCAAACGGAAGC
GTGAAGCGTTGGGAGCATGCGGAACAGCACAAATCAGGAACGGCAGCCGCAGGTGCGAGG
GCCTCCCACAGGGAAGCTTCCACGACATACCGAGGAAAACATCTGGTAGTGCTTGCCGCG
CGTCGGCGCCGCCATTGCACATCTGGTGAATCCCGGTGCACACGTCGCAGTGAGTGGATC
GGCGAACGGCTCGCACCGCCGGAAACCCCCGCCGCCGGCCACAGCTTCGTATTTGAAGCA
CTGAGAGGGGTTCACGGGTTTGTTGTCGCAGGCAGCCGGATTGCAATCTGTGGGGCAGTC
CATGACCATTCCGTTGGTGGTTTTGCCCAGCACGTTGCTTTCGTCCGCGGGTGCCATCAG
>TRINITY_DN304_c0_g2_i1 len=403 path=[1284:0-133 1285:134-155 1286:156-402] [-1, 1284, 1285, 1286, -2]
TCAGAGCAGCCTCAACCATCTCGGAAGTTTCCGGGCTGCACTTGGTCTTCTCGTGGACGG
GGAGAAGTCGCAAGCAGGCGTGCAAGTTGCTTCCTTGAACGAGGAGAGGCTGGGGCAGAG
GATGCTCCGGCGGCGAGGAAAACATCTGGTAGTGCTTGCCGCGCGTCGGCGCCGCCATTG
CACATCTGGTGAATCCCGGTGCACACGTCGCAGTGAGTGGATCGGCGAACGGCTCGCACC
GCCGGAAACCCCCGCCGCCGGCCACAGCTTCGTATTTGAAGCACTGAGAGGGGTTCACGG
GTTTGTTGTCGCAGGCAGCCGGATTGCAATCTGTGGGGCAGTCCATGACCATTCCGTTGG
TGGTTTTGCCCAGCACGTTGCTTTCGTCCGCGGGTGCCATCAG
>TRINITY_DN306_c0_g1_i1 len=238 path=[461:0-139 462:140-237] [-1, 461, 462, -2]
GAACACACAGACGCTTGCGCAGTGCGAGAGAGTCAAACCGTAGCCGCCGGCTCGGACGCT
CACGAGGAAGACCGCCGCGCAGTCTGCCTCGTCGGGGGGGACTGGCCGCTGAGACGGTTC
GGCCGAAAAGGCAGCGATCGCCGCACGACGCTCGGCGTCACTCATGCTCCCATCGAGGCG
CGCCGTGACGATTCCCTTCTCGTCGAGGAAATCTTCGACGAGGTCCAGCATCGCGGTC
>TRINITY_DN319_c0_g2_i1 len=514 path=[1015:0-479 1016:480-496 1017:497-513] [-1, 1015, 1016, 1017, -2]
TCGCATTTTTGGGTCTCGTTCCCTTTCAAAAACAAAGCTGGAGCAAACATCTTGCTCCTT
TTTCTTTCCCTCCTCTTTCTCTTCTTTCTCTGCTGTCTCTCCCCGTATTTTCTCTCGGTC
TTGTCGCGTCGAAAATCGCCTCTCTGCCTAGGACCGCAGTCCGCGGTAGTCTCTTCTGCC
GTCTCGCTTTTGGATTGGAAAATCTGAAATCTTAAAATCGCCATACAAAGACTTGCGTCG
TCGTAGTTTCTTCCGTTTGCTTCGCTTCTTCTGCATGCTTGTTTTTCGCGTCCGAAACCT
CGTCCGGGTTTTCTCCCGATCGTTGTGGAGGGTGACTCTATCACGACTCGGAAAGAGAAT
CTTCAATAGAGACAGACAACACCTTCGGATCGAGCACTCGTTCTTTGGTTTTGTATCTCT
CTTCGTCTTCTTTCGCTGTTTCCTGCGTCTTCGACCGTCGCGTTCTCCGGTGATTTTTTT
TCCTCCGCGGCGTCCTCGTTCCGCTACCACACAG
>TRINITY_DN310_c0_g2_i1 len=326 path=[647:0-272 648:273-325] [-1, 647, 648, -2]
AGGAAAGTTTAACCGTCGGATGTCAGTTTTTGTGGGTTTCGATTTTTAGGTCATGGTTCA
TCAACGTCTGCATGGACAAAGGGATACTCTGCGCATCCGGTGTCTCGTCCCATTTGTTAC
CGTCTGAGCTGAAGTAGGAGTGGTGACCAGAAGTGACCCTACAAGGAGCAGCCAGAGTCG
TCGGAATGATTTCATGAATAATTGCTCTCTCAGCCGCATACAGGAGATCTCTTCTACATT
TCACGGTTCGTGTATGGCTGTTGAACGAGGGGCCAACTTCCTAAAACTCGCCATGTGCTG
TCGAAACGAATCTCCTGGCGAAGCAG
>TRINITY_DN311_c0_g1_i1 len=595 path=[573:0-594] [-1, 573, -2]
AGGCAACCGGAGGCGACATACGTATCTCGGAACCGTCGAGAGATTTCAACGCGTTGCCTG
AATCCGTTTGCTTCTTCGCAGACGACAGCGACGACGCCTTCTTCTTTCCCAGACACGCAG
TCGTGCTGGGTTTTTTCTTTTCCGACAAAAGGAACGCAAGCAAGTCTTCGCGCGTTTTCT
CTTTCGACACTGTGTCGTGCAGTGTCCGGTGGGCGAGGGGAAGCGAAGCCCGGCGGCCTG
TCGATTCCCCCGAACGGGCCCCTCCTCTTGCCCCCGTTCTCTGCCTTTTCAACGCCCTCG
TTGCGTCGCCAGTTTCCGCCGCCGTGTGGTCCGTTGTTGTGCCGTCTTCTTCCTCCCGGC
CGTGAGCGTAACTTTTGACCAAATCCCTGTCGCCGTCCACGTCTCCTTCCACCCCTCCCG
CCTCTTTCGGTGCCAGGGCAGCGTCCGTCGGTCCCTGCGTGTCCCCCTCGTCTCGATCTC
CCAGTGGATCGTTTATTCTCCCGTCGCCGCCTTTGTGCGTCTCCTGGCAGCCCACCCCAG
GCCTCCGCTCGGCCTCTTCCACGCCCCACTTCGCGTCAGGTGTACGCACCCCTGA
>TRINITY_DN309_c0_g1_i1 len=638 path=[1231:0-637] [-1, 1231, -2]
GAAGGCACGTGGAGCGAGAGGAGAGGCAGGAGAAGCCGAGAAGAAGGAAGTTCTCCCTCT
CCCGACAGCGACAGTGAGGAAGAGGCAGAAAGATCGAGTCGAGGGCGACGCCGAGACAGC
GAAAAACCCGACGACAGGCGACACGTGGAGGCTCTTCGGCTGCGAAGTGGAGTTGGAAGT
GCACTCCGCGGATCGCACGCCGATCGCGAGAAAATGGAGAACAGCGATCTAATGACGGAG
GCAGAGAAGCGGAGACAACTTTTTCTTCTCAAGAAGAAAGACAAAGGAGACAAAAAACGG
CAAGAAGCCACAATGCAGAAACTCGACTTGTTCACTGCTCAGCTGCGCCGCCTCCGGGCA
CCAGCGGCTGCGTCGCCTCTTGGCACAGCTGAGCCAGCGTCAAACCGCGTGTCCCCCGCT
GCTTCACCTCGCCACTCCAGCCGCGCGGGAGAAGACAAGAGGTCGAAAGGGGAGGCAGGC
ACGCTGAACGCGCTCCTGCCCGATTTAGACGAGGAAGTCGACGAAAGCGACGGGTCGTGG
CTTAATACCGGCGGCCTCAAATTCGCGGTGGACAGCGCCCGGGCGTACGAACTGGATGAG
GCGCGTGCTGCGGCCTCAGTCGTCGTGTTTGATCCTCT
>TRINITY_DN309_c1_g1_i1 len=619 path=[1193:0-618] [-1, 1193, -2]
AAACTCGACTTGTTCACTGCTCAGGTGAGAAGCCGGAGGCGAGAGGGAAGAGAGAGAAAA
GACAGGAGGGAGAAGACGAACACGCAAACCAGAGGAGAGAGAACAAGCACGAAGGAAAGG
[truncated: 31,220,264 more chars]
